# Supplementary material for: Insights into long non-coding RNA regulation of anthocyanin carrot root pigmentation
Source: Sci Rep. 2021 Feb 18;11:4093. doi: 10.1038/s41598-021-83514-4 (PMC7892999; doi:10.1038/s41598-021-83514-4)
Supplement: Supplementary file 3 — Supplementary Table S2. [file 41598_2021_83514_MOESM3_ESM.xlsx]

## Sheet: Supplementary Table S2
Supplementary Table S2
Insights into long non-coding RNA regulation of anthocyanin carrot root pigmentation
Constanza Chialva, Thomas Blein, Martin Crespi & Diego Lijavetzky
Gene ID	Chromosome	Start	End	Bp	Strand	Type	Coding antisense
MSTRG.3	1	43186	43690	505	-	lincRNA
MSTRG.8	1	81437	81808	372	-	lincRNA
MSTRG.13	1	112055	116027	3973	-	lincRNA
MSTRG.16	1	139040	139524	485	-	lncNAT	DCAR_000518
MSTRG.22	1	180764	181025	262	+	lincRNA
MSTRG.26	1	214324	215037	714	+	lincRNA
MSTRG.27	1	215174	216346	1173	-	lincRNA
MSTRG.29	1	224596	224934	339	+	lncNAT	DCAR_000528
MSTRG.31	1	246224	246597	374	-	lincRNA
MSTRG.38	1	323303	323513	211	+	lincRNA
MSTRG.42	1	345900	347630	1731	-	lincRNA
MSTRG.43	1	356934	357469	536	+	lincRNA
MSTRG.44	1	358225	361086	2862	+	coding
MSTRG.46	1	401209	402458	1250	-	lincRNA
MSTRG.49	1	429048	431349	2302	+	lincRNA
MSTRG.59	1	538984	539465	482	-	lncNAT	DCAR_000568
MSTRG.63	1	599930	603639	3710	+	lincRNA
MSTRG.65	1	624042	632856	8815	-	lincRNA
MSTRG.73	1	675315	680147	4833	-	coding
MSTRG.84	1	770735	772802	2068	+	coding
MSTRG.88	1	817840	821896	4057	-	coding
MSTRG.90	1	822575	823049	475	+	lincRNA
MSTRG.96	1	913673	925882	12210	+	lincRNA
MSTRG.98	1	930353	930874	522	-	lincRNA
MSTRG.99	1	930376	932355	1980	+	coding
MSTRG.100	1	941247	942437	1191	+	lincRNA
MSTRG.102	1	952913	953356	444	-	lincRNA
MSTRG.104	1	957588	957798	211	+	lincRNA
MSTRG.106	1	1020290	1020507	218	-	lincRNA
MSTRG.108	1	1047460	1048115	656	-	lincRNA
MSTRG.109	1	1049758	1050409	652	+	lincRNA
MSTRG.110	1	1051063	1051395	333	+	lincRNA
MSTRG.111	1	1052324	1053233	910	+	coding
MSTRG.114	1	1063888	1064985	1098	-	lncNAT	DCAR_000634
MSTRG.119	1	1112002	1113197	1196	-	coding
MSTRG.125	1	1161642	1162709	1068	-	lncNAT	DCAR_000646
MSTRG.129	1	1181078	1182098	1021	-	coding
MSTRG.132	1	1201890	1204797	2908	+	coding
MSTRG.147	1	1341944	1342437	494	-	lncNAT	DCAR_000671
MSTRG.164	1	1508351	1509190	840	-	lncNAT	DCAR_000691
MSTRG.166	1	1520981	1525012	4032	+	coding
MSTRG.176	1	1616848	1617346	499	-	lincRNA
MSTRG.177	1	1617878	1619926	2049	+	lncNAT	DCAR_000706
MSTRG.180	1	1633325	1633682	358	-	lincRNA
MSTRG.187	1	1774711	1776147	1437	+	coding
MSTRG.188	1	1775149	1776119	971	+	lincRNA
MSTRG.189	1	1780627	1781041	415	+	lincRNA
MSTRG.190	1	1780818	1781184	367	-	lincRNA
MSTRG.194	1	1801021	1801674	654	-	lincRNA
MSTRG.197	1	1847003	1850731	3729	+	lincRNA
MSTRG.198	1	1863300	1863786	487	-	lincRNA
MSTRG.201	1	1927396	1930772	3377	-	coding
MSTRG.204	1	1942520	1943844	1325	-	coding
MSTRG.205	1	1944916	1946240	1325	-	coding
MSTRG.206	1	1955179	1964414	9236	-	coding
MSTRG.219	1	2106621	2111736	5116	-	lincRNA
MSTRG.220	1	2114245	2114585	341	-	lincRNA
MSTRG.221	1	2121445	2121765	321	-	lincRNA
MSTRG.222	1	2125720	2126192	473	-	lincRNA
MSTRG.223	1	2153603	2156603	3001	-	lincRNA
MSTRG.224	1	2154633	2154977	345	-	lincRNA
MSTRG.225	1	2156684	2158150	1467	-	lincRNA
MSTRG.226	1	2166056	2168455	2400	-	lincRNA
MSTRG.227	1	2168504	2191092	22589	-	lincRNA
MSTRG.228	1	2182942	2185423	2482	-	lincRNA
MSTRG.229	1	2193878	2194128	251	-	lincRNA
MSTRG.230	1	2200177	2200531	355	-	lincRNA
MSTRG.231	1	2203346	2219280	15935	-	lincRNA
MSTRG.232	1	2222222	2237460	15239	-	lincRNA
MSTRG.233	1	2222482	2222822	341	-	lincRNA
MSTRG.234	1	2253695	2254043	349	-	lincRNA
MSTRG.235	1	2273078	2274920	1843	-	lincRNA
MSTRG.236	1	2300469	2305043	4575	-	coding
MSTRG.237	1	2307376	2307584	209	+	lincRNA
MSTRG.240	1	2356447	2357146	700	-	lincRNA
MSTRG.241	1	2369877	2370150	274	-	lincRNA
MSTRG.244	1	2506476	2507792	1317	-	lincRNA
MSTRG.256	1	2605621	2608169	2549	+	coding
MSTRG.257	1	2628804	2657622	28819	-	lincRNA
MSTRG.258	1	2662062	2664076	2015	+	coding
MSTRG.259	1	2669198	2673487	4290	+	coding
MSTRG.265	1	2716534	2716957	424	-	lincRNA
MSTRG.266	1	2720165	2721651	1487	-	lincRNA
MSTRG.272	1	2790103	2793870	3768	+	lincRNA
MSTRG.273	1	2794979	2795190	212	-	lincRNA
MSTRG.276	1	2805298	2809738	4441	-	lncNAT	DCAR_000778
MSTRG.280	1	2824368	2825416	1049	+	lncNAT	DCAR_000781
MSTRG.290	1	2972862	2974142	1281	+	lncNAT	DCAR_000798
MSTRG.294	1	3020791	3022032	1242	+	lncNAT	DCAR_000805
MSTRG.295	1	3042269	3065686	23418	-	coding
MSTRG.296	1	3062897	3063346	450	+	lincRNA
MSTRG.304	1	3271785	3273608	1824	-	lincRNA
MSTRG.309	1	3329106	3329779	674	-	lncNAT	DCAR_001224
MSTRG.310	1	3332726	3334524	1799	-	lincRNA
MSTRG.311	1	3334665	3354334	19670	-	lncNAT	DCAR_001226
MSTRG.312	1	3350709	3351463	755	-	coding
MSTRG.313	1	3352037	3361267	9231	-	lncNAT	DCAR_001226
MSTRG.314	1	3356209	3357778	1570	+	lincRNA
MSTRG.315	1	3361353	3361591	239	+	lincRNA
MSTRG.316	1	3375075	3386206	11132	-	lincRNA
MSTRG.317	1	3378371	3378878	508	-	lincRNA
MSTRG.318	1	3378530	3378829	300	+	lincRNA
MSTRG.320	1	3397479	3397822	344	-	lincRNA
MSTRG.325	1	3497915	3498504	590	-	lincRNA
MSTRG.326	1	3553678	3554942	1265	-	coding
MSTRG.328	1	3585379	3587878	2500	+	coding
MSTRG.336	1	3742144	3742417	274	-	lincRNA
MSTRG.338	1	3744351	3744621	271	-	lincRNA
MSTRG.347	1	3891065	3891364	300	+	lincRNA
MSTRG.348	1	3908276	3908610	335	+	lncNAT	DCAR_001268
MSTRG.350	1	3919121	3921229	2109	-	lincRNA
MSTRG.351	1	3930030	3931979	1950	+	coding
MSTRG.356	1	4008975	4009372	398	-	lincRNA
MSTRG.371	1	4210427	4211509	1083	+	coding
MSTRG.372	1	4222853	4223086	234	+	lincRNA
MSTRG.376	1	4242734	4245232	2499	+	coding
MSTRG.377	1	4245116	4248416	3301	-	coding
MSTRG.378	1	4305377	4306114	738	-	lincRNA
MSTRG.384	1	4327887	4328556	670	+	lincRNA
MSTRG.388	1	4356014	4360467	4454	+	coding
MSTRG.391	1	4406217	4416398	10182	+	lincRNA
MSTRG.392	1	4422419	4423119	701	+	lincRNA
MSTRG.393	1	4453031	4453941	911	+	lincRNA
MSTRG.394	1	4482818	4483214	397	+	lincRNA
MSTRG.396	1	4551756	4551995	240	+	lincRNA
MSTRG.398	1	4626113	4626707	595	+	lincRNA
MSTRG.400	1	4644446	4647362	2917	+	lincRNA
MSTRG.401	1	4648091	4649056	966	+	lincRNA
MSTRG.402	1	4651632	4652136	505	-	lincRNA
MSTRG.404	1	4662873	4676813	13941	+	coding
MSTRG.410	1	4746466	4747499	1034	-	lincRNA
MSTRG.413	1	4820652	4820932	281	-	lincRNA
MSTRG.415	1	4900962	4903264	2303	+	coding
MSTRG.416	1	4904269	4908688	4420	+	coding
MSTRG.417	1	4908933	4913342	4410	-	coding
MSTRG.424	1	4995275	4997280	2006	+	lincRNA
MSTRG.426	1	5006633	5007680	1048	-	lincRNA
MSTRG.431	1	5030147	5033915	3769	-	coding
MSTRG.432	1	5038182	5039816	1635	-	lincRNA
MSTRG.437	1	5111646	5112126	481	+	lncNAT	DCAR_000853
MSTRG.442	1	5147599	5147832	234	-	lincRNA
MSTRG.450	1	5259184	5260021	838	+	lncNAT	DCAR_000868
MSTRG.453	1	5334135	5341186	7052	+	lincRNA
MSTRG.454	1	5354765	5355220	456	-	lincRNA
MSTRG.456	1	5358056	5359220	1165	+	lincRNA
MSTRG.479	1	5888256	5889557	1302	-	coding
MSTRG.487	1	6051704	6052008	305	-	lincRNA
MSTRG.489	1	6134375	6134660	286	+	lincRNA
MSTRG.490	1	6135587	6137436	1850	+	lincRNA
MSTRG.502	1	6341094	6341513	420	-	lncNAT	DCAR_000953
MSTRG.509	1	6470129	6474217	4089	+	coding
MSTRG.511	1	6493699	6493916	218	-	lincRNA
MSTRG.516	1	6570233	6570520	288	-	lncNAT	DCAR_000972
MSTRG.522	1	6868664	6868960	297	-	lincRNA
MSTRG.525	1	6956139	6958369	2231	-	lincRNA
MSTRG.526	1	6958750	6959351	602	-	lincRNA
MSTRG.528	1	7083054	7083725	672	+	lincRNA
MSTRG.532	1	7273005	7276330	3326	+	lincRNA
MSTRG.533	1	7324334	7324765	432	+	lincRNA
MSTRG.534	1	7327383	7329176	1794	+	lincRNA
MSTRG.537	1	7452359	7462827	10469	+	coding
MSTRG.541	1	7750286	7750603	318	-	lincRNA
MSTRG.545	1	7980740	7981048	309	-	lincRNA
MSTRG.546	1	8020764	8023836	3073	+	lincRNA
MSTRG.547	1	8026555	8026847	293	-	lincRNA
MSTRG.550	1	8441951	8442186	236	+	lincRNA
MSTRG.551	1	8525731	8526103	373	+	lincRNA
MSTRG.552	1	8609283	8609529	247	+	lincRNA
MSTRG.555	1	8869805	8870201	397	-	lincRNA
MSTRG.556	1	9099658	9100007	350	+	lincRNA
MSTRG.557	1	9148859	9149148	290	-	lincRNA
MSTRG.559	1	9158295	9158494	200	-	lncNAT	DCAR_032172
MSTRG.561	1	9218869	9219224	356	+	lincRNA
MSTRG.562	1	9258891	9259617	727	+	lincRNA
MSTRG.563	1	9266019	9266353	335	+	lincRNA
MSTRG.564	1	9415214	9416041	828	+	lincRNA
MSTRG.565	1	9457511	9457813	303	+	lincRNA
MSTRG.566	1	9480242	9481078	837	+	coding
MSTRG.567	1	9534653	9535223	571	+	lincRNA
MSTRG.572	1	9706084	9713791	7708	-	lincRNA
MSTRG.573	1	9714943	9715253	311	-	lincRNA
MSTRG.574	1	9723502	9723843	342	-	lincRNA
MSTRG.577	1	9763648	9764245	598	+	lncNAT	DCAR_001058
MSTRG.579	1	9980126	9980457	332	-	lincRNA
MSTRG.582	1	10183741	10185402	1662	+	coding
MSTRG.585	1	10288467	10289880	1414	+	lincRNA
MSTRG.586	1	10367304	10367866	563	-	lincRNA
MSTRG.588	1	10494119	10495653	1535	+	coding
MSTRG.593	1	10594770	10594978	209	+	lincRNA
MSTRG.595	1	10597930	10598665	736	-	lncNAT	DCAR_001098
MSTRG.601	1	10867507	10868231	725	-	lincRNA
MSTRG.604	1	10938197	10938771	575	+	lincRNA
MSTRG.605	1	10973970	10977917	3948	+	coding
MSTRG.606	1	10985565	10986185	621	-	coding
MSTRG.607	1	10986742	10992584	5843	-	coding
MSTRG.609	1	11021698	11022024	327	-	lincRNA
MSTRG.612	1	11157851	11163692	5842	-	lincRNA
MSTRG.615	1	11265081	11265694	614	-	lincRNA
MSTRG.616	1	11292630	11300577	7948	+	coding
MSTRG.617	1	11306181	11308420	2240	+	coding
MSTRG.621	1	11411564	11412108	545	+	lincRNA
MSTRG.624	1	11559107	11566144	7038	-	lincRNA
MSTRG.625	1	11584817	11586529	1713	+	coding
MSTRG.628	1	11834741	11835224	484	-	lincRNA
MSTRG.630	1	11925839	11926251	413	-	lincRNA
MSTRG.634	1	11935332	11935711	380	+	lncNAT	DCAR_001140
MSTRG.635	1	11938163	11938370	208	+	lincRNA
MSTRG.636	1	11981810	11998707	16898	-	coding
MSTRG.638	1	12013092	12014586	1495	+	lincRNA
MSTRG.639	1	12028764	12029152	389	-	lincRNA
MSTRG.640	1	12043770	12044939	1170	-	coding
MSTRG.641	1	12065083	12066946	1864	-	coding
MSTRG.646	1	12185338	12185797	460	+	lincRNA
MSTRG.648	1	12350527	12350909	383	+	lincRNA
MSTRG.649	1	12353246	12353462	217	+	lincRNA
MSTRG.650	1	12358517	12359919	1403	-	coding
MSTRG.651	1	12362757	12363139	383	+	lincRNA
MSTRG.652	1	12376556	12377953	1398	+	coding
MSTRG.653	1	12384124	12384637	514	-	lincRNA
MSTRG.654	1	12387946	12388356	411	-	lincRNA
MSTRG.656	1	12426796	12427986	1191	+	lincRNA
MSTRG.660	1	12574019	12576639	2621	+	lincRNA
MSTRG.661	1	12591710	12592635	926	+	lincRNA
MSTRG.666	1	12730598	12735414	4817	+	coding
MSTRG.668	1	12752519	12752994	476	+	lincRNA
MSTRG.674	1	12927391	12928071	681	-	lincRNA
MSTRG.675	1	12951673	12958699	7027	+	lncNAT	DCAR_001177
MSTRG.676	1	12953676	12953920	245	-	lincRNA
MSTRG.679	1	13078852	13079330	479	-	lincRNA
MSTRG.682	1	13145434	13148697	3264	-	coding
MSTRG.685	1	13231133	13234108	2976	-	lncNAT	DCAR_001193
MSTRG.694	1	13332615	13332923	309	-	lincRNA
MSTRG.704	1	13481254	13481602	349	+	lincRNA
MSTRG.706	1	13517411	13517615	205	+	lincRNA
MSTRG.707	1	13518385	13518691	307	+	lincRNA
MSTRG.709	1	13542735	13550369	7635	+	coding
MSTRG.716	1	13806793	13807084	292	-	lincRNA
MSTRG.719	1	13892859	13893434	576	-	lincRNA
MSTRG.720	1	13906708	13907964	1257	-	lincRNA
MSTRG.721	1	13917560	13918195	636	-	lincRNA
MSTRG.725	1	14014338	14018055	3718	-	coding
MSTRG.728	1	14084569	14085073	505	+	lincRNA
MSTRG.737	1	14230436	14232980	2545	-	lincRNA
MSTRG.741	1	14275791	14281138	5348	+	lincRNA
MSTRG.742	1	14334856	14335812	957	+	lincRNA
MSTRG.746	1	14465853	14468814	2962	+	lincRNA
MSTRG.747	1	14511395	14511890	496	+	lncNAT	DCAR_001383
MSTRG.750	1	14551220	14551719	500	-	lincRNA
MSTRG.751	1	14571158	14571396	239	-	lincRNA
MSTRG.758	1	14740529	14742005	1477	-	lncNAT	DCAR_001395
MSTRG.764	1	14798339	14800828	2490	-	lincRNA
MSTRG.768	1	15001335	15003569	2235	+	coding
MSTRG.769	1	15042124	15044835	2712	-	coding
MSTRG.770	1	15055491	15060669	5179	-	coding
MSTRG.774	1	15101279	15101652	374	-	lincRNA
MSTRG.775	1	15114797	15119074	4278	+	coding
MSTRG.777	1	15146414	15147594	1181	-	lincRNA
MSTRG.779	1	15160141	15160581	441	+	lncNAT	DCAR_001426
MSTRG.782	1	15193713	15193921	209	+	lincRNA
MSTRG.785	1	15257444	15260112	2669	+	coding
MSTRG.788	1	15293486	15293885	400	-	lincRNA
MSTRG.789	1	15298461	15298672	212	+	lincRNA
MSTRG.797	1	15469235	15469887	653	-	lincRNA
MSTRG.808	1	15731707	15734023	2317	-	lincRNA
MSTRG.810	1	15802144	15805631	3488	+	coding
MSTRG.813	1	15817100	15820644	3545	+	lincRNA
MSTRG.814	1	15820899	15821349	451	-	lincRNA
MSTRG.819	1	15918389	15921174	2786	-	coding
MSTRG.820	1	15918565	15919994	1430	+	lincRNA
MSTRG.821	1	15929779	15934638	4860	-	coding
MSTRG.823	1	15948333	15953460	5128	-	coding
MSTRG.824	1	15954404	15955086	683	-	lincRNA
MSTRG.826	1	15982492	15983695	1204	+	lncNAT	DCAR_001486
MSTRG.827	1	16007892	16008920	1029	+	lncNAT	DCAR_001487
MSTRG.830	1	16115840	16116077	238	-	lincRNA
MSTRG.832	1	16250453	16255617	5165	-	coding
MSTRG.833	1	16260249	16260978	730	-	lincRNA
MSTRG.837	1	16584805	16586094	1290	+	lincRNA
MSTRG.838	1	16607158	16607410	253	+	lincRNA
MSTRG.841	1	16654480	16655123	644	-	lincRNA
MSTRG.845	1	16737146	16738687	1542	-	coding
MSTRG.846	1	16739621	16740987	1367	+	lincRNA
MSTRG.847	1	16766727	16767876	1150	+	lincRNA
MSTRG.848	1	16767646	16767876	231	-	lincRNA
MSTRG.851	1	16820540	16822531	1992	-	lincRNA
MSTRG.853	1	16884290	16885362	1073	+	lincRNA
MSTRG.855	1	16945945	16946174	230	+	lncNAT	DCAR_001525
MSTRG.863	1	17194215	17195011	797	+	lincRNA
MSTRG.864	1	17194623	17195388	766	-	lincRNA
MSTRG.866	1	17240530	17242206	1677	-	lincRNA
MSTRG.874	1	17385612	17387796	2185	-	lincRNA
MSTRG.886	1	17542866	17544355	1490	-	lncNAT	DCAR_001565
MSTRG.887	1	17545386	17545667	282	+	lincRNA
MSTRG.891	1	17602489	17604687	2199	-	coding
MSTRG.892	1	17619317	17637925	18609	-	lncNAT	DCAR_001571
MSTRG.897	1	17664266	17665292	1027	+	lncNAT	DCAR_001576
MSTRG.909	1	18109532	18109798	267	+	lncNAT	DCAR_001610
MSTRG.913	1	18177572	18177885	314	-	lincRNA
MSTRG.915	1	18180927	18181485	559	-	lincRNA
MSTRG.918	1	18222850	18223765	916	+	lncNAT	DCAR_001620
MSTRG.920	1	18252017	18254478	2462	-	coding
MSTRG.921	1	18270751	18270999	249	+	lincRNA
MSTRG.923	1	18324788	18325399	612	-	lincRNA
MSTRG.926	1	18532385	18535453	3069	+	coding
MSTRG.927	1	18535897	18536760	864	-	coding
MSTRG.934	1	18646850	18647246	397	+	lincRNA
MSTRG.941	1	18812332	18814313	1982	-	coding
MSTRG.942	1	18843532	18843841	310	+	lincRNA
MSTRG.946	1	18915419	18916062	644	-	coding
MSTRG.950	1	18941159	18941768	610	-	lincRNA
MSTRG.960	1	19108862	19112627	3766	+	lincRNA
MSTRG.963	1	19145328	19146672	1345	-	lincRNA
MSTRG.964	1	19187441	19191340	3900	+	coding
MSTRG.966	1	19197782	19212695	14914	-	lincRNA
MSTRG.967	1	19197911	19199066	1156	+	lincRNA
MSTRG.969	1	19213894	19214505	612	+	lincRNA
MSTRG.973	1	19256207	19256436	230	+	lincRNA
MSTRG.975	1	19262814	19263306	493	-	lncNAT	DCAR_001686
MSTRG.977	1	19310110	19310534	425	+	lincRNA
MSTRG.979	1	19341271	19342707	1437	+	lincRNA
MSTRG.980	1	19343746	19347065	3320	+	lincRNA
MSTRG.981	1	19349377	19351386	2010	+	coding
MSTRG.992	1	19590668	19590883	216	+	lincRNA
MSTRG.997	1	19621166	19627074	5909	-	coding
MSTRG.999	1	19654528	19657862	3335	-	coding
MSTRG.1005	1	19858807	19860713	1907	-	coding
MSTRG.1006	1	19862592	19869550	6959	-	coding
MSTRG.1007	1	19873356	19873738	383	+	lincRNA
MSTRG.1010	1	19938532	19942909	4378	+	lincRNA
MSTRG.1016	1	20016258	20022887	6630	-	lincRNA
MSTRG.1017	1	20017205	20017521	317	+	lincRNA
MSTRG.1018	1	20033593	20036144	2552	+	coding
MSTRG.1024	1	20087811	20088273	463	-	lncNAT	DCAR_001743
MSTRG.1026	1	20130653	20131607	955	+	lncNAT	DCAR_001747
MSTRG.1035	1	20267140	20268997	1858	-	lincRNA
MSTRG.1039	1	20312920	20313393	474	-	lincRNA
MSTRG.1040	1	20316600	20317122	523	+	lincRNA
MSTRG.1041	1	20322291	20327949	5659	-	lincRNA
MSTRG.1042	1	20324905	20326451	1547	-	lincRNA
MSTRG.1045	1	20344084	20346129	2046	-	lincRNA
MSTRG.1048	1	20348615	20348854	240	-	lincRNA
MSTRG.1050	1	20355986	20357736	1751	+	lincRNA
MSTRG.1051	1	20360371	20360945	575	-	coding
MSTRG.1055	1	20403476	20403714	239	-	lncNAT	DCAR_001774
MSTRG.1059	1	20437712	20438841	1130	-	coding
MSTRG.1061	1	20441427	20442293	867	-	coding
MSTRG.1065	1	20452417	20453153	737	-	lincRNA
MSTRG.1073	1	20571288	20571991	704	-	coding
MSTRG.1076	1	20653351	20653797	447	+	coding
MSTRG.1079	1	20722733	20724219	1487	-	coding
MSTRG.1080	1	20744700	20745020	321	+	lincRNA
MSTRG.1081	1	20750266	20751752	1487	-	coding
MSTRG.1082	1	20757012	20758639	1628	-	coding
MSTRG.1083	1	20768967	20770295	1329	-	coding
MSTRG.1084	1	20778500	20779743	1244	+	coding
MSTRG.1092	1	20880737	20881421	685	+	lncNAT	DCAR_001803
MSTRG.1096	1	20956856	20960419	3564	+	lincRNA
MSTRG.1097	1	20983187	20984157	971	-	coding
MSTRG.1099	1	20994654	20995546	893	-	coding
MSTRG.1101	1	21014065	21015111	1047	+	coding
MSTRG.1102	1	21017167	21017588	422	+	lincRNA
MSTRG.1107	1	21062549	21062833	285	-	lincRNA
MSTRG.1108	1	21063382	21065937	2556	+	lincRNA
MSTRG.1110	1	21080692	21101498	20807	+	lncNAT	DCAR_001816
MSTRG.1113	1	21124042	21126148	2107	-	coding
MSTRG.1121	1	21218882	21219321	440	+	lncNAT	DCAR_001826
MSTRG.1128	1	21399891	21401975	2085	-	lncNAT	DCAR_001838
MSTRG.1132	1	21498484	21500912	2429	-	lincRNA
MSTRG.1134	1	21502342	21502771	430	+	lncNAT	DCAR_001843
MSTRG.1135	1	21506386	21506986	601	+	lincRNA
MSTRG.1153	1	21679584	21682884	3301	-	coding
MSTRG.1155	1	21689531	21689992	462	-	coding
MSTRG.1158	1	21722466	21731494	9029	+	coding
MSTRG.1165	1	21806236	21806832	597	+	coding
MSTRG.1167	1	21839848	21840641	794	+	coding
MSTRG.1169	1	21846445	21848006	1562	-	coding
MSTRG.1171	1	21869638	21870674	1037	-	coding
MSTRG.1172	1	21876964	21878233	1270	+	coding
MSTRG.1174	1	21889998	21897727	7730	-	coding
MSTRG.1178	1	21923789	21926217	2429	-	coding
MSTRG.1181	1	21942565	21949234	6670	-	coding
MSTRG.1184	1	21969754	21970090	337	-	lncNAT	DCAR_001895
MSTRG.1189	1	22001784	22002356	573	+	lincRNA
MSTRG.1190	1	22003747	22005720	1974	+	coding
MSTRG.1197	1	22070568	22072614	2047	-	lincRNA
MSTRG.1198	1	22079631	22082433	2803	+	lincRNA
MSTRG.1199	1	22083652	22085283	1632	+	coding
MSTRG.1201	1	22097018	22098405	1388	+	lincRNA
MSTRG.1204	1	22151143	22151637	495	+	lncNAT	DCAR_001909
MSTRG.1205	1	22157456	22158246	791	+	coding
MSTRG.1208	1	22161572	22161777	206	-	lincRNA
MSTRG.1212	1	22224748	22229368	4621	-	coding
MSTRG.1213	1	22230186	22230890	705	-	lincRNA
MSTRG.1217	1	22250287	22250507	221	-	lincRNA
MSTRG.1219	1	22308323	22310106	1784	-	coding
MSTRG.1225	1	22391317	22391570	254	+	lincRNA
MSTRG.1226	1	22392396	22392628	233	+	lincRNA
MSTRG.1230	1	22452795	22453261	467	-	lncNAT	DCAR_001931
MSTRG.1235	1	22504502	22504825	324	-	lincRNA
MSTRG.1238	1	22520272	22520552	281	+	lncNAT	DCAR_001936
MSTRG.1247	1	22598487	22599124	638	+	lincRNA
MSTRG.1253	1	22694193	22696375	2183	+	lincRNA
MSTRG.1268	1	22966502	22966718	217	+	lincRNA
MSTRG.1270	1	23117775	23122429	4655	-	coding
MSTRG.1272	1	23135529	23137567	2039	-	lincRNA
MSTRG.1277	1	23194698	23196116	1419	-	lincRNA
MSTRG.1278	1	23217033	23221310	4278	-	lincRNA
MSTRG.1286	1	23349586	23363061	13476	+	coding
MSTRG.1292	1	23406169	23406929	761	+	lincRNA
MSTRG.1295	1	23470254	23470648	395	-	lincRNA
MSTRG.1297	1	23608416	23611981	3566	+	lincRNA
MSTRG.1298	1	23664493	23666169	1677	-	lincRNA
MSTRG.1299	1	23865691	23870030	4340	+	lincRNA
MSTRG.1301	1	23899201	23902488	3288	+	lincRNA
MSTRG.1302	1	23921097	23921846	750	+	lncNAT	DCAR_002005
MSTRG.1303	1	23946884	23947516	633	-	lincRNA
MSTRG.1305	1	24028722	24041641	12920	-	lincRNA
MSTRG.1307	1	24086096	24097350	11255	+	lincRNA
MSTRG.1311	1	24209045	24209613	569	-	lncNAT	DCAR_002020
MSTRG.1312	1	24235237	24236134	898	-	lincRNA
MSTRG.1320	1	24368134	24371480	3347	-	lincRNA
MSTRG.1326	1	24423247	24430469	7223	+	lincRNA
MSTRG.1333	1	24484792	24485035	244	-	lncNAT	DCAR_002043
MSTRG.1336	1	24494489	24495379	891	+	lincRNA
MSTRG.1339	1	24525637	24526746	1110	-	coding
MSTRG.1340	1	24550081	24551597	1517	-	lncNAT	DCAR_002050
MSTRG.1343	1	24574231	24574547	317	-	lincRNA
MSTRG.1352	1	24664122	24664371	250	+	lncNAT	DCAR_002064
MSTRG.1353	1	24692215	24692523	309	-	lincRNA
MSTRG.1363	1	24839268	24844629	5362	+	coding
MSTRG.1364	1	24845244	24845860	617	+	coding
MSTRG.1367	1	24862153	24862741	589	-	lincRNA
MSTRG.1371	1	24892478	24893329	852	+	lincRNA
MSTRG.1373	1	24922207	24922828	622	+	lincRNA
MSTRG.1374	1	24981764	24982146	383	+	lincRNA
MSTRG.1375	1	25001641	25008898	7258	+	lincRNA
MSTRG.1376	1	25045426	25045870	445	+	lincRNA
MSTRG.1377	1	25109071	25121096	12026	-	lncNAT	DCAR_002087
MSTRG.1380	1	25143737	25148232	4496	-	coding
MSTRG.1385	1	25235093	25235432	340	-	lncNAT	DCAR_002094
MSTRG.1386	1	25238629	25240564	1936	-	lincRNA
MSTRG.1391	1	25311085	25331647	20563	+	coding
MSTRG.1396	1	25390174	25394715	4542	+	lincRNA
MSTRG.1402	1	25418891	25420498	1608	+	lincRNA
MSTRG.1405	1	25471130	25472440	1311	+	lincRNA
MSTRG.1409	1	25576485	25577149	665	+	lincRNA
MSTRG.1410	1	25588173	25588541	369	+	lincRNA
MSTRG.1412	1	25593485	25593837	353	-	lincRNA
MSTRG.1423	1	25735811	25736042	232	+	lincRNA
MSTRG.1424	1	25747628	25748209	582	+	lincRNA
MSTRG.1425	1	25777692	25778148	457	+	coding
MSTRG.1426	1	25813231	25813629	399	-	lincRNA
MSTRG.1428	1	25828279	25832248	3970	+	coding
MSTRG.1437	1	26028585	26031568	2984	+	coding
MSTRG.1438	1	26033304	26033513	210	+	lincRNA
MSTRG.1443	1	26244743	26246024	1282	+	lincRNA
MSTRG.1444	1	26308073	26311035	2963	+	lincRNA
MSTRG.1445	1	26363620	26366739	3120	-	lincRNA
MSTRG.1447	1	26385228	26385688	461	+	lncNAT	DCAR_002160
MSTRG.1448	1	26393250	26394667	1418	-	coding
MSTRG.1450	1	26443187	26443657	471	-	lincRNA
MSTRG.1451	1	26444251	26447348	3098	+	coding
MSTRG.1452	1	26453113	26456456	3344	+	coding
MSTRG.1453	1	26466011	26468527	2517	-	coding
MSTRG.1454	1	26524556	26527846	3291	-	lincRNA
MSTRG.1455	1	26536633	26537217	585	+	lincRNA
MSTRG.1456	1	26541382	26556796	15415	+	coding
MSTRG.1457	1	26560834	26569758	8925	+	coding
MSTRG.1458	1	26586121	26588806	2686	+	coding
MSTRG.1460	1	26591642	26592225	584	+	lincRNA
MSTRG.1461	1	26594059	26594925	867	+	lncNAT	DCAR_002175
MSTRG.1467	1	26622011	26622349	339	+	lncNAT	DCAR_002179
MSTRG.1469	1	26643957	26644822	866	-	lncNAT	DCAR_002180
MSTRG.1476	1	26728835	26730065	1231	-	coding
MSTRG.1479	1	26760153	26761689	1537	-	coding
MSTRG.1489	1	26857173	26865029	7857	-	coding
MSTRG.1490	1	26876499	26876783	285	-	lincRNA
MSTRG.1491	1	26878812	26879096	285	-	lincRNA
MSTRG.1492	1	26881125	26885829	4705	-	coding
MSTRG.1493	1	26974182	26976896	2715	-	lincRNA
MSTRG.1496	1	26999237	26999447	211	-	lincRNA
MSTRG.1499	1	27033907	27038598	4692	+	coding
MSTRG.1504	1	27091558	27092065	508	-	lncNAT	DCAR_002214
MSTRG.1505	1	27098708	27103059	4352	-	coding
MSTRG.1514	1	27173035	27175269	2235	-	lincRNA
MSTRG.1515	1	27175709	27181529	5821	+	coding
MSTRG.1517	1	27188970	27194010	5041	-	coding
MSTRG.1518	1	27195110	27207994	12885	-	coding
MSTRG.1519	1	27220398	27225405	5008	-	coding
MSTRG.1520	1	27228997	27252208	23212	-	coding
MSTRG.1521	1	27255083	27266419	11337	-	coding
MSTRG.1522	1	27269384	27276401	7018	-	lincRNA
MSTRG.1523	1	27279262	27284062	4801	-	lincRNA
MSTRG.1524	1	27286318	27301480	15163	-	coding
MSTRG.1529	1	27340791	27341484	694	-	lincRNA
MSTRG.1533	1	27360424	27360636	213	-	lncNAT	DCAR_002235
MSTRG.1535	1	27364029	27364954	926	+	lincRNA
MSTRG.1537	1	27366802	27368617	1816	-	lncNAT	DCAR_002237
MSTRG.1540	1	27379554	27379825	272	-	lncNAT	DCAR_002239
MSTRG.1544	1	27409870	27410109	240	-	lincRNA
MSTRG.1557	1	27519003	27519955	953	+	lincRNA
MSTRG.1560	1	27567912	27575056	7145	+	lincRNA
MSTRG.1561	1	27589997	27590499	503	+	lincRNA
MSTRG.1562	1	27593718	27600728	7011	+	lincRNA
MSTRG.1563	1	27602355	27603665	1311	+	lincRNA
MSTRG.1564	1	27616911	27642729	25819	+	lincRNA
MSTRG.1565	1	27632550	27632974	425	+	lincRNA
MSTRG.1567	1	27663054	27667077	4024	+	coding
MSTRG.1577	1	27786823	27793213	6391	+	coding
MSTRG.1580	1	27811368	27811597	230	+	lincRNA
MSTRG.1583	1	27943899	27944107	209	-	lincRNA
MSTRG.1584	1	27944714	27944971	258	-	lincRNA
MSTRG.1602	1	28209696	28220569	10874	+	lncNAT	DCAR_002316
MSTRG.1604	1	28236793	28237068	276	+	lincRNA
MSTRG.1611	1	28343779	28346507	2729	+	coding
MSTRG.1616	1	28403601	28404791	1191	-	lincRNA
MSTRG.1618	1	28408451	28409242	792	+	lncNAT	DCAR_002338
MSTRG.1619	1	28418872	28420605	1734	+	coding
MSTRG.1620	1	28439663	28441158	1496	+	coding
MSTRG.1630	1	28549722	28550320	599	+	lincRNA
MSTRG.1631	1	28550777	28551938	1162	-	lincRNA
MSTRG.1639	1	28632407	28633552	1146	+	coding
MSTRG.1647	1	28707428	28709047	1620	+	lncNAT	DCAR_002369
MSTRG.1655	1	28767048	28768034	987	+	lncNAT	DCAR_002378
MSTRG.1657	1	28771801	28772659	859	-	lincRNA
MSTRG.1663	1	28833687	28833970	284	-	lncNAT	DCAR_002385
MSTRG.1669	1	28887354	28889087	1734	+	coding
MSTRG.1672	1	28930990	28933027	2038	+	coding
MSTRG.1673	1	28937638	28938107	470	-	lncNAT	DCAR_002396
MSTRG.1678	1	28975607	28975915	309	+	lincRNA
MSTRG.1679	1	28990193	28991154	962	+	lincRNA
MSTRG.1680	1	28996067	28998698	2632	+	coding
MSTRG.1681	1	29007696	29008279	584	+	coding
MSTRG.1682	1	29011256	29016146	4891	+	coding
MSTRG.1687	1	29045752	29050885	5134	+	coding
MSTRG.1691	1	29099360	29100096	737	-	lincRNA
MSTRG.1694	1	29114701	29115177	477	-	lincRNA
MSTRG.1698	1	29153604	29165440	11837	-	lincRNA
MSTRG.1700	1	29197134	29197847	714	+	lncNAT	DCAR_002423
MSTRG.1709	1	29306414	29307315	902	+	coding
MSTRG.1711	1	29338504	29344529	6026	+	lincRNA
MSTRG.1720	1	29456499	29465385	8887	-	coding
MSTRG.1725	1	29541715	29543279	1565	+	coding
MSTRG.1727	1	29575927	29578042	2116	+	lincRNA
MSTRG.1731	1	29610767	29611266	500	+	lncNAT	DCAR_002466
MSTRG.1733	1	29645506	29646725	1220	+	lncNAT	DCAR_002469
MSTRG.1737	1	29669774	29670401	628	+	lncNAT	DCAR_002474
MSTRG.1739	1	29671511	29671819	309	-	lncNAT	DCAR_002475
MSTRG.1743	1	29693767	29694464	698	+	coding
MSTRG.1747	1	29739168	29740615	1448	-	lncNAT	DCAR_002486
MSTRG.1752	1	29838386	29838626	241	+	lincRNA
MSTRG.1753	1	29840232	29841675	1444	+	coding
MSTRG.1754	1	29840276	29841554	1279	-	lincRNA
MSTRG.1755	1	29848142	29850060	1919	+	lincRNA
MSTRG.1758	1	29869081	29873207	4127	-	lincRNA
MSTRG.1768	1	30037415	30040162	2748	+	coding
MSTRG.1769	1	30042260	30045669	3410	+	coding
MSTRG.1774	1	30098859	30102680	3822	-	lncNAT	DCAR_002519
MSTRG.1779	1	30142059	30142508	450	-	lincRNA
MSTRG.1783	1	30223593	30224446	854	+	coding
MSTRG.1787	1	30250009	30253956	3948	-	coding
MSTRG.1788	1	30254849	30257882	3034	-	coding
MSTRG.1794	1	30445870	30446465	596	+	lncNAT	DCAR_002539
MSTRG.1801	1	30550186	30553333	3148	+	coding
MSTRG.1824	1	30895818	30896731	914	+	lincRNA
MSTRG.1829	1	30937472	30944396	6925	+	lincRNA
MSTRG.1830	1	30978081	30982295	4215	+	lincRNA
MSTRG.1842	1	31093712	31094992	1281	-	coding
MSTRG.1843	1	31099164	31100333	1170	-	coding
MSTRG.1844	1	31102113	31109277	7165	-	coding
MSTRG.1849	1	31152321	31164637	12317	-	coding
MSTRG.1856	1	31186834	31188515	1682	-	coding
MSTRG.1872	1	31326035	31329691	3657	-	coding
MSTRG.1875	1	31359752	31359955	204	+	lncNAT	DCAR_002637
MSTRG.1877	1	31368339	31369283	945	+	coding
MSTRG.1878	1	31373654	31375258	1605	+	coding
MSTRG.1881	1	31399225	31399425	201	+	lincRNA
MSTRG.1882	1	31400391	31405024	4634	-	lincRNA
MSTRG.1884	1	31419291	31420294	1004	-	lincRNA
MSTRG.1885	1	31427922	31432257	4336	+	lincRNA
MSTRG.1886	1	31441301	31441530	230	+	lincRNA
MSTRG.1890	1	31465907	31466946	1040	-	lncNAT	DCAR_002647
MSTRG.1901	1	31588587	31606300	17714	-	lincRNA
MSTRG.1902	1	31615322	31615884	563	-	lincRNA
MSTRG.1914	1	31794832	31797635	2804	-	lincRNA
MSTRG.1918	1	31840669	31841044	376	-	lincRNA
MSTRG.1921	1	31853730	31854965	1236	+	coding
MSTRG.1926	1	31897047	31897278	232	-	lincRNA
MSTRG.1930	1	31993417	31999496	6080	-	lncNAT	DCAR_002697
MSTRG.1938	1	32106637	32110515	3879	-	lincRNA
MSTRG.1940	1	32114368	32114734	367	+	lncNAT	DCAR_002706
MSTRG.1942	1	32128944	32130304	1361	+	coding
MSTRG.1943	1	32177115	32178522	1408	-	lncNAT	DCAR_002709
MSTRG.1945	1	32186914	32187357	444	-	lncNAT	DCAR_002710
MSTRG.1949	1	32220927	32221432	506	+	lincRNA
MSTRG.1952	1	32251036	32251254	219	-	lincRNA
MSTRG.1954	1	32257212	32257479	268	-	lincRNA
MSTRG.1955	1	32257810	32263442	5633	-	lincRNA
MSTRG.1962	1	32317743	32318356	614	-	lncNAT	DCAR_002724
MSTRG.1966	1	32333057	32333468	412	+	lincRNA
MSTRG.1979	1	32466852	32467193	342	-	lincRNA
MSTRG.1981	1	32471222	32471530	309	-	lncNAT	DCAR_002740
MSTRG.1982	1	32471831	32472737	907	-	coding
MSTRG.1989	1	32574108	32574479	372	+	lncNAT	DCAR_002749
MSTRG.1991	1	32583420	32583710	291	+	lincRNA
MSTRG.2003	1	32663675	32665017	1343	+	lincRNA
MSTRG.2012	1	32755346	32755873	528	-	lincRNA
MSTRG.2013	1	32756715	32758343	1629	-	lincRNA
MSTRG.2014	1	32760420	32763233	2814	-	coding
MSTRG.2019	1	32814723	32815626	904	+	lincRNA
MSTRG.2029	1	32918714	32919473	760	+	coding
MSTRG.2048	1	33126901	33127894	994	+	lncNAT	DCAR_002816
MSTRG.2056	1	33166430	33167567	1138	+	lincRNA
MSTRG.2057	1	33200904	33201921	1018	+	lincRNA
MSTRG.2067	1	33323356	33323597	242	-	lncNAT	DCAR_002833
MSTRG.2068	1	33340989	33341206	218	+	lincRNA
MSTRG.2072	1	33364354	33365489	1136	-	lncNAT	DCAR_002836
MSTRG.2073	1	33369633	33371129	1497	-	lncNAT	DCAR_002837
MSTRG.2075	1	33377244	33378805	1562	+	coding
MSTRG.2079	1	33401704	33407455	5752	-	coding
MSTRG.2083	1	33421966	33422359	394	+	lncNAT	DCAR_002846
MSTRG.2087	1	33441661	33442842	1182	-	lncNAT	DCAR_002849
MSTRG.2089	1	33471886	33472333	448	-	lincRNA
MSTRG.2093	1	33513335	33515580	2246	-	lncNAT	DCAR_002861
MSTRG.2095	1	33521969	33522444	476	-	lincRNA
MSTRG.2096	1	33525673	33532341	6669	-	coding
MSTRG.2099	1	33567233	33573593	6361	-	lincRNA
MSTRG.2112	1	33694569	33695058	490	+	lncNAT	DCAR_002882
MSTRG.2115	1	33716168	33718040	1873	-	coding
MSTRG.2116	1	33717206	33718410	1205	+	lincRNA
MSTRG.2120	1	33746539	33747246	708	-	lncNAT	DCAR_002888
MSTRG.2144	1	34043014	34072489	29476	+	lncNAT	DCAR_002926
MSTRG.2149	1	34130430	34132109	1680	-	lincRNA
MSTRG.2161	1	34254652	34277836	23185	+	coding
MSTRG.2164	1	34287898	34289697	1800	-	lncNAT	DCAR_002949
MSTRG.2170	1	34328278	34328499	222	-	lincRNA
MSTRG.2176	1	34377776	34378210	435	-	lincRNA
MSTRG.2177	1	34387094	34392896	5803	+	lincRNA
MSTRG.2178	1	34394169	34394548	380	+	lincRNA
MSTRG.2183	1	34416055	34416593	539	-	lncNAT	DCAR_002964
MSTRG.2188	1	34462334	34463259	926	+	lincRNA
MSTRG.2195	1	34536932	34540917	3986	+	coding
MSTRG.2205	1	34641877	34646330	4454	-	lncNAT	DCAR_002987
MSTRG.2224	1	34756520	34772126	15607	-	coding
MSTRG.2236	1	34891310	34898241	6932	-	lincRNA
MSTRG.2243	1	34963727	34964460	734	+	lincRNA
MSTRG.2244	1	34968506	34970388	1883	+	coding
MSTRG.2256	1	35118319	35127820	9502	-	coding
MSTRG.2259	1	35164704	35165648	945	+	lncNAT	DCAR_003040
MSTRG.2261	1	35173165	35178267	5103	+	lincRNA
MSTRG.2263	1	35195053	35207099	12047	+	coding
MSTRG.2277	1	35358318	35359876	1559	+	lincRNA
MSTRG.2278	1	35363930	35367416	3487	+	coding
MSTRG.2279	1	35368288	35369240	953	-	lncNAT	DCAR_003058
MSTRG.2285	1	35396848	35407322	10475	-	lncNAT	DCAR_003063 DCAR_003064
MSTRG.2292	1	35473603	35475102	1500	-	coding
MSTRG.2293	1	35483162	35485931	2770	-	lncNAT	DCAR_003070 DCAR_003071
MSTRG.2330	1	35969631	35971950	2320	+	coding
MSTRG.2333	1	35984177	35984781	605	+	lncNAT	DCAR_003123
MSTRG.2342	1	36057612	36061352	3741	+	coding
MSTRG.2343	1	36057777	36058107	331	-	lincRNA
MSTRG.2345	1	36080741	36084084	3344	+	lincRNA
MSTRG.2349	1	36136754	36140635	3882	-	coding
MSTRG.2350	1	36144667	36145850	1184	-	lincRNA
MSTRG.2354	1	36189013	36189714	702	-	lincRNA
MSTRG.2355	1	36189107	36189766	660	+	lincRNA
MSTRG.2361	1	36245947	36247051	1105	-	lincRNA
MSTRG.2362	1	36250204	36250561	358	+	lincRNA
MSTRG.2366	1	36281709	36305005	23297	-	coding
MSTRG.2370	1	36313991	36314293	303	+	lncNAT	DCAR_003154
MSTRG.2371	1	36316029	36316319	291	+	lincRNA
MSTRG.2372	1	36322424	36325219	2796	+	lincRNA
MSTRG.2378	1	36365211	36365997	787	+	lincRNA
MSTRG.2381	1	36401196	36401590	395	-	lncNAT	DCAR_003162
MSTRG.2393	1	36565752	36566012	261	-	lncNAT	DCAR_003175
MSTRG.2399	1	36610202	36611190	989	+	lincRNA
MSTRG.2405	1	36720207	36720425	219	-	lincRNA
MSTRG.2408	1	36773234	36774161	928	+	lincRNA
MSTRG.2410	1	36810447	36811452	1006	-	coding
MSTRG.2411	1	36814891	36818603	3713	+	coding
MSTRG.2413	1	36860951	36861596	646	+	lincRNA
MSTRG.2417	1	36892829	36896102	3274	+	coding
MSTRG.2418	1	36896253	36896736	484	-	lincRNA
MSTRG.2423	1	36957541	36957886	346	+	lincRNA
MSTRG.2429	1	37068804	37073370	4567	+	coding
MSTRG.2430	1	37082034	37082344	311	+	lncNAT	DCAR_003222
MSTRG.2433	1	37090197	37090675	479	+	lncNAT	DCAR_003224
MSTRG.2449	1	37207839	37208066	228	+	lncNAT	DCAR_003238
MSTRG.2452	1	37230105	37230379	275	-	lncNAT	DCAR_003239
MSTRG.2456	1	37259336	37259805	470	+	lincRNA
MSTRG.2457	1	37263360	37263562	203	-	lncNAT	DCAR_003244
MSTRG.2465	1	37334386	37334656	271	+	lincRNA
MSTRG.2467	1	37345341	37347458	2118	-	lncNAT	DCAR_003253
MSTRG.2469	1	37366379	37366915	537	+	lincRNA
MSTRG.2476	1	37521330	37524169	2840	+	coding
MSTRG.2485	1	37654277	37659646	5370	-	coding
MSTRG.2493	1	37769916	37770178	263	+	lincRNA
MSTRG.2503	1	37848727	37853091	4365	+	coding
MSTRG.2508	1	37923449	37929431	5983	+	coding
MSTRG.2512	1	37964551	37971052	6502	+	lincRNA
MSTRG.2532	1	38202478	38203006	529	-	coding
MSTRG.2536	1	38253535	38254167	633	-	lincRNA
MSTRG.2537	1	38260697	38261493	797	-	lincRNA
MSTRG.2538	1	38277442	38278123	682	-	lincRNA
MSTRG.2543	1	38311411	38311723	313	-	lncNAT	DCAR_003361
MSTRG.2548	1	38372018	38378096	6079	-	lncNAT	DCAR_003370
MSTRG.2553	1	38453184	38453806	623	-	lncNAT	DCAR_003377
MSTRG.2558	1	38483632	38484757	1126	-	lincRNA
MSTRG.2559	1	38492191	38492826	636	-	coding
MSTRG.2563	1	38510353	38511570	1218	+	lncNAT	DCAR_003387
MSTRG.2565	1	38519569	38520091	523	-	lncNAT	DCAR_003389
MSTRG.2574	1	38587187	38592404	5218	-	coding
MSTRG.2576	1	38604499	38605496	998	-	lincRNA
MSTRG.2578	1	38631198	38631426	229	+	lincRNA
MSTRG.2590	1	38723440	38724752	1313	-	coding
MSTRG.2592	1	38746048	38748848	2801	-	lncNAT	DCAR_003423
MSTRG.2594	1	38749424	38749744	321	+	lincRNA
MSTRG.2595	1	38753042	38754771	1730	+	lincRNA
MSTRG.2596	1	38755923	38757416	1494	+	lncNAT	DCAR_003425
MSTRG.2599	1	38775652	38795553	19902	-	coding
MSTRG.2606	1	38851701	38852171	471	+	lincRNA
MSTRG.2615	1	38986881	38987527	647	-	lncNAT	DCAR_003444
MSTRG.2624	1	39080420	39081843	1424	-	lncNAT	DCAR_003451
MSTRG.2632	1	39189752	39190973	1222	-	coding
MSTRG.2634	1	39202301	39202771	471	-	lincRNA
MSTRG.2636	1	39211390	39212884	1495	-	lncNAT	DCAR_003466
MSTRG.2641	1	39259467	39260125	659	-	lncNAT	DCAR_003470
MSTRG.2644	1	39272730	39275049	2320	+	coding
MSTRG.2647	1	39308098	39308471	374	-	lncNAT	DCAR_003475
MSTRG.2652	1	39367405	39367656	252	-	lincRNA
MSTRG.2653	1	39368268	39368648	381	-	lincRNA
MSTRG.2654	1	39375720	39376482	763	-	lincRNA
MSTRG.2660	1	39418871	39421272	2402	+	lincRNA
MSTRG.2668	1	39483585	39484357	773	+	lncNAT	DCAR_003501
MSTRG.2672	1	39537881	39538148	268	+	lincRNA
MSTRG.2685	1	39648862	39649147	286	+	lincRNA
MSTRG.2686	1	39682589	39682832	244	-	lincRNA
MSTRG.2690	1	39770843	39774847	4005	+	coding
MSTRG.2694	1	39783730	39785118	1389	+	lncNAT	DCAR_003527
MSTRG.2697	1	39804220	39804790	571	-	lncNAT	DCAR_003530
MSTRG.2698	1	39812069	39815588	3520	+	lincRNA
MSTRG.2699	1	39821686	39823085	1400	-	lncNAT	DCAR_003531
MSTRG.2702	1	39833400	39833723	324	-	lncNAT	DCAR_003532
MSTRG.2713	1	39955076	39961344	6269	+	lincRNA
MSTRG.2714	1	39968619	39976919	8301	+	coding
MSTRG.2718	1	40022880	40033574	10695	-	coding
MSTRG.2719	1	40023441	40024398	958	-	lincRNA
MSTRG.2723	1	40097968	40105795	7828	+	coding
MSTRG.2725	1	40113704	40117339	3636	+	lincRNA
MSTRG.2727	1	40134100	40134339	240	-	lincRNA
MSTRG.2733	1	40250543	40250834	292	+	lincRNA
MSTRG.2735	1	40255379	40258453	3075	+	coding
MSTRG.2737	1	40262889	40264092	1204	+	lncNAT	DCAR_003571
MSTRG.2744	1	40365640	40365840	201	-	lncNAT	DCAR_003585
MSTRG.2753	1	40470307	40471168	862	-	lncNAT	DCAR_003595
MSTRG.2761	1	40584844	40585135	292	+	lincRNA
MSTRG.2769	1	40642289	40643159	871	+	lincRNA
MSTRG.2770	1	40642371	40647955	5585	-	coding
MSTRG.2773	1	40669504	40669810	307	-	lncNAT	DCAR_003618
MSTRG.2775	1	40670863	40672182	1320	-	lncNAT	DCAR_003618
MSTRG.2789	1	40802193	40802825	633	+	lincRNA
MSTRG.2790	1	40803288	40803625	338	+	lincRNA
MSTRG.2794	1	40848174	40853728	5555	+	lincRNA
MSTRG.2808	1	41017198	41017852	655	+	lncNAT	DCAR_003659
MSTRG.2810	1	41021293	41022759	1467	+	coding
MSTRG.2813	1	41058406	41059386	981	-	lincRNA
MSTRG.2815	1	41063049	41063372	324	-	lncNAT	DCAR_003665
MSTRG.2819	1	41075325	41075560	236	+	lincRNA
MSTRG.2822	1	41094813	41095133	321	+	lincRNA
MSTRG.2826	1	41115868	41116227	360	+	lncNAT	DCAR_003677
MSTRG.2835	1	41177040	41177271	232	-	lincRNA
MSTRG.2836	1	41177726	41180508	2783	-	coding
MSTRG.2838	1	41187313	41189942	2630	+	lincRNA
MSTRG.2840	1	41198098	41198882	785	-	lincRNA
MSTRG.2842	1	41208454	41208913	460	+	lincRNA
MSTRG.2846	1	41250400	41250939	540	-	lncNAT	DCAR_003697
MSTRG.2852	1	41284487	41285803	1317	-	coding
MSTRG.2855	1	41309696	41312015	2320	+	coding
MSTRG.2858	1	41345574	41347118	1545	+	coding
MSTRG.2864	1	41426400	41430266	3867	-	lincRNA
MSTRG.2865	1	41431749	41433964	2216	-	lincRNA
MSTRG.2876	1	41535391	41535690	300	-	lncNAT	DCAR_003732
MSTRG.2878	1	41556436	41557261	826	+	lncNAT	DCAR_003735
MSTRG.2882	1	41605846	41607255	1410	+	coding
MSTRG.2886	1	41641215	41642544	1330	-	lncNAT	DCAR_003747
MSTRG.2894	1	41715959	41716729	771	+	lincRNA
MSTRG.2911	1	41945287	41946386	1100	-	lncNAT	DCAR_003778
MSTRG.2915	1	41956930	41957562	633	+	lncNAT	DCAR_003782
MSTRG.2916	1	41962746	41963747	1002	+	lincRNA
MSTRG.2927	1	42075771	42078814	3044	-	lincRNA
MSTRG.2933	1	42140856	42142205	1350	-	lincRNA
MSTRG.2934	1	42141034	42142184	1151	+	coding
MSTRG.2938	1	42161442	42163283	1842	-	coding
MSTRG.2940	1	42174442	42175774	1333	-	lncNAT	DCAR_003811
MSTRG.2945	1	42215065	42220404	5340	-	coding
MSTRG.2947	1	42226074	42227800	1727	+	lincRNA
MSTRG.2950	1	42242876	42249369	6494	-	coding
MSTRG.2954	1	42278624	42279267	644	+	lncNAT	DCAR_003827
MSTRG.2958	1	42328239	42328607	369	+	lincRNA
MSTRG.2961	1	42350898	42351399	502	-	lincRNA
MSTRG.2963	1	42373973	42375280	1308	-	lincRNA
MSTRG.2964	1	42375914	42376341	428	-	lincRNA
MSTRG.2967	1	42388658	42391800	3143	+	lincRNA
MSTRG.2974	1	42461375	42467839	6465	+	coding
MSTRG.2975	1	42468295	42468626	332	-	lincRNA
MSTRG.2977	1	42484623	42485360	738	-	lncNAT	DCAR_003852
MSTRG.2980	1	42492468	42492749	282	+	lncNAT	DCAR_003854
MSTRG.2981	1	42493587	42494148	562	+	lncNAT	DCAR_003854
MSTRG.2987	1	42573204	42574171	968	+	lincRNA
MSTRG.2988	1	42574306	42574551	246	+	lincRNA
MSTRG.2993	1	42654225	42662350	8126	+	coding
MSTRG.2994	1	42663539	42667420	3882	+	coding
MSTRG.2998	1	42722662	42727252	4591	+	coding
MSTRG.2999	1	42732916	42734969	2054	-	coding
MSTRG.3000	1	42754523	42755171	649	-	lncNAT	DCAR_003875
MSTRG.3001	1	42792773	42792996	224	-	lincRNA
MSTRG.3004	1	42801457	42802663	1207	-	lincRNA
MSTRG.3005	1	42801561	42803587	2027	+	coding
MSTRG.3007	1	42808096	42808894	799	+	lncNAT	DCAR_003880
MSTRG.3029	1	43171268	43176721	5454	-	coding
MSTRG.3038	1	43284930	43285133	204	-	lncNAT	DCAR_003927
MSTRG.3042	1	43338079	43338874	796	-	lincRNA
MSTRG.3045	1	43375575	43379268	3694	+	coding
MSTRG.3046	1	43381637	43400364	18728	-	coding
MSTRG.3047	1	43381670	43397593	15924	+	lincRNA
MSTRG.3048	1	43383873	43387966	4094	+	coding
MSTRG.3049	1	43398122	43398621	500	+	lincRNA
MSTRG.3051	1	43406809	43409173	2365	+	lncNAT	DCAR_003940 DCAR_003941
MSTRG.3053	1	43415848	43419191	3344	+	lincRNA
MSTRG.3055	1	43431776	43435095	3320	-	lincRNA
MSTRG.3061	1	43488443	43488717	275	+	lincRNA
MSTRG.3063	1	43501634	43503786	2153	+	lincRNA
MSTRG.3066	1	43517563	43517802	240	+	lncNAT	DCAR_003954
MSTRG.3076	1	43651393	43655081	3689	+	coding
MSTRG.3086	1	43792073	43797644	5572	-	lincRNA
MSTRG.3097	1	43924002	43928177	4176	-	lncNAT	DCAR_004012
MSTRG.3098	1	43966273	43968975	2703	+	lincRNA
MSTRG.3101	1	43991175	43994820	3646	+	lincRNA
MSTRG.3105	1	44022406	44022755	350	+	lncNAT	DCAR_004021
MSTRG.3109	1	44062396	44063047	652	-	coding
MSTRG.3116	1	44128823	44129431	609	+	coding
MSTRG.3118	1	44154026	44155215	1190	-	coding
MSTRG.3120	1	44178207	44179422	1216	+	coding
MSTRG.3121	1	44196354	44199230	2877	-	lincRNA
MSTRG.3122	1	44199269	44200745	1477	-	lincRNA
MSTRG.3129	1	44251036	44254613	3578	+	lincRNA
MSTRG.3131	1	44275826	44278260	2435	+	lincRNA
MSTRG.3135	1	44311402	44312123	722	+	coding
MSTRG.3137	1	44334108	44336620	2513	-	lincRNA
MSTRG.3140	1	44371029	44372398	1370	+	lncNAT	DCAR_004059
MSTRG.3143	1	44393368	44404246	10879	-	lincRNA
MSTRG.3147	1	44429662	44430608	947	+	lncNAT	DCAR_004069
MSTRG.3150	1	44454538	44455536	999	-	lincRNA
MSTRG.3159	1	44536806	44537591	786	+	lncNAT	DCAR_004083
MSTRG.3161	1	44553212	44555121	1910	-	coding
MSTRG.3162	1	44558377	44574519	16143	-	coding
MSTRG.3163	1	44563006	44575383	12378	-	lincRNA
MSTRG.3165	1	44587341	44590510	3170	-	coding
MSTRG.3172	1	44679917	44682875	2959	-	coding
MSTRG.3174	1	44755110	44758005	2896	+	lincRNA
MSTRG.3180	1	44809973	44811043	1071	-	lncNAT	DCAR_004112
MSTRG.3184	1	44853511	44858298	4788	+	lincRNA
MSTRG.3186	1	44870876	44871461	586	+	coding
MSTRG.3188	1	44880770	44882238	1469	+	coding
MSTRG.3190	1	44890531	44890734	204	+	lincRNA
MSTRG.3191	1	44912537	44915498	2962	-	lincRNA
MSTRG.3194	1	44930512	44931502	991	+	lncNAT	DCAR_004123
MSTRG.3195	1	44948593	44948848	256	-	lincRNA
MSTRG.3200	1	44999231	44999503	273	-	lincRNA
MSTRG.3202	1	45015816	45028581	12766	-	coding
MSTRG.3204	1	45039559	45040192	634	-	lincRNA
MSTRG.3205	1	45048594	45050828	2235	+	coding
MSTRG.3217	1	45213928	45218303	4376	+	lncNAT	DCAR_004154
MSTRG.3223	1	45275639	45276926	1288	-	coding
MSTRG.3224	1	45276147	45276928	782	+	lincRNA
MSTRG.3229	1	45310388	45310590	203	-	lncNAT	DCAR_004167
MSTRG.3233	1	45348043	45356566	8524	-	lincRNA
MSTRG.3237	1	45422619	45422967	349	+	lncNAT	DCAR_004174
MSTRG.3251	1	45559541	45561908	2368	+	coding
MSTRG.3252	1	45559778	45560913	1136	-	lincRNA
MSTRG.3253	1	45561287	45561721	435	-	lincRNA
MSTRG.3256	1	45594424	45606687	12264	-	coding
MSTRG.3268	1	45694807	45697851	3045	+	lincRNA
MSTRG.3273	1	45737350	45738127	778	+	lncNAT	DCAR_004215
MSTRG.3275	1	45766620	45768334	1715	+	coding
MSTRG.3279	1	45787957	45788645	689	-	lncNAT	DCAR_004220
MSTRG.3280	1	45790984	45796338	5355	+	lincRNA
MSTRG.3281	1	45816967	45820196	3230	+	coding
MSTRG.3284	1	45853971	45854592	622	-	lncNAT	DCAR_004229
MSTRG.3288	1	45941399	45941881	483	+	lincRNA
MSTRG.3290	1	45965288	45968047	2760	+	lincRNA
MSTRG.3294	1	45997602	45997962	361	-	lncNAT	DCAR_004241
MSTRG.3297	1	46037212	46040014	2803	-	lincRNA
MSTRG.3298	1	46040076	46040530	455	-	lincRNA
MSTRG.3309	1	46163844	46164904	1061	+	lincRNA
MSTRG.3311	1	46173890	46194580	20691	-	coding
MSTRG.3312	1	46182583	46183643	1061	+	lincRNA
MSTRG.3314	1	46196250	46211290	15041	+	coding
MSTRG.3315	1	46211315	46211911	597	-	lncNAT	DCAR_004262
MSTRG.3319	1	46238014	46245923	7910	-	coding
MSTRG.3320	1	46249350	46251452	2103	+	coding
MSTRG.3321	1	46269987	46276423	6437	-	coding
MSTRG.3322	1	46281213	46296883	15671	-	coding
MSTRG.3330	1	46424786	46427254	2469	-	coding
MSTRG.3331	1	46435303	46441277	5975	+	lincRNA
MSTRG.3332	1	46440840	46441650	811	-	lincRNA
MSTRG.3333	1	46445737	46445936	200	+	lincRNA
MSTRG.3340	1	46496031	46500923	4893	-	coding
MSTRG.3342	1	46538132	46538550	419	+	lincRNA
MSTRG.3348	1	46572297	46573004	708	+	lincRNA
MSTRG.3349	1	46573072	46574108	1037	+	lincRNA
MSTRG.3350	1	46576659	46578644	1986	-	coding
MSTRG.3352	1	46609369	46610224	856	-	coding
MSTRG.3356	1	46629843	46630518	676	+	lincRNA
MSTRG.3362	1	46666606	46667423	818	+	lincRNA
MSTRG.3364	1	46680890	46684378	3489	+	coding
MSTRG.3367	1	46730287	46730872	586	+	lincRNA
MSTRG.3373	1	46781091	46781327	237	-	lincRNA
MSTRG.3388	1	46891039	46891771	733	+	lincRNA
MSTRG.3389	1	46892199	46892954	756	+	coding
MSTRG.3390	1	46893234	46915696	22463	-	coding
MSTRG.3391	1	46912862	46914127	1266	+	lincRNA
MSTRG.3394	1	46962304	46963243	940	+	lincRNA
MSTRG.3395	1	46965025	46967693	2669	+	coding
MSTRG.3398	1	47004517	47008681	4165	+	lincRNA
MSTRG.3408	1	47115196	47117068	1873	+	lincRNA
MSTRG.3411	1	47158055	47159323	1269	-	lncNAT	DCAR_004363
MSTRG.3414	1	47185662	47189005	3344	+	lincRNA
MSTRG.3415	1	47191095	47191391	297	-	lncNAT	DCAR_004366
MSTRG.3421	1	47233809	47238616	4808	+	lincRNA
MSTRG.3423	1	47312541	47319797	7257	-	coding
MSTRG.3425	1	47327145	47327831	687	-	lincRNA
MSTRG.3426	1	47375168	47375856	689	+	coding
MSTRG.3428	1	47382127	47384689	2563	+	coding
MSTRG.3437	1	47513749	47513958	210	+	lncNAT	DCAR_004383
MSTRG.3440	1	47583200	47584686	1487	-	coding
MSTRG.3445	1	47628424	47637079	8656	-	lncNAT	DCAR_004394
MSTRG.3447	1	47656512	47659067	2556	-	coding
MSTRG.3448	1	47687133	47687574	442	-	lincRNA
MSTRG.3449	1	47697235	47697594	360	+	lincRNA
MSTRG.3450	1	47708557	47739182	30626	+	coding
MSTRG.3452	1	47767632	47768654	1023	-	lncNAT	DCAR_004398
MSTRG.3455	1	47797650	47802884	5235	+	coding
MSTRG.3456	1	47802985	47804608	1624	+	lincRNA
MSTRG.3466	1	47885797	47886147	351	-	lincRNA
MSTRG.3467	1	47901259	47902499	1241	-	coding
MSTRG.3468	1	47901684	47901959	276	+	lincRNA
MSTRG.3470	1	47935592	47936841	1250	+	coding
MSTRG.3476	1	47975707	47977171	1465	-	lincRNA
MSTRG.3481	1	48017275	48028761	11487	-	coding
MSTRG.3484	1	48063840	48065811	1972	-	coding
MSTRG.3485	1	48067994	48072774	4781	-	coding
MSTRG.3487	1	48074232	48074776	545	-	lincRNA
MSTRG.3491	1	48104602	48105588	987	+	lincRNA
MSTRG.3493	1	48117806	48118263	458	-	lincRNA
MSTRG.3500	1	48175607	48176162	556	-	lncNAT	DCAR_004455
MSTRG.3506	1	48211638	48213859	2222	-	lncNAT	DCAR_004459
MSTRG.3508	1	48241265	48244062	2798	+	coding
MSTRG.3511	1	48284606	48284891	286	+	lincRNA
MSTRG.3512	1	48287596	48289062	1467	+	lincRNA
MSTRG.3517	1	48329809	48331104	1296	+	coding
MSTRG.3530	1	48572643	48573664	1022	+	lincRNA
MSTRG.3531	1	48573922	48577328	3407	+	coding
MSTRG.3537	1	48627754	48628807	1054	+	lincRNA
MSTRG.3538	1	48632037	48633602	1566	+	lincRNA
MSTRG.3539	1	48637866	48638446	581	+	lincRNA
MSTRG.3540	1	48645511	48654760	9250	+	lincRNA
MSTRG.3541	1	48650511	48666169	15659	-	coding
MSTRG.3542	1	48655234	48657069	1836	+	coding
MSTRG.3543	1	48659105	48661035	1931	+	coding
MSTRG.3544	1	48664030	48664371	342	+	lincRNA
MSTRG.3550	1	48693031	48693276	246	+	lncNAT	DCAR_004503
MSTRG.3551	1	48720119	48721198	1080	+	coding
MSTRG.3555	1	48781442	48781642	201	+	lincRNA
MSTRG.3557	1	48785064	48785296	233	+	lncNAT	DCAR_004512
MSTRG.3563	1	48851289	48851583	295	+	lincRNA
MSTRG.3566	1	48882797	48883549	753	-	lncNAT	DCAR_004521
MSTRG.3570	1	48939574	48945018	5445	+	lincRNA
MSTRG.3572	1	48952576	48961011	8436	-	lincRNA
MSTRG.3581	1	49046967	49059029	12063	-	lincRNA
MSTRG.3585	1	49096654	49099805	3152	-	coding
MSTRG.3589	1	49121579	49121797	219	+	lincRNA
MSTRG.3597	1	49170447	49173964	3518	-	lincRNA
MSTRG.3598	1	49175561	49176123	563	-	lincRNA
MSTRG.3601	1	49221099	49228751	7653	-	coding
MSTRG.3602	1	49235224	49238482	3259	+	lincRNA
MSTRG.3604	1	49253961	49257888	3928	+	lincRNA
MSTRG.3608	1	49277624	49278314	691	-	lncNAT	DCAR_004559
MSTRG.3610	1	49286411	49287821	1411	+	lncNAT	DCAR_004560
MSTRG.3614	1	49314362	49314630	269	+	lncNAT	DCAR_004564
MSTRG.3619	1	49362173	49364264	2092	-	coding
MSTRG.3620	1	49362356	49362579	224	+	lincRNA
MSTRG.3622	1	49385415	49385875	461	+	lincRNA
MSTRG.3628	1	49428205	49428655	451	-	lincRNA
MSTRG.3631	1	49467597	49469430	1834	+	lncNAT	DCAR_004584
MSTRG.3633	1	49478639	49479040	402	+	lincRNA
MSTRG.3641	1	49535720	49536695	976	+	coding
MSTRG.3642	1	49543673	49547012	3340	-	coding
MSTRG.3643	1	49555584	49557631	2048	-	lincRNA
MSTRG.3644	1	49558208	49559969	1762	+	coding
MSTRG.3652	1	49621663	49624519	2857	+	lincRNA
MSTRG.3659	1	49697953	49700983	3031	+	coding
MSTRG.3661	1	49714787	49717163	2377	-	coding
MSTRG.3673	1	49862698	49863076	379	-	lincRNA
MSTRG.3674	1	49866237	49871355	5119	-	coding
MSTRG.3684	1	49992180	49995004	2825	-	lincRNA
MSTRG.3685	1	49997837	49998319	483	-	lincRNA
MSTRG.3686	1	50025932	50027818	1887	-	coding
MSTRG.3687	1	50030616	50031031	416	-	lincRNA
MSTRG.3688	1	50051200	50051588	389	-	coding
MSTRG.3689	1	50057282	50058387	1106	-	coding
MSTRG.3690	1	50075114	50075502	389	-	coding
MSTRG.3691	1	50079810	50080704	895	-	coding
MSTRG.3692	1	50113864	50114252	389	-	coding
MSTRG.3693	1	50117418	50151367	33950	-	coding
MSTRG.3696	1	50167661	50169360	1700	-	lincRNA
MSTRG.3697	1	50178887	50180240	1354	-	coding
MSTRG.3699	1	50194029	50197305	3277	+	coding
MSTRG.3700	1	50197826	50198692	867	+	coding
MSTRG.3705	1	50251827	50255560	3734	+	lincRNA
MSTRG.3706	1	50257094	50257450	357	-	lincRNA
MSTRG.3707	1	50261323	50261524	202	-	lincRNA
MSTRG.3708	1	50281570	50281949	380	+	lincRNA
MSTRG.3709	1	50296504	50313703	17200	+	lincRNA
MSTRG.3710	1	50321966	50331848	9883	+	coding
MSTRG.3711	1	50353172	50355633	2462	+	coding
MSTRG.3716	1	50399096	50400074	979	+	lincRNA
MSTRG.3726	1	50559607	50559867	261	-	lincRNA
MSTRG.3730	1	50594790	50596484	1695	+	lncNAT	DCAR_004703
MSTRG.3739	1	50706432	50707874	1443	-	coding
MSTRG.3742	1	50732599	50732832	234	-	lincRNA
MSTRG.3744	1	50742896	50743376	481	-	lincRNA
MSTRG.3745	1	50743544	50745690	2147	-	lincRNA
MSTRG.3750	1	50785437	50789240	3804	-	lincRNA
MSTRG.3753	1	50810379	50811696	1318	-	coding
MSTRG.3759	1	50857011	50860151	3141	-	lincRNA
MSTRG.3760	1	50862787	50864296	1510	+	coding
MSTRG.3762	1	50867291	50873383	6093	-	coding
MSTRG.3771	1	50951115	50952446	1332	-	lincRNA
MSTRG.3773	1	50961850	50962201	352	+	lncNAT	DCAR_004752
MSTRG.3777	1	50998012	50998356	345	+	lincRNA
MSTRG.3778	1	51002110	51003779	1670	-	coding
MSTRG.3779	1	51007124	51012411	5288	+	coding
MSTRG.3781	1	51027124	51032222	5099	-	coding
MSTRG.3787	1	51070400	51070972	573	+	lncNAT	DCAR_004763
MSTRG.3796	1	51122845	51123883	1039	+	lincRNA
MSTRG.3800	1	51138144	51140801	2658	-	coding
MSTRG.3803	1	51162558	51167393	4836	+	coding
MSTRG.3805	1	51201438	51206271	4834	-	coding
MSTRG.3807	1	51224519	51224864	346	-	coding
MSTRG.3811	1	51238527	51245306	6780	-	coding
MSTRG.3814	1	51267307	51270530	3224	-	coding
MSTRG.3825	1	51406809	51407024	216	+	lincRNA
MSTRG.3826	1	51410148	51411438	1291	-	lincRNA
MSTRG.3827	1	51418040	51421338	3299	+	lincRNA
MSTRG.3828	1	51423519	51424444	926	-	lincRNA
MSTRG.3829	1	51432042	51434390	2349	-	lincRNA
MSTRG.3832	2	46797	47169	373	-	lincRNA
MSTRG.3834	2	82526	83056	531	-	structural
MSTRG.3835	2	85033	91865	6833	+	lncNAT	DCAR_004833
MSTRG.3837	2	124405	125397	993	-	lincRNA
MSTRG.3842	2	211132	212424	1293	+	lncNAT	DCAR_004846
MSTRG.3843	2	237190	239032	1843	+	lincRNA
MSTRG.3844	2	269137	271826	2690	-	lincRNA
MSTRG.3846	2	280805	282857	2053	+	lncNAT	DCAR_004853
MSTRG.3850	2	501952	503068	1117	-	lincRNA
MSTRG.3852	2	519375	520759	1385	+	coding
MSTRG.3853	2	519375	519755	381	-	lincRNA
MSTRG.3854	2	520379	520759	381	-	lincRNA
MSTRG.3858	2	611407	611714	308	-	lncNAT	DCAR_004811
MSTRG.3859	2	615800	616016	217	+	lincRNA
MSTRG.3867	2	821170	821595	426	+	lincRNA
MSTRG.3870	2	881721	882470	750	+	lincRNA
MSTRG.3874	2	983023	991160	8138	-	lincRNA
MSTRG.3875	2	1003663	1004343	681	-	lincRNA
MSTRG.3876	2	1126988	1128961	1974	+	lincRNA
MSTRG.3877	2	1142668	1144641	1974	+	coding
MSTRG.3882	2	1198377	1199198	822	+	lncNAT	DCAR_004886
MSTRG.3890	2	1289777	1292229	2453	-	lincRNA
MSTRG.3895	2	1313606	1313991	386	+	lncNAT	DCAR_004899
MSTRG.3896	2	1341492	1342482	991	+	lincRNA
MSTRG.3904	2	1412856	1413691	836	+	lncNAT	DCAR_004910
MSTRG.3906	2	1475893	1476698	806	-	lncNAT	DCAR_004913
MSTRG.3909	2	1639857	1646840	6984	+	lincRNA
MSTRG.3912	2	1678042	1680556	2515	+	coding
MSTRG.3913	2	1682096	1682920	825	+	lincRNA
MSTRG.3915	2	1712636	1714584	1949	-	lncNAT	DCAR_004918
MSTRG.3917	2	1756071	1756476	406	+	lncNAT	DCAR_004923
MSTRG.3921	2	1828037	1828465	429	-	lincRNA
MSTRG.3925	2	1892028	1894213	2186	-	lincRNA
MSTRG.3929	2	2031442	2032492	1051	+	lncNAT	DCAR_004942
MSTRG.3931	2	2127184	2127401	218	-	lincRNA
MSTRG.3932	2	2127784	2128003	220	-	lincRNA
MSTRG.3934	2	2195935	2200532	4598	-	coding
MSTRG.3935	2	2197753	2206909	9157	+	lncNAT	DCAR_004953
MSTRG.3936	2	2237663	2244679	7017	-	lncNAT	DCAR_004956
MSTRG.3937	2	2245817	2246448	632	+	lincRNA
MSTRG.3938	2	2278762	2279072	311	-	lincRNA
MSTRG.3939	2	2282857	2283204	348	-	lincRNA
MSTRG.3940	2	2318742	2321417	2676	+	lincRNA
MSTRG.3942	2	2330158	2330533	376	+	lincRNA
MSTRG.3943	2	2333082	2333639	558	-	lincRNA
MSTRG.3948	2	2398877	2411144	12268	+	lincRNA
MSTRG.3950	2	2442840	2443679	840	+	lincRNA
MSTRG.3951	2	2483480	2486163	2684	-	lincRNA
MSTRG.3954	2	2499292	2499514	223	+	lincRNA
MSTRG.3956	2	2507576	2508364	789	-	lncNAT	DCAR_004971
MSTRG.3958	2	2542894	2543108	215	-	lncNAT	DCAR_004976
MSTRG.3960	2	2589277	2589791	515	+	lncNAT	DCAR_004983
MSTRG.3962	2	2590165	2590404	240	+	lncNAT	DCAR_004983
MSTRG.3963	2	2595055	2596293	1239	+	lincRNA
MSTRG.3965	2	2597478	2597750	273	-	lincRNA
MSTRG.3967	2	2614929	2630198	15270	+	lncNAT	DCAR_004986 DCAR_004989
MSTRG.3972	2	2796594	2796831	238	+	lincRNA
MSTRG.3978	2	2891761	2894768	3008	+	lincRNA
MSTRG.3979	2	2900728	2903788	3061	-	lincRNA
MSTRG.3980	2	2992103	2992471	369	-	lincRNA
MSTRG.3981	2	3005577	3015840	10264	-	lincRNA
MSTRG.3982	2	3046483	3046746	264	-	lincRNA
MSTRG.3984	2	3116547	3116953	407	-	lincRNA
MSTRG.3986	2	3301009	3316766	15758	+	lncNAT	DCAR_005016
MSTRG.3987	2	3328603	3330569	1967	-	lincRNA
MSTRG.3988	2	3339294	3339615	322	+	lincRNA
MSTRG.3993	2	3392525	3392820	296	-	lincRNA
MSTRG.3994	2	3393547	3394000	454	-	lncNAT	DCAR_005022
MSTRG.3996	2	3409687	3409913	227	+	lincRNA
MSTRG.3999	2	3467379	3468224	846	+	lincRNA
MSTRG.4000	2	3510525	3513608	3084	+	coding
MSTRG.4001	2	3532586	3532800	215	+	lincRNA
MSTRG.4008	2	3602245	3602969	725	-	lincRNA
MSTRG.4009	2	3603111	3604354	1244	-	coding
MSTRG.4013	2	3620526	3621460	935	-	lincRNA
MSTRG.4019	2	3832882	3833137	256	-	lincRNA
MSTRG.4022	2	3879489	3879731	243	+	lincRNA
MSTRG.4023	2	3881791	3882227	437	-	lincRNA
MSTRG.4025	2	3930351	3934985	4635	+	lincRNA
MSTRG.4027	2	4018966	4021085	2120	+	lincRNA
MSTRG.4033	2	4333380	4336882	3503	-	lincRNA
MSTRG.4034	2	4343965	4344410	446	-	lincRNA
MSTRG.4035	2	4344574	4344834	261	-	lincRNA
MSTRG.4036	2	4348232	4350427	2196	-	coding
MSTRG.4037	2	4432762	4440662	7901	-	coding
MSTRG.4038	2	4446320	4446695	376	+	lincRNA
MSTRG.4039	2	4494101	4495687	1587	+	lincRNA
MSTRG.4040	2	4494441	4495687	1247	-	coding
MSTRG.4042	2	4562166	4562447	282	-	lincRNA
MSTRG.4044	2	4582266	4583330	1065	+	lincRNA
MSTRG.4045	2	4631277	4631476	200	+	lincRNA
MSTRG.4046	2	4636157	4636420	264	+	lincRNA
MSTRG.4048	2	4902876	4903167	292	-	lincRNA
MSTRG.4053	2	5085766	5086619	854	-	lincRNA
MSTRG.4055	2	5166002	5166474	473	+	lincRNA
MSTRG.4059	2	5336384	5337808	1425	+	lincRNA
MSTRG.4060	2	5346193	5347630	1438	+	lincRNA
MSTRG.4061	2	5370547	5373194	2648	+	coding
MSTRG.4062	2	5393744	5396451	2708	-	coding
MSTRG.4065	2	5444602	5444863	262	-	lincRNA
MSTRG.4067	2	5464489	5464992	504	-	lincRNA
MSTRG.4068	2	5465264	5465641	378	-	lincRNA
MSTRG.4069	2	5466977	5467705	729	+	lincRNA
MSTRG.4070	2	5510785	5511213	429	-	coding
MSTRG.4071	2	5512010	5519498	7489	-	lincRNA
MSTRG.4072	2	5526981	5527297	317	-	lincRNA
MSTRG.4073	2	5549010	5549236	227	-	lincRNA
MSTRG.4075	2	5578997	5580415	1419	-	coding
MSTRG.4077	2	5699036	5699302	267	+	lincRNA
MSTRG.4080	2	5790011	5790616	606	-	lincRNA
MSTRG.4081	2	5795902	5799658	3757	-	lincRNA
MSTRG.4083	2	5833767	5834251	485	-	lincRNA
MSTRG.4084	2	5859590	5859835	246	-	lincRNA
MSTRG.4085	2	5916744	5917581	838	-	lincRNA
MSTRG.4086	2	5941520	5941853	334	-	lincRNA
MSTRG.4087	2	5942956	5947464	4509	+	lncNAT	DCAR_005087
MSTRG.4089	2	5972278	5973177	900	-	coding
MSTRG.4090	2	5974333	5974699	367	-	lincRNA
MSTRG.4091	2	5977304	5981962	4659	-	lincRNA
MSTRG.4092	2	6006919	6013574	6656	-	coding
MSTRG.4095	2	6051609	6051851	243	-	lincRNA
MSTRG.4096	2	6053931	6054155	225	-	lincRNA
MSTRG.4097	2	6054618	6056016	1399	-	lincRNA
MSTRG.4099	2	6123880	6124572	693	-	lincRNA
MSTRG.4100	2	6125202	6125427	226	-	lincRNA
MSTRG.4101	2	6128104	6128487	384	-	lincRNA
MSTRG.4105	2	6351823	6352223	401	-	lincRNA
MSTRG.4107	2	6403562	6403884	323	-	lincRNA
MSTRG.4108	2	6424718	6426108	1391	-	lincRNA
MSTRG.4109	2	6575472	6575846	375	-	lincRNA
MSTRG.4110	2	6700926	6706827	5902	-	lincRNA
MSTRG.4112	2	7079335	7079594	260	-	lincRNA
MSTRG.4114	2	7170187	7173047	2861	+	lincRNA
MSTRG.4115	2	7281348	7283786	2439	-	lincRNA
MSTRG.4122	2	7660697	7661676	980	-	lincRNA
MSTRG.4123	2	7728984	7731708	2725	+	lincRNA
MSTRG.4126	2	8069362	8069787	426	-	lincRNA
MSTRG.4129	2	8133828	8134178	351	-	lincRNA
MSTRG.4131	2	8156778	8158910	2133	-	coding
MSTRG.4132	2	8157101	8157405	305	+	lincRNA
MSTRG.4133	2	8208062	8208333	272	-	lincRNA
MSTRG.4137	2	8353116	8354221	1106	+	coding
MSTRG.4138	2	8361230	8362248	1019	+	lincRNA
MSTRG.4140	2	8450032	8450614	583	+	lincRNA
MSTRG.4141	2	8477812	8478125	314	-	lincRNA
MSTRG.4142	2	8486097	8486467	371	+	lincRNA
MSTRG.4144	2	8615680	8616658	979	+	coding
MSTRG.4145	2	8806704	8810025	3322	-	lincRNA
MSTRG.4147	2	8826498	8826971	474	-	lincRNA
MSTRG.4150	2	8930906	8932448	1543	-	coding
MSTRG.4151	2	8933046	8935105	2060	-	coding
MSTRG.4152	2	8946692	8947001	310	-	lincRNA
MSTRG.4153	2	8947703	8947987	285	-	lincRNA
MSTRG.4154	2	9013915	9015923	2009	+	coding
MSTRG.4156	2	9044883	9049532	4650	+	lncNAT	DCAR_005189
MSTRG.4157	2	9050427	9050948	522	+	lincRNA
MSTRG.4158	2	9080267	9080589	323	+	lincRNA
MSTRG.4164	2	9345965	9348021	2057	-	lincRNA
MSTRG.4165	2	9702203	9704327	2125	+	lincRNA
MSTRG.4166	2	9794630	9795070	441	-	lincRNA
MSTRG.4167	2	9862686	9863084	399	+	lincRNA
MSTRG.4168	2	9938942	9939556	615	+	lincRNA
MSTRG.4171	2	9956309	9957061	753	-	coding
MSTRG.4172	2	9959418	9960231	814	-	lincRNA
MSTRG.4179	2	10310312	10310580	269	-	lincRNA
MSTRG.4181	2	10327533	10336010	8478	-	coding
MSTRG.4183	2	10362441	10362683	243	+	lincRNA
MSTRG.4184	2	10390374	10390650	277	-	lincRNA
MSTRG.4187	2	10439147	10440580	1434	+	lncNAT	DCAR_005250
MSTRG.4192	2	10614390	10616063	1674	-	lncNAT	DCAR_005265
MSTRG.4200	2	10824658	10847777	23120	+	coding
MSTRG.4204	2	10915657	10915860	204	+	lincRNA
MSTRG.4206	2	10929640	10930150	511	+	lincRNA
MSTRG.4208	2	10938879	10939498	620	-	lncNAT	DCAR_005282
MSTRG.4213	2	11018457	11018965	509	-	lncNAT	DCAR_005287
MSTRG.4217	2	11141822	11146783	4962	+	lincRNA
MSTRG.4222	2	11237931	11238684	754	+	lincRNA
MSTRG.4225	2	11271881	11272377	497	-	lincRNA
MSTRG.4226	2	11296815	11298968	2154	-	lincRNA
MSTRG.4228	2	11330775	11331090	316	+	lincRNA
MSTRG.4229	2	11336720	11337843	1124	-	lincRNA
MSTRG.4236	2	11456536	11457182	647	+	lincRNA
MSTRG.4239	2	11536148	11536930	783	-	coding
MSTRG.4241	2	11539917	11540127	211	+	lncNAT	DCAR_005314
MSTRG.4245	2	11557563	11557803	241	+	lincRNA
MSTRG.4251	2	11860428	11861861	1434	+	coding
MSTRG.4255	2	11902119	11902618	500	-	lincRNA
MSTRG.4256	2	11903223	11903539	317	-	lincRNA
MSTRG.4261	2	11975534	11975783	250	+	lincRNA
MSTRG.4262	2	11977225	11977720	496	+	lincRNA
MSTRG.4270	2	12211344	12211839	496	+	lincRNA
MSTRG.4271	2	12212410	12212693	284	+	lincRNA
MSTRG.4273	2	12244209	12245467	1259	-	lincRNA
MSTRG.4276	2	12253380	12254643	1264	+	lncNAT	DCAR_005358
MSTRG.4280	2	12306583	12306929	347	-	lincRNA
MSTRG.4281	2	12309776	12310151	376	-	lincRNA
MSTRG.4284	2	12326363	12326861	499	+	lncNAT	DCAR_005371
MSTRG.4289	2	12378834	12380941	2108	-	lncNAT	DCAR_005378
MSTRG.4296	2	12487732	12488231	500	-	lincRNA
MSTRG.4307	2	12775163	12777514	2352	-	lincRNA
MSTRG.4310	2	12815582	12815802	221	+	lncNAT	DCAR_005398
MSTRG.4317	2	12922952	12923530	579	+	lincRNA
MSTRG.4318	2	12924512	12924728	217	+	lincRNA
MSTRG.4328	2	13048836	13051233	2398	-	coding
MSTRG.4333	2	13101851	13102580	730	-	lincRNA
MSTRG.4334	2	13102037	13102899	863	+	lincRNA
MSTRG.4335	2	13225736	13226114	379	-	lincRNA
MSTRG.4337	2	13254745	13271071	16327	+	coding
MSTRG.4338	2	13298694	13300431	1738	+	coding
MSTRG.4339	2	13326059	13326978	920	+	lincRNA
MSTRG.4340	2	13328289	13328671	383	+	lincRNA
MSTRG.4342	2	13346251	13353972	7722	+	coding
MSTRG.4343	2	13350966	13351167	202	-	lincRNA
MSTRG.4344	2	13378839	13379778	940	+	lincRNA
MSTRG.4351	2	13483803	13490349	6547	+	coding
MSTRG.4355	2	13557641	13563135	5495	-	lincRNA
MSTRG.4359	2	13592508	13593380	873	-	lincRNA
MSTRG.4365	2	13718358	13718616	259	-	lncNAT	DCAR_005466
MSTRG.4369	2	13774952	13779611	4660	-	coding
MSTRG.4370	2	13798243	13809514	11272	-	coding
MSTRG.4375	2	13905487	13905955	469	-	lincRNA
MSTRG.4376	2	13905540	13906148	609	+	lincRNA
MSTRG.4377	2	14014785	14022815	8031	-	coding
MSTRG.4380	2	14136403	14136607	205	-	lincRNA
MSTRG.4381	2	14139030	14139751	722	-	lncNAT	DCAR_005483
MSTRG.4383	2	14163913	14164117	205	-	lncNAT	DCAR_005484
MSTRG.4385	2	14183426	14184923	1498	+	coding
MSTRG.4390	2	14280097	14282822	2726	+	coding
MSTRG.4396	2	14321436	14323100	1665	+	lincRNA
MSTRG.4401	2	14383030	14390397	7368	-	lincRNA
MSTRG.4406	2	14452347	14452598	252	+	lincRNA
MSTRG.4414	2	14602614	14602851	238	+	lincRNA
MSTRG.4415	2	14608309	14609357	1049	+	coding
MSTRG.4419	2	14767360	14769914	2555	-	lincRNA
MSTRG.4421	2	14770421	14772736	2316	-	lncNAT	DCAR_005526
MSTRG.4426	2	14852336	14853080	745	-	lncNAT	DCAR_005535
MSTRG.4433	2	14932530	14932951	422	-	lincRNA
MSTRG.4435	2	14965429	14967629	2201	+	lncNAT	DCAR_005547
MSTRG.4447	2	15100119	15100723	605	+	lincRNA
MSTRG.4453	2	15200421	15202283	1863	+	coding
MSTRG.4457	2	15229838	15230276	439	+	lincRNA
MSTRG.4461	2	15281207	15284517	3311	+	lincRNA
MSTRG.4464	2	15302431	15302709	279	-	lincRNA
MSTRG.4474	2	15382577	15383251	675	-	lincRNA
MSTRG.4476	2	15387954	15388865	912	+	lncNAT	DCAR_005593
MSTRG.4490	2	15534972	15535246	275	+	lincRNA
MSTRG.4492	2	15564625	15565274	650	-	lincRNA
MSTRG.4493	2	15568272	15576221	7950	-	lincRNA
MSTRG.4497	2	15719910	15720838	929	-	lincRNA
MSTRG.4498	2	15746877	15753170	6294	+	lincRNA
MSTRG.4502	2	15970155	15970624	470	-	lncNAT	DCAR_005623
MSTRG.4504	2	15981337	15982404	1068	+	coding
MSTRG.4508	2	16018779	16019140	362	-	lincRNA
MSTRG.4511	2	16031119	16032936	1818	+	lncNAT	DCAR_005631
MSTRG.4513	2	16042257	16042486	230	-	lincRNA
MSTRG.4518	2	16114233	16115185	953	-	coding
MSTRG.4519	2	16127633	16127920	288	+	lincRNA
MSTRG.4520	2	16162533	16163050	518	-	lincRNA
MSTRG.4521	2	16184679	16184908	230	+	lncNAT	DCAR_005639
MSTRG.4522	2	16187267	16193489	6223	+	lincRNA
MSTRG.4523	2	16190628	16192115	1488	+	lincRNA
MSTRG.4526	2	16276119	16276860	742	-	lncNAT	DCAR_005643
MSTRG.4527	2	16319589	16333045	13457	+	lincRNA
MSTRG.4528	2	16351734	16353115	1382	-	lincRNA
MSTRG.4529	2	16353819	16354117	299	-	lincRNA
MSTRG.4530	2	16357755	16358243	489	-	lincRNA
MSTRG.4531	2	16527668	16528148	481	-	lincRNA
MSTRG.4532	2	16594197	16594640	444	+	lincRNA
MSTRG.4533	2	16670828	16674701	3874	+	lincRNA
MSTRG.4534	2	16675576	16677244	1669	+	coding
MSTRG.4537	2	16758758	16759090	333	+	lincRNA
MSTRG.4544	2	16861322	16861710	389	-	lincRNA
MSTRG.4545	2	16871167	16871591	425	-	lincRNA
MSTRG.4548	2	16919663	16923303	3641	+	coding
MSTRG.4551	2	16966210	16985527	19318	-	lincRNA
MSTRG.4560	2	17148348	17148592	245	-	lincRNA
MSTRG.4566	2	17301602	17308076	6475	+	lincRNA
MSTRG.4569	2	17342469	17342803	335	-	lincRNA
MSTRG.4578	2	17424076	17424651	576	+	lincRNA
MSTRG.4585	2	17496213	17496466	254	-	lincRNA
MSTRG.4587	2	17508289	17508519	231	+	lncNAT	DCAR_005716
MSTRG.4592	2	17561283	17564522	3240	+	coding
MSTRG.4593	2	17568857	17569199	343	-	lincRNA
MSTRG.4594	2	17574736	17575697	962	-	lincRNA
MSTRG.4597	2	17600844	17601417	574	-	lincRNA
MSTRG.4598	2	17605654	17605927	274	-	lincRNA
MSTRG.4602	2	17635997	17639395	3399	+	lincRNA
MSTRG.4604	2	17645605	17645854	250	+	lncNAT	DCAR_005729
MSTRG.4605	2	17658052	17660519	2468	-	coding
MSTRG.4608	2	17677479	17678491	1013	-	coding
MSTRG.4613	2	17715351	17717934	2584	+	lincRNA
MSTRG.4617	2	17775021	17777815	2795	+	coding
MSTRG.4619	2	17811049	17812426	1378	+	lincRNA
MSTRG.4620	2	17829144	17832296	3153	-	lincRNA
MSTRG.4622	2	17847982	17848513	532	-	lincRNA
MSTRG.4626	2	17899833	17900592	760	-	coding
MSTRG.4627	2	17903540	17905625	2086	+	lincRNA
MSTRG.4628	2	17902483	17902764	282	-	lncNAT	DCAR_005751
MSTRG.4631	2	17927236	17928373	1138	-	coding
MSTRG.4632	2	17927346	17928553	1208	+	lincRNA
MSTRG.4633	2	17930518	17945970	15453	-	coding
MSTRG.4634	2	17932963	17933297	335	+	lincRNA
MSTRG.4635	2	17945193	17945525	333	+	lincRNA
MSTRG.4636	2	17950321	17950932	612	-	coding
MSTRG.4642	2	18022635	18023113	479	+	lincRNA
MSTRG.4646	2	18048275	18053569	5295	-	lncNAT	DCAR_005765
MSTRG.4658	2	18228122	18228849	728	+	lncNAT	DCAR_005783
MSTRG.4661	2	18309001	18311961	2961	-	lincRNA
MSTRG.4662	2	18311702	18311961	260	+	lincRNA
MSTRG.4671	2	18406850	18407083	234	+	lincRNA
MSTRG.4672	2	18416250	18418163	1914	+	coding
MSTRG.4673	2	18418821	18419142	322	+	lincRNA
MSTRG.4677	2	18486521	18488997	2477	-	lincRNA
MSTRG.4678	2	18495778	18496403	626	+	lncNAT	DCAR_005805
MSTRG.4682	2	18525235	18529592	4358	-	lincRNA
MSTRG.4685	2	18557625	18557867	243	+	lincRNA
MSTRG.4687	2	18579028	18579255	228	+	lincRNA
MSTRG.4689	2	18614600	18615215	616	-	lncNAT	DCAR_005820
MSTRG.4695	2	18680084	18680900	817	-	lincRNA
MSTRG.4699	2	18720636	18722268	1633	-	lincRNA
MSTRG.4700	2	18725392	18735888	10497	+	lincRNA
MSTRG.4703	2	18768082	18769300	1219	+	lincRNA
MSTRG.4704	2	18770018	18771286	1269	+	coding
MSTRG.4706	2	18782188	18802520	20333	+	coding
MSTRG.4709	2	18832335	18833508	1174	+	coding
MSTRG.4720	2	19002932	19003387	456	+	lncNAT	DCAR_005858
MSTRG.4726	2	19048339	19048698	360	+	lncNAT	DCAR_005864
MSTRG.4727	2	19127072	19131106	4035	+	coding
MSTRG.4734	2	19264790	19265298	509	+	lncNAT	DCAR_005883
MSTRG.4738	2	19344792	19345343	552	+	lncNAT	DCAR_005888
MSTRG.4742	2	19465756	19466198	443	-	lincRNA
MSTRG.4745	2	19518088	19523804	5717	-	coding
MSTRG.4747	2	19546951	19547154	204	-	lincRNA
MSTRG.4754	2	19640549	19643098	2550	-	lincRNA
MSTRG.4756	2	19667198	19668739	1542	+	coding
MSTRG.4757	2	19673359	19674147	789	+	lincRNA
MSTRG.4758	2	19674595	19675138	544	+	lincRNA
MSTRG.4759	2	19680275	19681649	1375	+	lincRNA
MSTRG.4760	2	19687662	19709613	21952	+	coding
MSTRG.4761	2	19710763	19711099	337	+	lincRNA
MSTRG.4762	2	19733751	19734063	313	+	lincRNA
MSTRG.4763	2	19739841	19740517	677	+	lincRNA
MSTRG.4764	2	19778256	19784969	6714	-	coding
MSTRG.4765	2	19788135	19788451	317	-	coding
MSTRG.4766	2	19795566	19795777	212	+	lincRNA
MSTRG.4767	2	19802454	19804090	1637	-	lincRNA
MSTRG.4768	2	19806275	19812921	6647	+	coding
MSTRG.4769	2	19850010	19850555	546	+	lincRNA
MSTRG.4770	2	19865997	19866226	230	+	lincRNA
MSTRG.4771	2	19877349	19881397	4049	+	lincRNA
MSTRG.4772	2	19885930	19888358	2429	-	lincRNA
MSTRG.4773	2	19906041	19906368	328	+	lincRNA
MSTRG.4774	2	19942155	19942836	682	+	lincRNA
MSTRG.4775	2	19943128	19943436	309	+	lincRNA
MSTRG.4776	2	19998415	19998719	305	-	lincRNA
MSTRG.4780	2	20066009	20073995	7987	-	coding
MSTRG.4781	2	20080350	20081123	774	+	lncNAT	DCAR_005921
MSTRG.4783	2	20084636	20086650	2015	-	coding
MSTRG.4784	2	20088300	20088587	288	+	lncNAT	DCAR_005922
MSTRG.4786	2	20108772	20114373	5602	+	lincRNA
MSTRG.4796	2	20167646	20168173	528	+	lncNAT	DCAR_005936
MSTRG.4797	2	20178131	20178463	333	-	lincRNA
MSTRG.4801	2	20199652	20199857	206	+	lncNAT	DCAR_005942
MSTRG.4816	2	20366722	20371385	4664	-	coding
MSTRG.4819	2	20412481	20416862	4382	+	coding
MSTRG.4820	2	20426561	20430561	4001	-	coding
MSTRG.4822	2	20446199	20446940	742	-	lincRNA
MSTRG.4824	2	20464962	20465725	764	+	lncNAT	DCAR_005972
MSTRG.4826	2	20475507	20477921	2415	+	lncNAT	DCAR_005973
MSTRG.4830	2	20530640	20532521	1882	-	lincRNA
MSTRG.4836	2	20591407	20591627	221	+	lincRNA
MSTRG.4838	2	20631716	20632159	444	+	lncNAT	DCAR_005989
MSTRG.4840	2	20637775	20638279	505	-	lincRNA
MSTRG.4842	2	20657697	20658177	481	-	lncNAT	DCAR_005992
MSTRG.4844	2	20680484	20683125	2642	-	lincRNA
MSTRG.4846	2	20689529	20689789	261	+	lncNAT	DCAR_005997
MSTRG.4848	2	20710142	20710506	365	+	lncNAT	DCAR_005999
MSTRG.4852	2	20728195	20729124	930	+	coding
MSTRG.4855	2	20748119	20755918	7800	+	lincRNA
MSTRG.4861	2	20842209	20842462	254	+	lincRNA
MSTRG.4869	2	20923333	20923551	219	+	lncNAT	DCAR_006023
MSTRG.4870	2	20933080	20939208	6129	+	coding
MSTRG.4874	2	20971512	20972393	882	+	lincRNA
MSTRG.4878	2	21030785	21031172	388	-	lncNAT	DCAR_006031
MSTRG.4882	2	21065607	21066182	576	-	lincRNA
MSTRG.4888	2	21114200	21114869	670	-	lincRNA
MSTRG.4889	2	21116172	21117297	1126	-	lincRNA
MSTRG.4892	2	21188498	21188715	218	-	lincRNA
MSTRG.4895	2	21198351	21198830	480	-	lincRNA
MSTRG.4896	2	21224588	21225123	536	-	lincRNA
MSTRG.4900	2	21271398	21271879	482	+	lincRNA
MSTRG.4901	2	21307175	21313914	6740	+	coding
MSTRG.4909	2	21401736	21402555	820	+	lncNAT	DCAR_006061
MSTRG.4923	2	21633817	21635976	2160	-	coding
MSTRG.4924	2	21653888	21654087	200	-	lincRNA
MSTRG.4926	2	21734404	21737237	2834	-	lincRNA
MSTRG.4927	2	21875349	21876130	782	-	lincRNA
MSTRG.4932	2	21959407	21960193	787	+	lncNAT	DCAR_006112
MSTRG.4933	2	22022873	22023191	319	-	lincRNA
MSTRG.4934	2	22051750	22052228	479	+	lncNAT	DCAR_006117
MSTRG.4936	2	22055383	22056047	665	-	lincRNA
MSTRG.4937	2	22055703	22056167	465	+	lincRNA
MSTRG.4939	2	22164641	22165023	383	-	lincRNA
MSTRG.4941	2	22165913	22167092	1180	+	coding
MSTRG.4942	2	22168366	22168663	298	+	lincRNA
MSTRG.4943	2	22178255	22180280	2026	-	coding
MSTRG.4944	2	22211104	22215567	4464	+	lincRNA
MSTRG.4945	2	22232135	22232371	237	-	lncNAT	DCAR_006127
MSTRG.4947	2	22242602	22242890	289	-	lncNAT	DCAR_006129
MSTRG.4949	2	22245848	22255802	9955	+	coding
MSTRG.4954	2	22295144	22301107	5964	-	coding
MSTRG.4957	2	22326123	22326666	544	-	lincRNA
MSTRG.4958	2	22332616	22333859	1244	-	coding
MSTRG.4961	2	22361031	22365043	4013	+	lincRNA
MSTRG.4970	2	22474993	22475227	235	+	lincRNA
MSTRG.4972	2	22484146	22491768	7623	-	coding
MSTRG.4977	2	22526370	22526846	477	+	lncNAT	DCAR_006151
MSTRG.4981	2	22554220	22554453	234	-	lincRNA
MSTRG.4985	2	22592695	22612645	19951	+	coding
MSTRG.4988	2	22639294	22639771	478	+	lincRNA
MSTRG.4990	2	22649223	22649704	482	+	lincRNA
MSTRG.4992	2	22660320	22664812	4493	+	lncNAT	DCAR_006165
MSTRG.4995	2	22692633	22696440	3808	-	coding
MSTRG.4996	2	22705694	22708211	2518	+	lincRNA
MSTRG.5000	2	22844017	22844293	277	-	lincRNA
MSTRG.5001	2	22850306	22850793	488	-	lincRNA
MSTRG.5004	2	22865491	22866053	563	-	coding
MSTRG.5009	2	22930556	22931275	720	+	lncNAT	DCAR_006185
MSTRG.5014	2	23009088	23009563	476	+	lincRNA
MSTRG.5018	2	23071152	23080201	9050	+	coding
MSTRG.5020	2	23086322	23087532	1211	+	lncNAT	DCAR_006202
MSTRG.5022	2	23102358	23103843	1486	+	coding
MSTRG.5028	2	23167547	23167830	284	+	lincRNA
MSTRG.5030	2	23180109	23180373	265	-	lincRNA
MSTRG.5034	2	23207357	23207631	275	+	lincRNA
MSTRG.5036	2	23209074	23209382	309	-	lncNAT	DCAR_006214
MSTRG.5039	2	23242469	23242969	501	-	lincRNA
MSTRG.5048	2	23354473	23354969	497	+	lincRNA
MSTRG.5050	2	23376274	23377264	991	-	lincRNA
MSTRG.5051	2	23377004	23377260	257	+	lincRNA
MSTRG.5052	2	23381639	23383598	1960	-	coding
MSTRG.5053	2	23383663	23384275	613	-	lincRNA
MSTRG.5054	2	23384703	23385225	523	-	lincRNA
MSTRG.5057	2	23396195	23399482	3288	+	coding
MSTRG.5062	2	23487012	23487882	871	+	coding
MSTRG.5063	2	23494120	23494872	753	+	lincRNA
MSTRG.5064	2	23497421	23497668	248	-	lincRNA
MSTRG.5065	2	23500038	23501310	1273	+	coding
MSTRG.5068	2	23527616	23534442	6827	+	lncNAT	DCAR_006242
MSTRG.5071	2	23550011	23550212	202	-	lincRNA
MSTRG.5072	2	23553325	23559329	6005	-	lincRNA
MSTRG.5074	2	23587772	23587980	209	-	lincRNA
MSTRG.5077	2	23620134	23621552	1419	+	coding
MSTRG.5078	2	23625431	23632246	6816	+	coding
MSTRG.5089	2	23797434	23797676	243	-	lincRNA
MSTRG.5095	2	23848944	23852214	3271	+	coding
MSTRG.5096	2	23856447	23857189	743	+	coding
MSTRG.5097	2	23873906	23883351	9446	+	coding
MSTRG.5098	2	23878672	23880123	1452	+	lncNAT	DCAR_006278
MSTRG.5099	2	23889929	23893042	3114	-	coding
MSTRG.5100	2	23899490	23906587	7098	+	coding
MSTRG.5103	2	23916285	23917179	895	+	lincRNA
MSTRG.5104	2	23917360	23918732	1373	+	lincRNA
MSTRG.5105	2	23918803	23919577	775	+	lincRNA
MSTRG.5111	2	24010408	24013601	3194	+	lincRNA
MSTRG.5113	2	24020986	24021365	380	-	lncNAT	DCAR_006290
MSTRG.5115	2	24031498	24041887	10390	-	lincRNA
MSTRG.5119	2	24070501	24071339	839	-	lncNAT	DCAR_006298
MSTRG.5126	2	24135592	24135791	200	-	lncNAT	DCAR_006303
MSTRG.5131	2	24188056	24189076	1021	-	coding
MSTRG.5136	2	24232102	24232606	505	-	lincRNA
MSTRG.5141	2	24284839	24285052	214	+	lincRNA
MSTRG.5142	2	24286896	24294067	7172	+	lincRNA
MSTRG.5143	2	24290729	24290942	214	+	lincRNA
MSTRG.5152	2	24379170	24379467	298	-	lncNAT	DCAR_006335
MSTRG.5155	2	24389469	24390610	1142	+	lncNAT	DCAR_006337
MSTRG.5156	2	24394709	24396406	1698	+	coding
MSTRG.5160	2	24442567	24442785	219	-	lincRNA
MSTRG.5161	2	24443046	24444295	1250	-	coding
MSTRG.5168	2	24526150	24526527	378	-	lncNAT	DCAR_006350
MSTRG.5172	2	24571447	24571959	513	-	lincRNA
MSTRG.5174	2	24651593	24652028	436	-	lincRNA
MSTRG.5175	2	24658448	24660455	2008	-	lncNAT	DCAR_006358
MSTRG.5176	2	24682002	24682321	320	+	lincRNA
MSTRG.5178	2	24773222	24782984	9763	+	coding
MSTRG.5185	2	24890452	24895306	4855	-	coding
MSTRG.5187	2	24905935	24906591	657	-	lincRNA
MSTRG.5190	2	24932568	24932786	219	+	lincRNA
MSTRG.5191	2	24933232	24933592	361	+	lincRNA
MSTRG.5203	2	25085066	25094147	9082	-	coding
MSTRG.5206	2	25158843	25161155	2313	-	lincRNA
MSTRG.5208	2	25171021	25192488	21468	-	lncNAT	DCAR_006406
MSTRG.5211	2	25215711	25215973	263	+	lincRNA
MSTRG.5216	2	25272303	25274838	2536	-	coding
MSTRG.5221	2	25319170	25322441	3272	-	coding
MSTRG.5228	2	25384875	25386315	1441	+	lincRNA
MSTRG.5236	2	25493505	25495195	1691	-	coding
MSTRG.5241	2	25540858	25546046	5189	-	lncNAT	DCAR_006442
MSTRG.5247	2	25606243	25606521	279	+	lincRNA
MSTRG.5252	2	25658484	25659649	1166	-	lincRNA
MSTRG.5261	2	25739425	25740409	985	-	lincRNA
MSTRG.5265	2	25870734	25872537	1804	-	lncNAT	DCAR_006474
MSTRG.5266	2	25872934	25873224	291	-	lncNAT	DCAR_006474
MSTRG.5271	2	25909433	25910582	1150	+	lincRNA
MSTRG.5277	2	25966152	25982617	16466	+	lincRNA
MSTRG.5282	2	26000456	26003348	2893	+	lincRNA
MSTRG.5284	2	26040019	26040593	575	+	lincRNA
MSTRG.5294	2	26157512	26158140	629	+	lncNAT	DCAR_006504
MSTRG.5304	2	26227043	26228090	1048	-	coding
MSTRG.5312	2	26306360	26307597	1238	-	lncNAT	DCAR_006525
MSTRG.5313	2	26307940	26312242	4303	-	coding
MSTRG.5314	2	26321056	26321593	538	-	lincRNA
MSTRG.5315	2	26324400	26325253	854	-	lncNAT	DCAR_006526
MSTRG.5316	2	26326223	26331472	5250	-	coding
MSTRG.5317	2	26335227	26343003	7777	-	coding
MSTRG.5319	2	26351667	26351903	237	-	lincRNA
MSTRG.5322	2	26384448	26390399	5952	+	coding
MSTRG.5323	2	26391796	26396471	4676	+	coding
MSTRG.5337	2	26506734	26509079	2346	-	lincRNA
MSTRG.5354	2	26716434	26718646	2213	-	lncNAT	DCAR_006571
MSTRG.5357	2	26748277	26748528	252	+	lncNAT	DCAR_006574
MSTRG.5361	2	26780406	26786905	6500	+	coding
MSTRG.5363	2	26788226	26789017	792	+	lncNAT	DCAR_006578
MSTRG.5364	2	26794789	26797551	2763	+	coding
MSTRG.5365	2	26806155	26826667	20513	+	lincRNA
MSTRG.5366	2	26843256	26857394	14139	+	lincRNA
MSTRG.5367	2	26844662	26846258	1597	+	lincRNA
MSTRG.5369	2	26868906	26871799	2894	-	coding
MSTRG.5371	2	26876438	26879792	3355	-	lncNAT	DCAR_006581
MSTRG.5372	2	26891081	26891377	297	-	lincRNA
MSTRG.5388	2	27068886	27069709	824	+	coding
MSTRG.5389	2	27070889	27075815	4927	-	coding
MSTRG.5393	2	27136144	27144989	8846	+	coding
MSTRG.5396	2	27150145	27151275	1131	+	coding
MSTRG.5403	2	27202239	27207858	5620	-	coding
MSTRG.5408	2	27254025	27257688	3664	+	coding
MSTRG.5422	2	27359245	27359501	257	-	lincRNA
MSTRG.5428	2	27416869	27418173	1305	-	lincRNA
MSTRG.5435	2	27468389	27469937	1549	+	lncNAT	DCAR_006653
MSTRG.5437	2	27481747	27481972	226	-	lincRNA
MSTRG.5440	2	27521778	27522965	1188	-	lincRNA
MSTRG.5441	2	27522494	27522699	206	+	lincRNA
MSTRG.5448	2	27565803	27566829	1027	+	lincRNA
MSTRG.5449	2	27576515	27580073	3559	+	lincRNA
MSTRG.5452	2	27592533	27592948	416	-	lncNAT	DCAR_006667
MSTRG.5454	2	27601665	27604087	2423	-	coding
MSTRG.5466	2	27715562	27717236	1675	+	coding
MSTRG.5470	2	27737857	27738190	334	-	lincRNA
MSTRG.5473	2	27756175	27765084	8910	-	coding
MSTRG.5474	2	27767518	27773349	5832	+	coding
MSTRG.5485	2	27950712	27951130	419	-	lincRNA
MSTRG.5490	2	28008918	28009398	481	-	lincRNA
MSTRG.5497	2	28063249	28066277	3029	-	coding
MSTRG.5499	2	28081616	28082137	522	-	lncNAT	DCAR_006723
MSTRG.5512	2	28232185	28235679	3495	+	coding
MSTRG.5513	2	28232684	28233044	361	-	lincRNA
MSTRG.5517	2	28281940	28282830	891	-	coding
MSTRG.5521	2	28307697	28308321	625	-	coding
MSTRG.5524	2	28349847	28350286	440	-	lincRNA
MSTRG.5526	2	28361397	28363458	2062	+	coding
MSTRG.5527	2	28365860	28366529	670	+	coding
MSTRG.5532	2	28454557	28457661	3105	+	coding
MSTRG.5534	2	28479331	28479766	436	+	lincRNA
MSTRG.5541	2	28537050	28538519	1470	-	coding
MSTRG.5542	2	28539569	28545429	5861	-	coding
MSTRG.5544	2	28544915	28546098	1184	+	lncNAT	DCAR_006773
MSTRG.5549	2	28593410	28596210	2801	+	lincRNA
MSTRG.5551	2	28605501	28606226	726	+	lncNAT	DCAR_006781
MSTRG.5554	2	28630649	28631149	501	-	lincRNA
MSTRG.5555	2	28630682	28631175	494	+	lincRNA
MSTRG.5558	2	28662263	28662904	642	-	lncNAT	DCAR_006790
MSTRG.5562	2	28704510	28706798	2289	-	lincRNA
MSTRG.5563	2	28713747	28716035	2289	-	lincRNA
MSTRG.5569	2	28760623	28764159	3537	+	coding
MSTRG.5580	2	28861687	28862564	878	+	lincRNA
MSTRG.5582	2	28892508	28893280	773	+	coding
MSTRG.5583	2	28895608	28896391	784	+	coding
MSTRG.5587	2	28918673	28918990	318	+	lincRNA
MSTRG.5598	2	29000045	29003748	3704	-	lncNAT	DCAR_006834
MSTRG.5603	2	29052240	29057723	5484	-	coding
MSTRG.5610	2	29125203	29125885	683	-	lncNAT	DCAR_006848
MSTRG.5617	2	29196293	29196981	689	-	lncNAT	DCAR_006857
MSTRG.5622	2	29257858	29259109	1252	+	coding
MSTRG.5623	2	29277721	29281914	4194	+	coding
MSTRG.5624	2	29290379	29295539	5161	-	coding
MSTRG.5625	2	29303237	29304076	840	+	coding
MSTRG.5626	2	29315457	29317884	2428	+	coding
MSTRG.5627	2	29329142	29331133	1992	-	lincRNA
MSTRG.5628	2	29333308	29333969	662	-	lincRNA
MSTRG.5629	2	29343213	29343744	532	-	lincRNA
MSTRG.5630	2	29359087	29368838	9752	+	coding
MSTRG.5631	2	29372610	29376683	4074	-	coding
MSTRG.5632	2	29378139	29388261	10123	+	coding
MSTRG.5633	2	29385207	29385896	690	-	lincRNA
MSTRG.5634	2	29389483	29391719	2237	+	coding
MSTRG.5635	2	29395112	29397701	2590	-	coding
MSTRG.5646	2	29506669	29507177	509	-	lincRNA
MSTRG.5650	2	29542166	29555398	13233	-	lincRNA
MSTRG.5651	2	29549766	29557569	7804	-	lncNAT	DCAR_006881
MSTRG.5652	2	29549857	29558700	8844	+	coding
MSTRG.5653	2	29558766	29559006	241	-	lncNAT	DCAR_006881
MSTRG.5654	2	29559561	29562615	3055	-	coding
MSTRG.5657	2	29599373	29600241	869	-	lncNAT	DCAR_006883
MSTRG.5662	2	29627308	29629759	2452	-	lincRNA
MSTRG.5663	2	29629760	29630218	459	+	lincRNA
MSTRG.5667	2	29686233	29692394	6162	-	coding
MSTRG.5671	2	29765423	29766153	731	+	lincRNA
MSTRG.5677	2	29869268	29869557	290	-	lincRNA
MSTRG.5683	2	29919112	29922499	3388	-	lincRNA
MSTRG.5686	2	29944165	29951060	6896	+	lincRNA
MSTRG.5690	2	29978642	29981307	2666	-	coding
MSTRG.5692	2	29985103	29986379	1277	-	lncNAT	DCAR_006917
MSTRG.5695	2	29997682	29999807	2126	-	lincRNA
MSTRG.5697	2	30011464	30013497	2034	+	coding
MSTRG.5709	2	30085140	30086110	971	-	lincRNA
MSTRG.5715	2	30143529	30147303	3775	-	coding
MSTRG.5716	2	30148761	30151809	3049	-	coding
MSTRG.5721	2	30188336	30188744	409	-	lncNAT	DCAR_006946
MSTRG.5722	2	30192252	30195680	3429	-	lincRNA
MSTRG.5725	2	30226392	30235335	8944	+	lincRNA
MSTRG.5727	2	30244017	30245677	1661	-	lncNAT	DCAR_006950
MSTRG.5730	2	30252280	30252775	496	+	structural
MSTRG.5736	2	30313040	30316501	3462	+	coding
MSTRG.5740	2	30342337	30349441	7105	+	coding
MSTRG.5749	2	30416290	30418714	2425	-	lincRNA
MSTRG.5754	2	30464184	30464691	508	+	coding
MSTRG.5757	2	30476726	30476959	234	+	lincRNA
MSTRG.5765	2	30546832	30547274	443	-	lncNAT	DCAR_006984
MSTRG.5768	2	30554134	30555496	1363	-	lncNAT	DCAR_006986
MSTRG.5770	2	30562873	30563398	526	+	lincRNA
MSTRG.5771	2	30565722	30565966	245	+	lincRNA
MSTRG.5775	2	30636703	30637486	784	+	lincRNA
MSTRG.5777	2	30645010	30645252	243	-	lncNAT	DCAR_006991
MSTRG.5786	2	30708716	30709518	803	+	lincRNA
MSTRG.5787	2	30709843	30716441	6599	-	coding
MSTRG.5788	2	30717592	30720949	3358	-	lincRNA
MSTRG.5797	2	30785482	30788024	2543	-	coding
MSTRG.5812	2	30901484	30901810	327	+	lincRNA
MSTRG.5814	2	30920482	30920744	263	+	lincRNA
MSTRG.5819	2	30979549	30980912	1364	-	lncNAT	DCAR_007044
MSTRG.5821	2	30985429	30990001	4573	+	coding
MSTRG.5825	2	31017266	31018072	807	-	coding
MSTRG.5829	2	31091392	31091837	446	-	lncNAT	DCAR_007057
MSTRG.5839	2	31215280	31216038	759	+	lincRNA
MSTRG.5843	2	31236646	31237880	1235	+	lncNAT	DCAR_007072
MSTRG.5845	2	31249497	31250191	695	+	coding
MSTRG.5846	2	31249568	31250107	540	-	lincRNA
MSTRG.5849	2	31306039	31306284	246	-	lincRNA
MSTRG.5852	2	31335873	31339122	3250	-	coding
MSTRG.5853	2	31339251	31343845	4595	-	lincRNA
MSTRG.5857	2	31363540	31363810	271	-	lncNAT	DCAR_007087
MSTRG.5867	2	31485508	31487442	1935	-	lncNAT	DCAR_007098
MSTRG.5869	2	31492614	31500346	7733	+	coding
MSTRG.5875	2	31562671	31562936	266	+	lincRNA
MSTRG.5876	2	31562957	31563531	575	+	lincRNA
MSTRG.5878	2	31583166	31583530	365	-	lincRNA
MSTRG.5879	2	31585868	31586867	1000	-	lincRNA
MSTRG.5881	2	31600597	31601310	714	-	lncNAT	DCAR_007112
MSTRG.5886	2	31671081	31671472	392	+	lincRNA
MSTRG.5888	2	31683578	31688291	4714	-	coding
MSTRG.5889	2	31687856	31688192	337	+	lincRNA
MSTRG.5910	2	31854338	31856322	1985	+	coding
MSTRG.5912	2	31868927	31874135	5209	+	coding
MSTRG.5917	2	31906339	31907109	771	-	lincRNA
MSTRG.5928	2	32025831	32026767	937	+	coding
MSTRG.5930	2	32033685	32037690	4006	-	coding
MSTRG.5937	2	32080352	32082627	2276	+	coding
MSTRG.5946	2	32133481	32134714	1234	-	lncNAT	DCAR_007191
MSTRG.5951	2	32164822	32168975	4154	+	lincRNA
MSTRG.5954	2	32178701	32178953	253	+	lincRNA
MSTRG.5959	2	32232001	32234195	2195	-	lincRNA
MSTRG.5965	2	32304233	32305937	1705	+	lncNAT	DCAR_007210
MSTRG.5967	2	32311565	32312205	641	-	coding
MSTRG.5971	2	32332557	32333306	750	-	coding
MSTRG.5972	2	32332840	32333273	434	+	lincRNA
MSTRG.5976	2	32385588	32386206	619	+	lincRNA
MSTRG.5982	2	32442479	32442953	475	-	lincRNA
MSTRG.5984	2	32474317	32474675	359	+	lincRNA
MSTRG.5988	2	32514954	32515505	552	+	coding
MSTRG.5989	2	32521343	32521898	556	-	lincRNA
MSTRG.5990	2	32523594	32524236	643	-	lincRNA
MSTRG.5991	2	32523708	32524354	647	+	lincRNA
MSTRG.6003	2	32625563	32643937	18375	+	coding
MSTRG.6005	2	32676464	32677244	781	-	coding
MSTRG.6025	2	32856777	32857026	250	+	lncNAT	DCAR_007267
MSTRG.6026	2	32864807	32865073	267	+	lincRNA
MSTRG.6030	2	32882812	32883573	762	-	coding
MSTRG.6032	2	32889104	32889526	423	-	lncNAT	DCAR_007271
MSTRG.6033	2	32890444	32893000	2557	+	coding
MSTRG.6047	2	33015746	33015954	209	-	lincRNA
MSTRG.6049	2	33038501	33039540	1040	-	lincRNA
MSTRG.6050	2	33039613	33040006	394	-	lincRNA
MSTRG.6051	2	33041376	33042153	778	+	lincRNA
MSTRG.6079	2	33289221	33289444	224	-	lincRNA
MSTRG.6090	2	33452802	33453289	488	-	lincRNA
MSTRG.6092	2	33467992	33471490	3499	+	coding
MSTRG.6102	2	33574368	33577096	2729	-	lincRNA
MSTRG.6107	2	33619383	33620328	946	-	lncNAT	DCAR_007355
MSTRG.6110	2	33626696	33630211	3516	-	lincRNA
MSTRG.6111	2	33638986	33639286	301	+	lincRNA
MSTRG.6112	2	33640784	33641366	583	-	lincRNA
MSTRG.6119	2	33748690	33750091	1402	-	lincRNA
MSTRG.6128	2	33791319	33796784	5466	+	coding
MSTRG.6129	2	33797589	33800079	2491	+	coding
MSTRG.6130	2	33801605	33802843	1239	+	lincRNA
MSTRG.6136	2	33864781	33865127	347	+	lncNAT	DCAR_007378
MSTRG.6138	2	33872056	33872698	643	+	lincRNA
MSTRG.6156	2	34045824	34046161	338	-	lincRNA
MSTRG.6158	2	34072580	34082243	9664	-	lincRNA
MSTRG.6162	2	34107462	34107773	312	-	lncNAT	DCAR_007408
MSTRG.6163	2	34110634	34112707	2074	-	coding
MSTRG.6169	2	34158526	34159378	853	+	lincRNA
MSTRG.6170	2	34162662	34163422	761	-	lincRNA
MSTRG.6186	2	34260175	34268199	8025	+	lncNAT	DCAR_007437
MSTRG.6196	2	34306764	34312294	5531	+	coding
MSTRG.6198	2	34316856	34317164	309	-	lincRNA
MSTRG.6200	2	34327125	34327367	243	-	lincRNA
MSTRG.6201	2	34328650	34331451	2802	-	coding
MSTRG.6207	2	34373256	34392345	19090	+	coding
MSTRG.6208	2	34381583	34382196	614	+	lincRNA
MSTRG.6218	2	34485801	34486407	607	+	lincRNA
MSTRG.6219	2	34510358	34510736	379	-	lncNAT	DCAR_007461
MSTRG.6222	2	34520991	34521316	326	+	lncNAT	DCAR_007463
MSTRG.6223	2	34546642	34552419	5778	+	coding
MSTRG.6224	2	34554409	34559144	4736	-	lncNAT	DCAR_007466 DCAR_007467
MSTRG.6229	2	34581017	34581314	298	-	lncNAT	DCAR_007471
MSTRG.6232	2	34594484	34594686	203	-	lncNAT	DCAR_007473
MSTRG.6237	2	34631354	34631585	232	-	lincRNA
MSTRG.6241	2	34653726	34657319	3594	+	lincRNA
MSTRG.6246	2	34708996	34717404	8409	-	lincRNA
MSTRG.6248	2	34726051	34729656	3606	-	coding
MSTRG.6253	2	34760306	34760866	561	-	lincRNA
MSTRG.6262	2	34821668	34823775	2108	-	lncNAT	DCAR_007502
MSTRG.6267	2	34916721	34919941	3221	+	lincRNA
MSTRG.6270	2	34939190	34940612	1423	+	coding
MSTRG.6274	2	34968578	34973098	4521	-	lincRNA
MSTRG.6276	2	34986419	34986850	432	+	lncNAT	DCAR_007519
MSTRG.6279	2	35015208	35022897	7690	+	coding
MSTRG.6289	2	35092612	35108309	15698	-	lncNAT	DCAR_007535 DCAR_007536 DCAR_007537 DCAR_007538
MSTRG.6293	2	35118900	35119171	272	-	lincRNA
MSTRG.6306	2	35273602	35279225	5624	-	coding
MSTRG.6307	2	35280422	35283712	3291	-	coding
MSTRG.6316	2	35343012	35347619	4608	-	lincRNA
MSTRG.6317	2	35351679	35352946	1268	-	coding
MSTRG.6318	2	35367695	35370578	2884	+	lincRNA
MSTRG.6319	2	35382665	35384383	1719	-	lincRNA
MSTRG.6320	2	35384893	35386149	1257	-	lncNAT	DCAR_007563
MSTRG.6327	2	35433453	35438983	5531	+	coding
MSTRG.6336	2	35515989	35520126	4138	-	lncNAT	DCAR_007582
MSTRG.6343	2	35590233	35591567	1335	-	coding
MSTRG.6344	2	35591576	35591924	349	+	lincRNA
MSTRG.6354	2	35663008	35663258	251	-	lincRNA
MSTRG.6357	2	35678414	35680476	2063	-	lncNAT	DCAR_007602
MSTRG.6369	2	35764995	35765543	549	-	lincRNA
MSTRG.6373	2	35811905	35829928	18024	+	coding
MSTRG.6377	2	35855635	35856452	818	+	lincRNA
MSTRG.6379	2	35860566	35861082	517	+	lncNAT	DCAR_007627
MSTRG.6382	2	35878483	35880731	2249	+	lincRNA
MSTRG.6390	2	35942800	35943483	684	-	lncNAT	DCAR_007639
MSTRG.6396	2	35981731	35982147	417	+	lncNAT	DCAR_007643
MSTRG.6397	2	35985290	35989562	4273	+	coding
MSTRG.6398	2	36013727	36019258	5532	+	coding
MSTRG.6400	2	36023831	36024187	357	+	coding
MSTRG.6411	2	36106858	36107072	215	+	lincRNA
MSTRG.6415	2	36120623	36120916	294	+	lncNAT	DCAR_007662
MSTRG.6420	2	36152340	36158532	6193	+	coding
MSTRG.6427	2	36205459	36206017	559	-	lincRNA
MSTRG.6432	2	36270469	36290823	20355	+	coding
MSTRG.6438	2	36314442	36315646	1205	-	lincRNA
MSTRG.6439	2	36328986	36332462	3477	-	coding
MSTRG.6445	2	36405873	36408315	2443	+	lincRNA
MSTRG.6458	2	36533104	36534292	1189	+	coding
MSTRG.6464	2	36575111	36575899	789	-	lincRNA
MSTRG.6466	2	36590301	36591080	780	-	lncNAT	DCAR_007720
MSTRG.6468	2	36596138	36596897	760	-	coding
MSTRG.6474	2	36652915	36653406	492	+	lincRNA
MSTRG.6475	2	36667674	36668053	380	+	lincRNA
MSTRG.6492	2	36797381	36798047	667	+	lncNAT	DCAR_007746
MSTRG.6496	2	36852988	36856374	3387	+	lincRNA
MSTRG.6503	2	36888212	36888439	228	+	lncNAT	DCAR_007759
MSTRG.6504	2	36889517	36889810	294	-	lincRNA
MSTRG.6511	2	36958499	36961552	3054	-	lincRNA
MSTRG.6519	2	37000904	37001138	235	+	lincRNA
MSTRG.6520	2	37002063	37011363	9301	+	coding
MSTRG.6521	2	37002280	37002516	237	-	lincRNA
MSTRG.6522	2	37004629	37014010	9382	+	coding
MSTRG.6524	2	37022790	37023007	218	-	lincRNA
MSTRG.6530	2	37077597	37082662	5066	+	lincRNA
MSTRG.6531	2	37078299	37078680	382	+	lincRNA
MSTRG.6538	2	37164998	37165647	650	-	lincRNA
MSTRG.6539	2	37165113	37166341	1229	+	coding
MSTRG.6541	2	37179143	37183820	4678	-	coding
MSTRG.6546	2	37217940	37218368	429	+	lincRNA
MSTRG.6555	2	37275737	37276534	798	+	lincRNA
MSTRG.6556	2	37284655	37284899	245	-	lncNAT	DCAR_007813
MSTRG.6559	2	37312863	37313401	539	+	lncNAT	DCAR_007818
MSTRG.6560	2	37316049	37316325	277	+	lncNAT	DCAR_007818
MSTRG.6562	2	37334098	37334414	317	-	lncNAT	DCAR_007819
MSTRG.6566	2	37393386	37394214	829	+	coding
MSTRG.6567	2	37402288	37403483	1196	-	lncNAT	DCAR_007827
MSTRG.6569	2	37450677	37451741	1065	-	lincRNA
MSTRG.6571	2	37460296	37463808	3513	-	coding
MSTRG.6572	2	37472283	37485332	13050	-	coding
MSTRG.6573	2	37479168	37479830	663	-	lincRNA
MSTRG.6580	2	37572635	37575386	2752	+	coding
MSTRG.6583	2	37586475	37586684	210	+	lncNAT	DCAR_007846
MSTRG.6584	2	37599549	37608545	8997	-	coding
MSTRG.6585	2	37642095	37642339	245	+	lincRNA
MSTRG.6586	2	37667234	37669657	2424	+	coding
MSTRG.6587	2	37675130	37678047	2918	-	coding
MSTRG.6598	2	37791155	37792420	1266	-	lncNAT	DCAR_007868
MSTRG.6600	2	37798140	37798479	340	+	lncNAT	DCAR_007869
MSTRG.6606	2	37862857	37864090	1234	-	lncNAT	DCAR_007876
MSTRG.6610	2	37911473	37913933	2461	-	lincRNA
MSTRG.6615	2	37949709	37952334	2626	+	coding
MSTRG.6617	2	37979855	37980700	846	+	lincRNA
MSTRG.6620	2	38004602	38007852	3251	+	coding
MSTRG.6624	2	38067644	38067941	298	-	lincRNA
MSTRG.6628	2	38080347	38082101	1755	-	coding
MSTRG.6629	2	38084178	38084740	563	-	lincRNA
MSTRG.6639	2	38147372	38148168	797	-	lincRNA
MSTRG.6643	2	38170393	38173946	3554	-	lncNAT	DCAR_007914
MSTRG.6653	2	38276801	38277079	279	-	lincRNA
MSTRG.6659	2	38374081	38376778	2698	-	coding
MSTRG.6664	2	38433725	38436671	2947	-	lncNAT	DCAR_007945
MSTRG.6666	2	38451691	38457113	5423	+	coding
MSTRG.6675	2	38548093	38548535	443	-	lincRNA
MSTRG.6676	2	38558684	38559156	473	+	lincRNA
MSTRG.6689	2	38685170	38685797	628	+	coding
MSTRG.6696	2	38742060	38743058	999	-	lincRNA
MSTRG.6701	2	38800293	38800496	204	-	lincRNA
MSTRG.6703	2	38801331	38801889	559	-	lncNAT	DCAR_008006
MSTRG.6707	2	38817319	38826900	9582	+	lincRNA
MSTRG.6711	2	38875751	38875983	233	-	lncNAT	DCAR_008017
MSTRG.6720	2	38987589	38990108	2520	-	lincRNA
MSTRG.6721	2	38990558	39003525	12968	-	lincRNA
MSTRG.6722	2	38993727	38995437	1711	+	lincRNA
MSTRG.6724	2	39017783	39018501	719	+	lncNAT	DCAR_008032
MSTRG.6727	2	39026454	39029567	3114	+	coding
MSTRG.6730	2	39039036	39047652	8617	+	lncNAT	DCAR_008038
MSTRG.6732	2	39053542	39053746	205	-	lincRNA
MSTRG.6733	2	39056141	39057772	1632	-	lincRNA
MSTRG.6734	2	39062484	39063433	950	-	lncNAT	DCAR_008039
MSTRG.6737	2	39069409	39069650	242	+	lincRNA
MSTRG.6740	2	39094835	39095902	1068	-	coding
MSTRG.6741	2	39095402	39095903	502	+	lincRNA
MSTRG.6742	2	39097506	39099084	1579	+	coding
MSTRG.6752	2	39202620	39203121	502	+	lincRNA
MSTRG.6756	2	39261397	39264182	2786	-	coding
MSTRG.6763	2	39303527	39307019	3493	+	coding
MSTRG.6766	2	39335337	39335620	284	+	lincRNA
MSTRG.6767	2	39344952	39345558	607	-	lncNAT	DCAR_008076
MSTRG.6769	2	39388937	39389152	216	+	lincRNA
MSTRG.6771	2	39419485	39428535	9051	+	lincRNA
MSTRG.6772	2	39429308	39429550	243	-	lncNAT	DCAR_008089
MSTRG.6775	2	39473336	39474723	1388	-	coding
MSTRG.6777	2	39479973	39481040	1068	-	coding
MSTRG.6779	2	39488289	39489522	1234	-	coding
MSTRG.6783	2	39533935	39536613	2679	+	coding
MSTRG.6788	2	39579918	39580156	239	-	lncNAT	DCAR_008108
MSTRG.6789	2	39586527	39589178	2652	+	coding
MSTRG.6794	2	39620873	39621153	281	-	lincRNA
MSTRG.6797	2	39640562	39641091	530	-	lincRNA
MSTRG.6798	2	39650349	39655985	5637	+	lincRNA
MSTRG.6799	2	39661897	39664439	2543	+	coding
MSTRG.6801	2	39721067	39724331	3265	-	lncNAT	DCAR_008122
MSTRG.6804	2	39746383	39748951	2569	+	coding
MSTRG.6805	2	39747279	39747625	347	-	lincRNA
MSTRG.6806	2	39747993	39748229	237	-	lincRNA
MSTRG.6811	2	39812455	39812752	298	+	lincRNA
MSTRG.6812	2	39817574	39817788	215	-	lincRNA
MSTRG.6817	2	39853115	39857068	3954	+	coding
MSTRG.6818	2	39858027	39864743	6717	+	coding
MSTRG.6819	2	39865762	39871184	5423	+	coding
MSTRG.6823	2	39885574	39887125	1552	+	coding
MSTRG.6825	2	39908172	39908623	452	+	lincRNA
MSTRG.6832	2	39980376	39980596	221	+	lncNAT	DCAR_008156
MSTRG.6840	2	40039931	40042699	2769	+	lncNAT	DCAR_008165
MSTRG.6847	2	40138842	40141339	2498	-	coding
MSTRG.6850	2	40165514	40170198	4685	-	coding
MSTRG.6851	2	40173429	40175743	2315	-	coding
MSTRG.6858	2	40226013	40228731	2719	+	coding
MSTRG.6865	2	40286017	40286357	341	-	lncNAT	DCAR_008193
MSTRG.6873	2	40342419	40343051	633	+	lncNAT	DCAR_008201
MSTRG.6875	2	40345623	40352158	6536	-	coding
MSTRG.6877	2	40353209	40353598	390	-	lncNAT	DCAR_008202
MSTRG.6881	2	40377087	40395694	18608	-	coding
MSTRG.6882	2	40385247	40389116	3870	+	coding
MSTRG.6886	2	40455348	40456255	908	+	lncNAT	DCAR_008219
MSTRG.6887	2	40469896	40470146	251	-	lincRNA
MSTRG.6905	2	40648313	40653180	4868	-	coding
MSTRG.6925	2	40820412	40820809	398	+	lincRNA
MSTRG.6933	2	40890890	40891090	201	+	lincRNA
MSTRG.6934	2	40894773	40899092	4320	+	coding
MSTRG.6948	2	41005484	41012811	7328	+	lincRNA
MSTRG.6957	2	41102932	41103185	254	+	lincRNA
MSTRG.6960	2	41139656	41140268	613	-	lncNAT	DCAR_008309
MSTRG.6962	2	41147281	41151265	3985	-	lncNAT	DCAR_008310
MSTRG.6967	2	41183307	41183896	590	-	lncNAT	DCAR_008316
MSTRG.6975	2	41279440	41283221	3782	+	coding
MSTRG.6979	2	41308525	41321512	12988	+	coding
MSTRG.6993	2	41429344	41429679	336	+	lncNAT	DCAR_008347
MSTRG.6999	2	41517639	41522857	5219	-	coding
MSTRG.7003	2	41565570	41566069	500	-	lincRNA
MSTRG.7011	2	41632234	41632996	763	-	lincRNA
MSTRG.7012	2	41634205	41634660	456	-	lincRNA
MSTRG.7015	2	41688682	41689838	1157	+	lincRNA
MSTRG.7016	2	41693037	41693472	436	+	lincRNA
MSTRG.7025	2	41769066	41769504	439	+	lncNAT	DCAR_008386
MSTRG.7029	2	41828436	41828722	287	+	lincRNA
MSTRG.7032	2	41836817	41838642	1826	-	coding
MSTRG.7033	2	41842210	41842852	643	-	lincRNA
MSTRG.7034	2	41842384	41844721	2338	+	coding
MSTRG.7035	2	41843840	41844644	805	-	lincRNA
MSTRG.7043	2	41889496	41890983	1488	-	coding
MSTRG.7045	2	41893150	41894041	892	-	coding
MSTRG.7048	2	41912769	41914339	1571	+	coding
MSTRG.7056	2	41983346	41994401	11056	-	coding
MSTRG.7069	2	42123586	42124232	647	-	lincRNA
MSTRG.7071	2	42134674	42134948	275	-	lincRNA
MSTRG.7074	2	42148147	42153215	5069	+	lncNAT	DCAR_008443
MSTRG.7082	2	42213294	42216372	3079	+	coding
MSTRG.7091	2	42309588	42309815	228	+	lncNAT	DCAR_008466
MSTRG.7098	2	42380833	42382772	1940	-	lincRNA
MSTRG.7100	2	42395466	42396124	659	-	lincRNA
MSTRG.7101	2	42395513	42396246	734	+	coding
MSTRG.7104	2	42426061	42426320	260	+	lincRNA
MSTRG.7110	2	42461465	42465031	3567	+	lincRNA
MSTRG.7115	2	42489645	42493821	4177	-	coding
MSTRG.7116	2	42492297	42492498	202	+	lincRNA
MSTRG.7121	2	42534434	42535853	1420	-	lincRNA
MSTRG.7123	2	42542159	42542733	575	-	lncNAT	DCAR_008501
MSTRG.7126	2	42545861	42547543	1683	+	lncNAT	DCAR_008502
MSTRG.7128	2	42556790	42558144	1355	-	coding
MSTRG.7129	2	42562364	42563072	709	-	lincRNA
MSTRG.7134	2	42596079	42596491	413	+	lincRNA
MSTRG.7135	2	42597342	42598116	775	+	lincRNA
MSTRG.7136	2	42598564	42598966	403	+	lincRNA
MSTRG.7137	2	42611549	42659940	48392	+	coding
[truncated: 6,488 more rows]
