# Supplementary material for: Insights into long non-coding RNA regulation of anthocyanin carrot root pigmentation
Source: Sci Rep. 2021 Feb 18;11:4093. doi: 10.1038/s41598-021-83514-4 (PMC7892999; doi:10.1038/s41598-021-83514-4)
Supplement: Supplementary file 4 — Supplementary Table S4. [file 41598_2021_83514_MOESM4_ESM.xlsx]

## Sheet: z-normcounts_for_GEO
Supplementary Table S4
Insights into long non-coding RNA regulation of anthocyanin carrot root pigmentation
Constanza Chialva, Thomas Blein, Martin Crespi & Diego Lijavetzky
geneID	Purple_F1	Purple_X1	Purple_F2	Purple_F3	Purple_X2	Purple_X3	Orange_F1	Orange_F2	Orange_F4	Orange_X1	Orange_X2	Orange_X4
MSTRG.9120	10	18	9	12	25	18	0	0	0	0	0	0
DCAR_010745	1126	1164	292	693	645	733	0	0	0	0	0	0
MSTRG.27767	50	67	28	68	107	100	0	0	1	3	0	0
DCAR_000385	4851	4711	2258	3043	3269	4255	76	34	57	14	2	7
MSTRG.3	5	2	5	11	3	8	0	0	0	0	0	0
DCAR_000506	777	923	906	1068	982	760	624	723	984	572	1360	841
DCAR_000507	622	653	815	957	850	881	692	503	625	767	601	585
DCAR_000508	0	0	31	33	28	22	0	0	0	0	0	0
DCAR_000509	55	46	37	33	49	16	32	29	58	45	39	31
MSTRG.8	15	16	19	9	15	4	5	0	10	14	6	15
DCAR_000510	1	0	22	14	33	11	8	5	13	5	7	13
DCAR_000511	54	15	67	100	22	56	17	5	34	78	47	205
DCAR_000512	7	1	4	16	3	5	2	0	0	3	1	2
DCAR_000513	0	0	0	0	0	0	0	0	3	0	0	1
DCAR_000514	2	0	0	0	0	0	2	5	2	1	0	1
MSTRG.13	124	116	67	323	78	340	125	98	98	82	98	101
DCAR_000515	498	558	640	429	697	398	448	474	480	507	360	484
DCAR_000516	1	9	0	3	4	1	5	0	4	1	18	11
DCAR_000517	607	512	642	636	658	633	860	810	813	681	482	694
DCAR_000518	0	0	0	0	1	0	0	0	0	0	0	0
MSTRG.16	0	0	0	0	0	0	0	0	0	0	0	0
DCAR_000519	7	0	0	7	0	2	0	0	2	3	2	0
DCAR_000520	900	1055	1128	1134	1226	1257	870	903	1074	1058	1563	1122
DCAR_000521	2972	4390	2809	3178	4529	3661	2585	2915	2715	2734	3210	3533
DCAR_000522	43	15	138	140	97	106	61	98	130	52	90	104
DCAR_000523	35	12	68	21	46	14	76	215	194	63	93	87
DCAR_000524	33	29	32	28	38	30	20	20	15	27	17	23
MSTRG.22	2	1	2	1	1	2	7	0	7	6	4	4
DCAR_000525	37	46	32	26	45	34	113	107	250	146	188	262
DCAR_000526	93	85	88	96	75	74	98	103	143	100	74	112
DCAR_000527	469	723	498	462	565	610	416	449	505	571	749	556
MSTRG.26	0	1	0	12	0	9	2	0	0	6	0	0
MSTRG.27	6	5	0	49	0	49	7	0	2	5	8	7
DCAR_000528	973	1156	1235	477	1081	458	747	727	697	1202	1168	1117
MSTRG.29	7	2	1	1	1	4	2	0	1	0	1	0
DCAR_000529	3413	4291	4037	2841	4276	1755	1380	1680	510	2749	3252	1866
DCAR_000530	24	18	26	24	30	21	13	15	4	11	34	16
MSTRG.31	0	0	0	0	0	0	0	0	0	0	0	0
DCAR_000531	7	3	3	9	0	5	2	0	0	5	1	2
DCAR_000532	10	9	8	33	0	2	116	39	179	9	4	12
DCAR_000533	54	10	55	135	2	17	19	29	44	3	1	6
DCAR_000534	1656	2017	1439	1884	1783	1821	1311	1143	1035	1504	1882	1230
DCAR_000535	6	0	0	1	0	1	2	0	0	1	0	0
DCAR_000536	3	3	5	13	1	5	7	5	12	1	1	5
DCAR_000537	538	432	442	392	420	323	443	234	269	347	167	198
DCAR_000538	415	793	559	298	884	516	549	469	410	764	763	517
DCAR_000539	1	1	0	42	0	35	0	0	1	1	0	1
DCAR_000540	0	0	0	0	0	0	0	0	0	0	0	0
MSTRG.38	0	0	12	0	6	0	0	0	0	0	0	0
DCAR_000541	0	0	30	0	15	0	0	0	0	0	0	0
DCAR_000542	105	126	67	64	57	62	89	59	43	88	36	53
DCAR_000543	20	27	13	23	7	9	17	10	60	12	5	11
MSTRG.42	229	207	210	310	212	242	256	395	309	226	284	283
DCAR_000544	0	0	2	0	1	0	0	0	0	0	0	0
MSTRG.43	0	0	0	0	0	0	0	5	3	0	0	0
MSTRG.44	0	0	0	0	0	0	0	0	21	0	5	7
DCAR_000545	0	0	0	0	0	0	0	0	0	0	0	0
DCAR_000546	0	0	0	1	0	0	0	0	0	0	0	0
DCAR_000547	708	691	436	492	532	577	624	644	593	609	771	499
MSTRG.46	24	49	29	16	19	35	24	63	33	57	31	36
DCAR_000548	197	153	211	216	176	185	273	269	320	245	286	294
DCAR_000549	0	0	0	0	0	0	0	0	0	0	0	0
MSTRG.49	1	4	7	6	11	3	15	0	12	10	4	9
DCAR_000550	0	3	0	0	0	0	0	0	0	3	0	0
DCAR_000551	533	760	483	461	725	909	535	474	425	690	681	556
DCAR_000552	5840	6186	5933	6651	6564	6553	5860	6342	6989	5733	7455	6749
DCAR_000553	6	9	2	3	3	3	3	5	3	1	3	2
DCAR_000554	9	10	6	6	6	5	8	0	3	1	1	3
DCAR_000555	0	1	0	0	0	0	0	0	0	1	0	0
DCAR_000556	410	309	205	258	253	211	315	352	370	248	386	317
DCAR_000557	236	259	207	156	211	142	306	269	335	241	446	296
DCAR_000558	637	572	380	496	552	537	611	591	679	589	487	747
DCAR_000559	96	78	5	4	12	17	30	29	9	48	70	12
DCAR_000560	0	0	0	0	0	0	0	0	0	0	0	0
DCAR_000561	0	0	0	0	0	0	0	0	0	0	0	0
DCAR_000562	0	0	0	0	0	0	0	0	0	0	0	0
DCAR_000563	0	0	0	0	0	0	0	0	0	0	0	0
DCAR_000564	2756	2967	2437	2430	2834	2277	2765	2851	3090	2810	3523	4036
DCAR_000565	122	68	215	238	139	124	246	244	217	194	99	148
DCAR_t00056	0	0	0	0	0	0	0	0	0	0	0	0
DCAR_000566	0	0	1	0	1	2	0	0	0	0	0	0
DCAR_000567	926	728	635	810	890	953	815	527	771	676	530	817
DCAR_000568	2616	2263	2549	3705	2457	3217	3583	3388	3477	2307	1284	2333
MSTRG.59	1	0	0	2	1	0	10	0	3	0	0	1
DCAR_000569	0	0	1	8	0	4	3	5	3	1	4	1
DCAR_000570	361	485	329	309	363	351	446	478	448	507	598	468
DCAR_000571	0	0	0	0	0	0	0	0	0	0	0	0
DCAR_000572	149	268	77	62	284	184	220	205	238	351	325	395
DCAR_000573	0	0	0	0	0	0	0	0	0	0	0	0
DCAR_000574	0	0	0	2	0	0	27	0	0	28	0	0
DCAR_000575	206	162	1	6	0	14	72	127	189	63	211	172
DCAR_000576	72	94	1	0	0	2	194	142	112	166	107	97
MSTRG.63	190	167	152	64	182	83	146	186	218	154	142	194
DCAR_000577	177	154	0	0	0	0	96	107	140	143	81	141
DCAR_000578	1	1	10	12	8	7	2	0	0	1	1	1
DCAR_000579	15	11	7	38	3	24	12	10	21	5	15	17
MSTRG.65	28	18	8	20	0	20	25	63	23	16	29	16
DCAR_000580	18	16	26	34	28	30	8	39	10	3	12	9
DCAR_000581	64	42	2	7	1	7	54	73	49	38	47	46
DCAR_000582	230	225	128	192	96	152	237	420	260	252	452	300
DCAR_000583	1	3	3	0	1	0	5	10	0	21	50	0
DCAR_000584	24	303	37	70	109	108	17	29	9	98	178	171
DCAR_000585	580	285	263	264	160	150	522	391	687	1109	763	776
DCAR_000586	0	0	0	0	0	0	0	0	0	0	0	0
DCAR_000587	1286	1182	991	941	939	997	885	1489	1161	899	1188	1008
DCAR_000588	4	0	1	0	1	0	2	0	1	2	1	0
DCAR_000589	1182	3379	1409	1111	2345	2156	1042	1841	780	1912	3106	1121
MSTRG.73	394	490	376	195	314	254	448	591	610	556	673	624
DCAR_000590	271	454	681	237	1165	795	947	610	528	1241	745	1066
DCAR_000591	100	223	110	65	218	206	29	63	15	83	82	41
DCAR_000592	205	199	172	113	107	135	241	708	360	308	614	400
DCAR_000593	25	21	17	20	20	20	44	49	35	69	49	76
DCAR_000594	115	135	105	128	134	106	104	112	161	135	121	125
DCAR_000595	9	11	19	21	10	7	22	15	18	27	9	23
DCAR_000596	904	876	789	752	695	665	939	1167	893	983	996	800
DCAR_000597	82	6	22	17	0	0	79	308	198	16	84	17
DCAR_000598	1	0	1	0	0	0	2	0	1	0	0	0
DCAR_000599	0	0	0	0	0	0	0	0	0	0	0	0
DCAR_000600	631	327	251	107	195	188	330	146	105	227	189	189
DCAR_000601	0	0	0	1	0	0	0	0	0	0	0	0
DCAR_000602	398	253	217	259	213	166	217	298	207	239	163	193
DCAR_000603	1440	1445	1704	1797	1472	1658	1816	2163	1926	1937	2141	1739
MSTRG.84	19	20	22	17	59	16	13	15	7	10	21	26
DCAR_000604	114	93	458	493	441	440	121	151	174	108	82	116
DCAR_000605	4	17	6	0	17	2	0	0	1	4	7	10
DCAR_000606	27	33	9	13	23	10	88	29	0	120	21	17
DCAR_000607	0	0	0	0	0	0	0	0	0	0	0	0
DCAR_000608	298	275	288	220	286	179	273	225	290	314	226	289
MSTRG.88	164	136	165	140	134	162	157	249	161	214	182	198
MSTRG.90	7	1	5	7	1	2	2	5	18	1	1	1
DCAR_000609	199	208	180	119	178	174	192	161	144	195	279	187
DCAR_000610	459	422	438	459	523	479	342	444	388	372	578	374
DCAR_000611	84	130	140	75	78	90	94	156	87	108	243	102
DCAR_000612	979	895	966	1224	789	1410	998	913	716	790	909	564
DCAR_000613	0	0	0	0	0	0	0	0	0	0	0	0
DCAR_000614	134	135	142	104	156	77	123	112	156	122	176	153
DCAR_000615	1015	1261	870	690	901	939	1072	967	930	1237	1430	1111
MSTRG.96	244	166	125	209	145	146	130	137	161	107	86	116
DCAR_000616	3	1	3	4	1	4	0	5	2	0	1	1
DCAR_000617	1130	1396	1129	1016	854	885	1112	1616	1272	1206	1701	938
DCAR_000618	114	34	36	50	17	9	106	122	29	46	45	17
MSTRG.98	0	7	2	0	4	5	17	29	6	4	2	0
MSTRG.99	20951	21828	13328	12189	11073	7659	46664	45368	36448	26119	16749	25127
DCAR_000619	22	31	22	30	20	22	57	20	15	10	11	9
DCAR_000620	2	2	1	0	1	0	3	0	0	0	1	0
DCAR_000621	0	1	0	0	0	0	0	0	0	0	0	0
MSTRG.100	0	2	1	0	1	0	0	5	0	1	1	0
DCAR_000622	2825	3520	4804	3309	6486	4476	3640	3945	3710	3830	3407	3901
DCAR_000623	8	0	0	5	0	0	0	0	2	0	0	0
MSTRG.102	18	13	5	13	7	15	10	20	14	5	7	6
DCAR_000624	201	197	217	247	197	211	226	142	290	126	99	149
MSTRG.104	2	3	2	0	1	5	0	0	0	8	0	2
DCAR_000625	53	51	0	0	0	0	52	59	56	53	59	48
DCAR_000626	0	2	5	0	7	0	5	0	0	1	1	1
DCAR_000627	0	0	0	0	0	0	0	0	0	0	0	0
DCAR_000628	0	0	0	0	0	0	0	0	0	0	0	0
MSTRG.106	1	1	5	0	14	3	0	0	0	0	0	0
DCAR_000629	10	4	11	5	4	5	12	10	6	15	7	7
DCAR_t00057	0	0	0	0	0	0	0	0	0	0	0	0
DCAR_000630	0	0	0	0	0	0	0	0	0	0	0	0
DCAR_000631	529	614	384	457	467	583	357	459	415	396	402	450
DCAR_000632	0	0	0	0	0	0	0	0	0	0	0	0
MSTRG.108	0	0	0	0	0	0	24	5	0	46	27	0
MSTRG.109	0	0	0	0	0	0	0	5	0	3	11	0
MSTRG.110	0	0	0	0	0	0	2	0	0	1	4	0
MSTRG.111	27	0	0	0	1	0	5	10	2	1	0	0
DCAR_000633	111	51	14	66	12	68	66	78	71	83	91	60
DCAR_000634	78	10	56	28	7	31	24	0	9	3	2	2
MSTRG.114	11	1	29	15	1	5	2	0	2	0	0	0
DCAR_000635	7	31	3	0	6	0	3	0	0	6	5	4
DCAR_000636	152	153	217	188	152	157	145	264	226	164	113	163
DCAR_000637	2	0	0	4	0	0	0	0	0	0	0	0
DCAR_000638	123	35	113	76	47	62	47	29	47	27	7	17
DCAR_000639	2302	1892	2932	2494	2030	1346	2731	2456	2862	1391	2175	1325
MSTRG.119	9	5	4	2	0	1	42	24	12	7	4	1
DCAR_000640	420	414	404	413	430	363	597	713	478	616	551	494
DCAR_000641	1080	919	1099	1103	992	865	889	708	931	828	821	812
DCAR_000642	655	79	34	435	14	158	25	215	473	6	32	182
DCAR_000643	46	45	40	29	34	17	113	63	75	111	100	82
ENSRNA049990748	0	1	0	1	1	0	2	0	0	0	0	0
DCAR_000644	515	507	540	481	570	441	576	747	672	608	792	656
DCAR_000645	2	0	0	5	1	2	0	0	0	0	0	0
DCAR_000646	5500	6528	5491	4932	6620	5446	7122	6933	6231	7504	11158	7281
MSTRG.125	5	1	5	5	9	1	12	10	14	3	1	12
DCAR_000647	82	105	117	161	115	127	72	78	85	72	43	87
DCAR_000648	114	74	39	140	30	76	62	83	96	32	59	47
DCAR_000649	138	117	94	264	128	176	109	68	136	56	50	133
MSTRG.129	293	365	105	289	127	241	163	322	105	293	285	406
DCAR_000650	9	9	8	8	1	14	8	5	5	6	6	6
DCAR_000651	35	53	29	36	39	39	30	10	23	31	40	35
DCAR_000652	0	0	0	0	0	0	0	0	0	0	0	0
DCAR_000653	406	411	505	475	499	456	389	308	445	373	323	361
MSTRG.132	89	64	56	56	60	49	39	29	70	36	74	78
DCAR_000654	920	869	1234	1226	1110	1011	1856	1484	1724	1536	952	1364
DCAR_000655	13	185	39	51	417	80	91	5	35	125	50	875
DCAR_000656	99	88	69	73	83	95	49	83	82	61	96	63
DCAR_000657	0	0	0	0	0	0	0	0	0	0	0	0
DCAR_000658	0	0	0	0	0	0	0	0	0	0	0	0
DCAR_t00058	0	0	0	0	0	0	0	0	0	0	0	0
ENSRNA049909675	0	0	0	0	0	0	0	0	0	0	0	0
DCAR_t00059	0	0	0	0	0	0	0	0	0	0	0	0
ENSRNA049909674	0	0	0	0	0	0	0	0	0	0	0	0
DCAR_000659	492	388	455	607	457	591	318	293	446	284	332	400
DCAR_000660	364	375	436	380	442	416	401	395	460	440	468	394
DCAR_000661	278	238	315	260	261	175	623	464	661	366	186	466
DCAR_000662	0	0	0	0	0	0	0	0	0	0	0	0
DCAR_000663	0	0	0	0	0	0	0	0	0	0	0	0
DCAR_000664	258	237	196	130	243	91	367	244	341	475	519	590
DCAR_000665	508	586	469	547	459	441	589	688	509	623	573	443
DCAR_000666	59	21	34	87	22	47	153	88	134	47	40	64
DCAR_000667	1	3	4	3	38	6	7	0	3	3	2	11
DCAR_000668	36	46	55	75	82	97	56	44	65	45	35	36
DCAR_000669	1062	945	946	821	854	567	1190	1294	1271	1169	1116	1296
DCAR_000670	529	404	651	693	460	590	570	312	533	546	362	478
MSTRG.147	2	0	1	4	1	10	0	0	0	0	1	0
DCAR_000671	350	360	269	344	251	340	330	371	378	378	446	420
DCAR_000672	101	56	118	107	106	106	143	78	140	113	73	128
DCAR_000673	722	1043	650	477	797	539	865	928	1062	908	1062	1153
DCAR_000674	1455	1535	945	1100	1442	1223	1380	1323	1541	1303	1504	1797
DCAR_000675	1370	1657	897	1533	2078	2505	725	1060	962	749	1293	1033
DCAR_000676	0	0	0	0	0	0	0	0	0	0	0	0
DCAR_000677	0	0	0	0	0	0	0	0	0	0	0	0
DCAR_000678	2	2	3	4	1	0	25	29	31	4	6	5
DCAR_000679	566	2158	721	994	2498	3433	1181	991	859	1847	908	2175
DCAR_000680	2935	2307	3647	7037	3134	4794	5782	6591	4258	3460	3825	2911
DCAR_000681	166	155	119	147	144	108	146	166	164	145	62	217
DCAR_000682	258	245	195	260	222	332	180	317	254	199	303	264
DCAR_000683	477	437	493	488	470	537	352	410	310	395	465	341
DCAR_000684	737	766	813	805	692	643	512	508	838	485	676	708
DCAR_000685	4	8	5	7	7	10	10	5	8	6	15	17
DCAR_000686	917	924	856	696	1005	813	1122	801	927	1076	897	1075
DCAR_000687	125	66	192	107	72	53	419	317	877	144	201	176
DCAR_000688	667	1075	877	813	782	1207	624	1079	604	817	1475	732
DCAR_000689	2388	2727	2495	2215	2092	2479	2400	2383	2376	2091	2322	2247
DCAR_000690	1121	1217	1006	836	1100	920	1257	1401	1760	1333	945	1940
MSTRG.164	0	0	1	0	1	0	5	0	0	0	0	0
DCAR_000691	621	501	1228	1317	1197	1164	1863	1470	1273	1636	1059	1205
DCAR_000692	7	0	2	7	0	0	0	0	1	0	0	0
MSTRG.166	26	27	54	83	60	66	37	20	47	34	34	31
DCAR_000693	630	737	320	566	387	595	826	649	981	540	597	778
DCAR_000694	79	70	57	62	58	45	47	63	58	58	68	53
DCAR_000695	431	266	351	483	279	381	411	552	344	287	245	237
DCAR_000696	312	228	323	380	324	417	337	259	239	241	167	292
DCAR_000697	356	402	351	344	332	386	387	361	442	438	516	386
DCAR_000698	0	0	0	0	0	0	0	0	0	0	0	0
DCAR_000699	12	3	5	12	4	10	0	0	3	3	3	2
DCAR_000700	675	549	616	616	624	566	597	513	585	520	581	624
DCAR_000701	7	6	2	4	1	2	8	15	9	16	22	9
DCAR_000702	0	0	0	0	0	0	0	0	0	0	0	0
DCAR_000703	0	0	2	0	6	2	0	0	1	0	3	1
DCAR_000704	0	8	2	3	11	5	0	0	0	0	0	0
DCAR_000705	345	334	363	337	399	372	242	161	214	279	243	273
MSTRG.176	0	0	0	11	0	1	0	0	0	0	0	0
MSTRG.177	50	10	19	80	0	72	0	0	0	0	0	0
DCAR_000706	111	32	23	51	0	18	2	0	3	0	0	0
DCAR_000707	69	81	87	73	60	103	67	88	69	71	106	70
DCAR_mi00001	1	5	2	7	4	2	2	0	4	9	6	2
MSTRG.180	4	2	0	0	0	0	0	0	0	0	0	0
DCAR_000708	25	14	0	0	0	0	0	0	0	0	0	0
DCAR_000709	248	583	350	389	518	506	357	317	307	355	336	429
DCAR_000710	0	0	2	1	1	1	0	0	0	0	0	1
DCAR_000711	105	92	110	95	107	102	99	88	88	99	112	95
DCAR_000712	1189	649	1384	1636	838	880	777	630	709	773	667	573
DCAR_mi00002	7	11	7	7	6	5	13	10	15	9	7	8
DCAR_000713	4	2	2	0	0	2	0	5	0	2	0	2
DCAR_000714	5	18	10	10	9	4	7	20	5	6	18	10
DCAR_000715	0	0	0	0	0	0	0	0	0	0	0	0
DCAR_000716	0	0	0	0	0	0	0	0	0	0	0	0
DCAR_000717	10	10	9	10	4	9	2	0	1	10	1	0
DCAR_000718	0	0	0	0	0	0	0	0	0	0	0	0
DCAR_000719	16	20	16	15	8	5	13	15	8	17	14	6
MSTRG.187	16	17	7	13	9	12	13	5	9	13	10	12
MSTRG.188	0	0	0	0	0	0	0	0	0	0	0	0
MSTRG.189	7	10	2	3	4	3	0	0	0	0	0	0
MSTRG.190	8	2	26	35	28	23	0	0	0	0	0	0
DCAR_000720	476	563	493	427	539	442	574	561	564	651	965	669
DCAR_000721	102	80	61	103	97	97	106	88	135	86	124	158
DCAR_000722	12	4	31	26	4	12	0	10	37	1	1	11
MSTRG.194	0	0	3	17	7	7	0	0	0	0	0	0
DCAR_000723	273	303	309	286	266	292	328	376	352	314	305	309
DCAR_000724	0	0	0	0	0	0	0	0	0	0	0	0
DCAR_000725	1346	1831	1515	1367	1626	2214	1104	1245	1046	1267	1309	1244
DCAR_000726	223	238	153	170	210	166	252	317	286	279	272	250
MSTRG.197	237	176	257	357	239	326	342	249	182	239	129	109
DCAR_000727	55	58	23	39	25	40	47	29	31	71	16	36
DCAR_000728	414	295	222	330	205	295	363	239	238	365	344	282
MSTRG.198	7	6	3	4	4	14	0	0	0	0	0	0
DCAR_000729	1047	1782	854	825	1066	1473	863	1514	917	1021	1754	1115
DCAR_000730	24	59	15	28	68	47	15	20	8	19	39	18
MSTRG.201	1294	1597	1386	1812	1855	2580	1159	1108	990	1257	1269	1020
DCAR_000731	600	580	607	612	716	672	485	425	381	523	433	434
DCAR_000732	629	658	605	596	583	581	576	571	625	563	525	469
MSTRG.204	0	0	0	0	0	0	0	0	0	0	0	0
MSTRG.205	0	0	0	0	0	1	0	0	0	0	0	0
DCAR_000733	1	0	0	0	1	0	0	0	0	1	0	0
MSTRG.206	211	191	173	268	176	254	37	10	9	50	10	14
DCAR_000734	0	0	0	0	0	0	0	0	0	0	0	0
DCAR_000735	0	0	0	0	0	0	0	0	0	0	0	0
DCAR_000736	3	1	3	6	1	7	5	0	2	3	1	0
DCAR_000737	79	91	80	45	50	70	77	78	92	133	168	107
DCAR_000738	177	3	99	412	0	3	2	0	3	0	1	0
DCAR_000739	1	0	3	2	1	2	0	0	1	0	0	3
DCAR_000740	4	13	2	2	9	13	2	10	3	9	10	16
DCAR_t00060	0	0	0	0	0	0	0	0	0	0	0	0
ENSRNA049909673	0	0	0	0	0	0	0	0	0	0	0	0
DCAR_000741	804	814	1042	1303	1065	1308	804	810	687	840	831	726
DCAR_000742	232	205	225	237	267	222	199	146	141	187	98	115
DCAR_000743	106	124	20	30	16	37	19	5	25	29	21	18
DCAR_000744	31	35	29	44	35	26	37	29	40	42	26	41
DCAR_000745	719	2840	337	229	1903	1456	416	474	721	1942	3119	3643
DCAR_000746	4635	6478	1117	1424	1969	1724	2782	3174	3344	3463	9597	5184
DCAR_000747	484	493	319	399	280	381	557	488	565	1027	786	694
DCAR_000748	217	159	230	249	220	203	199	176	230	194	175	227
MSTRG.219	83	57	104	75	102	63	2	15	0	0	23	0
MSTRG.220	12	8	33	39	49	46	3	34	22	2	14	18
MSTRG.221	0	1	0	0	0	0	0	0	0	0	0	0
MSTRG.222	0	0	0	0	0	0	0	0	0	0	0	0
MSTRG.223	0	0	2	0	8	0	0	0	0	0	0	0
MSTRG.224	0	0	0	0	0	0	2	0	2	3	4	5
MSTRG.225	0	0	0	0	6	0	0	0	0	0	0	0
MSTRG.226	1	0	2	0	0	0	7	0	1	0	0	4
MSTRG.227	217	189	176	22	171	26	0	5	2	5	2	1
MSTRG.228	0	0	1	0	1	0	3	0	0	1	1	1
MSTRG.229	0	0	0	0	0	0	0	0	0	0	0	0
MSTRG.230	0	0	0	0	0	0	0	0	0	0	0	0
MSTRG.231	133	131	94	62	122	69	200	83	59	177	101	131
MSTRG.232	1	3	12	20	30	28	0	5	18	0	18	9
MSTRG.233	10	19	14	15	20	12	0	0	2	1	2	0
MSTRG.234	0	0	0	0	0	0	0	0	0	0	0	0
MSTRG.235	3	16	1	0	1	2	3	5	3	4	3	2
MSTRG.236	465	512	247	299	263	389	119	103	187	143	143	153
MSTRG.237	0	0	0	0	1	0	0	0	0	1	0	2
DCAR_000749	320	300	268	336	303	264	286	288	280	252	217	246
MSTRG.240	1	0	0	1	0	1	5	0	3	4	8	3
MSTRG.241	1	0	0	1	1	0	0	0	0	3	2	1
DCAR_000750	120	136	153	146	150	125	167	112	169	146	99	153
DCAR_000751	179	179	165	187	211	188	185	142	200	170	284	206
DCAR_000752	217	451	184	286	358	397	114	186	100	180	200	188
MSTRG.244	44	8	28	21	6	14	0	5	9	2	7	1
DCAR_000753	1236	1857	1292	1161	1571	1815	1159	1660	1228	1404	1665	1278
DCAR_000754	388	386	353	377	422	319	380	293	350	367	200	415
DCAR_000755	8	24	5	4	28	16	15	15	3	14	12	16
DCAR_000756	0	0	0	0	0	0	0	0	0	0	0	0
DCAR_000757	244	307	246	262	266	238	343	332	396	310	206	306
DCAR_000758	28	23	0	0	0	0	0	0	0	0	0	0
DCAR_000759	727	772	875	748	793	831	756	757	734	822	704	702
DCAR_000760	631	459	717	788	652	703	668	737	753	612	896	634
DCAR_000761	0	0	0	0	0	0	0	0	0	0	0	0
DCAR_000762	0	0	0	0	0	0	0	0	0	0	0	0
DCAR_000763	827	1185	748	766	1322	994	729	854	948	1180	1173	1413
DCAR_000764	353	385	297	288	298	283	320	298	290	325	353	320
MSTRG.256	36	35	32	25	33	34	25	59	37	52	67	54
MSTRG.257	0	0	1	2	0	3	37	0	1	21	3	0
MSTRG.258	6	0	0	0	0	0	66	5	1	65	1	0
MSTRG.259	16	3	29	46	5	5	93	0	13	100	1	1
DCAR_000765	179	87	122	97	62	108	163	68	193	164	57	98
DCAR_000766	0	0	3	1	0	1	0	10	0	1	0	4
DCAR_000767	424	344	767	725	896	611	565	561	811	570	507	965
DCAR_000768	28	19	20	43	11	44	35	5	36	30	20	22
MSTRG.265	0	0	0	0	0	0	15	10	43	16	23	24
MSTRG.266	0	0	0	0	0	0	93	112	227	72	82	118
DCAR_000769	1860	2185	2578	2629	2451	1926	1828	2070	2105	2104	2377	2453
DCAR_000770	768	792	690	707	647	702	587	571	783	570	739	756
DCAR_000771	0	0	0	0	0	0	0	0	0	0	0	0
DCAR_000772	22	11	19	26	7	10	10	15	11	10	2	12
DCAR_000773	94	14	159	152	41	38	74	68	94	34	65	38
DCAR_000774	2	0	2	5	0	1	0	0	1	0	1	0
DCAR_000775	84	85	124	117	144	94	64	0	6	45	18	9
MSTRG.272	67	69	33	29	17	21	2	0	7	8	6	8
MSTRG.273	3	4	1	0	0	3	0	0	0	1	1	0
DCAR_000776	0	0	0	0	0	0	0	0	0	0	0	0
DCAR_000777	1903	1386	1724	1999	1150	1405	1922	1611	1561	1623	1185	1279
DCAR_000778	971	620	802	700	610	493	1587	1435	1572	1293	1513	1334
MSTRG.276	0	0	1	3	1	0	8	0	3	1	0	2
DCAR_000779	996	1169	191	377	248	287	170	879	887	200	670	1069
DCAR_000780	1475	943	848	1160	675	1036	939	776	1014	703	810	663
DCAR_000781	6910	5465	14820	14706	9921	13996	15755	12045	12576	10100	8043	9485
MSTRG.280	1	0	2	2	0	0	8	5	8	0	2	2
DCAR_000782	0	0	0	0	0	0	0	0	0	0	0	0
DCAR_000783	71	56	39	61	51	46	29	34	34	38	48	30
DCAR_000784	49	45	0	0	0	0	0	15	46	0	53	30
DCAR_000785	0	0	0	0	0	0	0	0	0	0	0	0
DCAR_000786	0	0	0	0	0	0	0	0	0	0	0	0
DCAR_000787	1	0	0	0	0	0	0	0	0	1	1	0
DCAR_000788	0	1	0	0	0	0	0	0	2	1	1	1
DCAR_000789	3	12	1	12	0	1	3	5	0	1	2	4
DCAR_000790	0	0	0	0	0	0	0	0	0	0	0	0
DCAR_000791	930	961	848	906	815	742	273	190	149	253	167	114
DCAR_000792	72	48	89	133	94	102	77	39	59	81	76	58
DCAR_000793	60	61	58	42	52	32	0	10	24	0	10	28
DCAR_000794	225	259	308	421	472	414	160	200	275	214	198	282
DCAR_000795	387	272	342	384	237	254	318	181	387	215	171	313
DCAR_000796	0	0	0	0	0	0	0	0	0	0	0	0
DCAR_000797	123	666	246	162	805	437	261	220	219	338	438	641
DCAR_000798	19	56	155	58	319	45	3	10	19	12	41	23
MSTRG.290	8	12	5	29	8	16	0	0	0	0	0	0
DCAR_000799	0	2	3	4	1	0	2	0	3	0	2	1
DCAR_000800	0	0	0	0	1	0	0	0	0	0	0	0
DCAR_000801	0	0	0	0	0	0	0	0	0	0	0	0
DCAR_000802	1744	1546	1439	1531	1272	1201	2072	2075	2006	1851	1015	1400
DCAR_000803	0	0	1	0	1	0	0	0	0	0	1	2
DCAR_000804	291	355	225	160	326	181	480	371	279	763	349	366
DCAR_000805	180	149	171	193	181	146	172	137	136	153	151	171
MSTRG.294	5	10	4	3	8	2	0	0	0	0	0	0
MSTRG.295	3874	3730	3635	4615	3997	4818	3615	3281	3233	3984	3177	4104
MSTRG.296	0	0	0	0	0	0	0	0	0	0	0	0
DCAR_mi00003	0	0	0	0	0	0	0	0	0	0	0	0
DCAR_mi00004	0	0	0	0	0	0	0	0	0	0	0	0
DCAR_000806	0	0	0	0	1	0	0	0	0	0	0	0
DCAR_000807	96	4	149	104	16	14	71	54	86	8	18	41
DCAR_000808	119	136	114	87	116	111	114	127	113	133	84	130
DCAR_000809	1	11	11	8	18	6	2	10	8	5	14	3
DCAR_000810	0	0	0	0	0	0	0	0	0	0	0	0
DCAR_000811	0	0	0	0	0	1	0	0	0	1	0	0
DCAR_000812	1	5	2	2	2	2	2	0	3	3	1	11
DCAR_000813	0	0	0	0	0	0	0	0	0	0	0	0
DCAR_000814	1413	1308	1438	1305	1347	1136	1572	1675	1365	1501	1202	1237
DCAR_000815	1	2	2	4	3	4	0	0	1	0	0	1
DCAR_000816	15	15	23	25	20	26	7	10	5	5	6	7
DCAR_000817	0	0	0	0	0	0	0	0	0	0	0	0
DCAR_000818	0	0	0	0	0	0	0	0	0	0	0	0
DCAR_000819	0	0	0	0	0	0	0	0	0	0	0	0
DCAR_000820	6	0	2	4	0	0	0	0	0	0	0	0
DCAR_000821	36	139	56	59	241	133	67	34	19	245	198	128
DCAR_000822	0	0	0	0	0	0	0	0	0	0	0	0
DCAR_t00061	0	0	0	0	0	0	0	0	0	0	0	0
ENSRNA049909672	0	0	0	0	0	0	0	0	0	0	0	0
DCAR_001219	38	32	45	42	35	28	52	34	41	50	23	38
MSTRG.304	22	15	195	6	212	6	168	5	375	193	1	352
DCAR_001220	28	31	65	64	59	38	47	49	56	70	72	54
DCAR_001221	0	0	0	1	0	0	0	0	6	1	1	0
DCAR_001222	0	0	15	0	11	0	0	0	486	0	0	642
DCAR_001223	614	1043	862	819	1228	1117	618	615	593	719	781	789
DCAR_001224	2716	3304	2302	2009	3330	3007	3093	2871	1945	3528	2711	3624
MSTRG.309	45	36	33	51	51	44	30	34	35	21	29	32
MSTRG.310	8	4	8	5	3	6	22	15	32	17	18	7
MSTRG.311	16	14	37	52	25	23	50	29	51	35	29	25
DCAR_001225	26	13	43	38	27	28	99	29	79	65	60	38
MSTRG.312	19	7	11	15	6	8	39	15	17	19	5	11
MSTRG.313	25	11	0	0	1	0	0	5	11	1	6	7
DCAR_001226	0	0	0	0	0	0	0	0	0	0	0	0
DCAR_001227	1	1	2	2	0	0	0	0	0	0	0	0
MSTRG.314	52	37	0	9	0	5	0	0	0	0	0	0
MSTRG.315	0	0	1	4	3	2	0	0	0	0	0	0
DCAR_001228	23	6	2	5	5	5	79	49	46	50	25	32
MSTRG.316	303	318	382	457	319	442	151	127	132	119	120	113
MSTRG.317	16	8	17	26	5	16	29	29	19	34	29	16
MSTRG.318	1	0	3	6	1	4	7	10	9	3	0	2
DCAR_001229	0	0	0	0	0	0	25	20	62	24	48	32
MSTRG.320	5	2	0	0	0	0	17	24	51	19	21	29
DCAR_001230	1	0	0	0	0	0	0	0	0	0	0	0
DCAR_001231	15	4	10	17	6	13	17	10	13	12	12	18
DCAR_001232	997	1011	700	808	851	729	892	1216	906	860	505	803
DCAR_001233	827	683	743	843	545	897	532	615	561	533	686	622
DCAR_001234	0	0	0	0	0	0	0	0	0	0	0	0
DCAR_001235	0	0	0	0	0	0	0	0	0	0	1	0
DCAR_001236	0	0	0	0	0	1	2	0	0	0	0	2
DCAR_001237	0	0	0	0	0	0	0	0	0	0	0	0
DCAR_001238	0	0	1	2	0	0	0	0	3	1	0	0
DCAR_001239	0	0	0	0	0	0	0	0	0	0	0	0
DCAR_001240	0	0	0	0	0	0	0	0	0	0	0	1
DCAR_001241	1	1	4	4	2	1	0	0	1	4	1	2
DCAR_001242	710	589	908	719	938	769	422	620	681	483	446	716
MSTRG.325	1	1	0	0	0	0	0	0	1	2	0	0
MSTRG.326	1199	929	673	1017	825	862	461	561	505	341	655	283
DCAR_001243	24	35	27	40	28	34	8	10	25	19	26	14
MSTRG.328	56	30	36	37	38	47	37	29	37	50	68	41
DCAR_001244	412	537	453	458	436	524	537	459	374	499	504	426
DCAR_001245	1	26	1	1	0	0	0	0	3	5	0	11
DCAR_001246	56	53	51	72	42	28	77	63	58	88	51	73
DCAR_001247	0	0	0	0	1	0	0	0	0	1	1	0
DCAR_001248	134	99	147	128	173	159	140	63	94	106	151	94
DCAR_t00062	0	0	0	0	0	0	0	0	0	0	0	0
DCAR_001249	1575	2036	1713	1597	1558	2128	1844	2158	1740	1968	2153	1927
DCAR_001250	994	204	1009	1071	127	267	910	1230	1334	256	256	226
DCAR_001251	0	0	0	0	0	0	0	0	0	0	0	0
DCAR_001252	428	418	520	462	535	485	379	410	381	347	480	447
DCAR_001253	0	1	0	0	0	0	0	0	41	0	4	25
MSTRG.336	2	5	0	0	0	0	7	0	2	6	1	1
MSTRG.338	0	4	1	6	2	3	0	0	4	1	0	3
DCAR_001254	107	83	107	87	126	94	135	107	99	115	63	117
DCAR_001255	43	1280	45	42	769	1221	130	103	60	751	300	1220
DCAR_001256	665	713	745	733	738	583	661	869	738	769	634	606
DCAR_001257	1390	2025	1712	1529	2324	1735	2334	1650	1626	2194	1809	1615
DCAR_001258	1527	1218	1235	1383	1317	1198	1676	1167	1408	1488	1425	1592
DCAR_001259	1	0	0	1	0	0	0	0	0	0	0	0
DCAR_001260	0	0	0	0	0	0	0	0	0	0	0	0
DCAR_001261	0	0	0	0	2	1	0	0	0	0	0	0
DCAR_001262	84	70	97	72	73	80	99	132	102	90	112	78
DCAR_001263	1373	1426	1306	1176	1541	1199	1324	1182	1449	1304	1332	1522
DCAR_001264	1	6	1	0	3	3	0	0	0	3	0	2
DCAR_001265	539	977	515	356	1086	470	873	669	749	857	1126	1098
DCAR_001266	32	24	26	22	30	30	67	20	46	36	36	36
DCAR_mi00005	0	0	0	0	0	0	0	0	0	0	0	0
MSTRG.347	0	0	0	0	0	0	0	20	3	1	3	4
DCAR_001267	0	0	0	0	0	0	0	0	0	0	0	0
MSTRG.348	0	0	0	0	0	0	12	5	4	0	0	0
DCAR_001268	0	0	0	0	0	0	44	10	27	2	0	2
DCAR_001269	0	0	0	0	0	0	0	0	0	0	0	0
DCAR_001270	90	114	50	0	143	0	96	0	79	149	0	46
MSTRG.350	40	80	22	0	55	0	57	0	24	96	0	9
DCAR_001271	0	0	0	0	0	0	0	0	0	0	0	0
MSTRG.351	128	58	133	395	102	211	232	93	170	107	53	74
DCAR_001272	0	0	0	0	0	0	0	0	0	1	0	2
DCAR_001273	0	0	0	0	0	0	0	0	0	0	0	0
DCAR_001274	0	24	0	4	33	24	2	0	2	5	10	14
DCAR_001275	326	302	329	304	321	233	300	332	326	312	334	279
DCAR_001276	78	78	130	95	107	87	103	54	98	122	136	80
DCAR_001277	127	96	89	151	74	130	113	151	138	92	202	105
DCAR_001278	169	212	127	204	87	320	151	273	116	232	317	70
MSTRG.356	0	0	0	0	0	0	8	5	0	1	1	1
DCAR_001279	77	78	60	80	59	126	125	166	86	150	250	73
DCAR_001280	0	0	0	0	0	0	0	0	0	0	0	0
DCAR_001281	22	15	17	16	15	63	44	49	23	42	76	30
DCAR_001282	1	20	1	6	1	4	0	0	0	1	1	0
DCAR_001283	113	41	96	70	65	86	72	29	10	47	18	26
DCAR_001284	1023	1110	1370	980	1315	777	1126	913	1111	1065	1199	915
DCAR_001285	186	173	179	201	199	178	188	405	354	205	253	292
DCAR_001286	62	22	77	23	25	30	37	73	54	18	11	33
DCAR_001287	1198	506	236	205	346	283	175	249	233	122	165	290
DCAR_001288	16	23	27	0	23	0	7	5	0	17	15	0
DCAR_001289	69	63	138	162	139	131	135	127	230	136	108	221
DCAR_001290	1248	1262	1124	1015	1004	870	1321	1265	1501	1304	1023	1045
DCAR_001291	0	0	0	0	0	0	0	0	0	0	0	0
DCAR_001292	40	31	27	25	23	20	12	0	0	11	4	1
DCAR_001293	0	0	0	0	0	0	0	0	0	0	0	0
DCAR_001294	2509	2315	2548	2370	2593	1940	3031	3135	2478	3041	3117	2349
DCAR_001295	535	349	621	624	419	399	646	791	797	432	314	472
DCAR_001296	489	176	667	954	164	219	172	146	179	137	140	156
DCAR_001297	0	0	0	0	0	0	0	0	0	0	0	0
DCAR_001298	0	0	0	0	0	0	0	0	0	0	0	0
DCAR_001299	0	0	0	0	0	0	0	0	0	0	0	0
DCAR_001300	0	0	0	0	0	0	0	0	0	0	0	0
DCAR_001301	0	0	0	0	0	0	0	0	0	0	0	0
DCAR_001302	0	0	0	0	0	0	0	0	0	0	0	0
DCAR_001303	0	0	0	0	0	0	0	0	0	0	0	0
DCAR_001304	0	0	0	0	0	0	0	0	0	0	0	0
MSTRG.371	28	9	12	2	7	12	5	0	0	0	0	0
DCAR_001305	0	0	0	0	0	0	0	0	0	0	0	0
DCAR_001306	0	0	0	0	0	0	0	0	0	0	0	0
MSTRG.372	12	2	12	8	8	5	7	0	3	1	3	1
DCAR_001307	0	0	0	0	0	0	0	0	0	0	0	0
DCAR_001308	49	14	48	21	16	34	29	10	21	28	14	21
DCAR_001309	9	6	17	3	8	8	25	10	9	13	2	7
DCAR_001310	740	603	629	545	719	502	579	508	353	466	297	391
MSTRG.376	371	264	459	491	363	326	382	181	270	254	138	195
MSTRG.377	793	783	815	690	968	706	919	610	625	803	1027	719
DCAR_001311	1	1	3	0	6	0	0	5	1	2	1	1
DCAR_001312	6	3	10	4	1	0	5	24	25	8	7	6
DCAR_001313	0	0	0	0	0	0	0	0	0	0	1	0
DCAR_001314	1	0	0	0	1	0	2	0	3	1	1	3
DCAR_001315	0	0	0	0	0	0	0	0	0	0	0	0
MSTRG.378	10	2	5	0	7	0	0	0	13	0	0	7
DCAR_001316	1637	1120	2049	787	1474	552	968	200	256	822	170	114
DCAR_001317	166	175	198	267	168	186	155	298	216	162	264	206
DCAR_001318	3249	4182	2683	2385	4622	3287	2782	2309	2996	3033	3254	4687
DCAR_001319	66	54	64	61	68	68	22	34	79	18	18	34
DCAR_001320	541	832	578	280	1055	943	264	249	240	382	251	633
MSTRG.384	67	18	36	40	7	6	47	15	19	15	1	5
DCAR_001321	615	323	847	1010	404	528	734	522	340	312	480	239
DCAR_001322	1189	1122	1373	1442	1204	1420	1287	1255	1460	1093	1038	1176
DCAR_001323	1	0	4	0	0	0	0	0	0	0	4	0
DCAR_001324	347	54	164	146	60	165	157	29	17	65	16	7
MSTRG.388	850	121	643	669	254	838	998	937	220	497	239	121
DCAR_001325	0	0	1	0	0	0	0	0	0	0	0	1
DCAR_001326	695	765	619	330	562	543	576	718	603	768	662	612
DCAR_001327	974	1005	1345	882	1171	839	1181	1157	1106	1296	947	1061
MSTRG.391	0	0	0	2	0	0	59	54	0	47	20	1
MSTRG.392	192	118	164	272	198	233	157	103	146	90	89	163
MSTRG.393	3	17	2	3	5	18	0	0	0	0	0	0
DCAR_001328	0	0	0	0	0	0	0	0	0	0	0	0
MSTRG.394	27	12	16	18	28	24	17	5	19	20	7	15
DCAR_001329	0	0	0	0	0	0	93	44	46	78	55	34
MSTRG.396	0	0	0	0	0	0	0	0	0	0	0	1
DCAR_001330	1	5	1	10	0	5	0	0	3	6	1	2
MSTRG.398	7	3	2	23	1	11	22	15	13	6	3	3
DCAR_001331	1030	902	712	942	859	834	1377	1177	1479	1468	2091	1440
MSTRG.400	0	1	1	0	1	0	0	0	3	0	0	0
MSTRG.401	0	0	0	1	0	0	3	63	76	0	43	55
MSTRG.402	22	28	26	21	28	17	19	5	11	21	9	13
DCAR_001332	2	2	2	3	1	2	0	5	0	0	1	0
DCAR_001333	0	0	0	0	0	0	0	0	0	1	1	0
MSTRG.404	267	205	290	268	272	319	188	259	228	157	291	170
DCAR_001334	32	31	42	32	27	33	35	24	44	40	53	22
DCAR_001335	294	274	254	312	243	319	303	229	301	235	133	274
DCAR_001336	0	0	0	0	0	0	0	0	0	0	0	0
DCAR_001337	50	71	56	60	103	53	56	117	52	67	114	70
DCAR_001338	259	115	231	211	168	233	173	63	82	474	67	125
DCAR_001339	994	485	2175	2243	1365	2841	1530	513	283	1052	281	384
MSTRG.410	40	59	60	46	102	146	22	15	29	45	41	52
DCAR_mi00006	0	0	0	0	0	0	0	0	0	0	0	0
ENSRNA049990747	0	0	0	0	0	0	0	0	0	0	0	0
DCAR_001340	43	42	30	9	21	23	0	54	15	11	47	26
DCAR_001341	335	381	392	476	300	557	330	425	411	347	390	401
MSTRG.413	0	0	0	0	0	0	0	0	0	0	0	0
DCAR_000823	0	0	0	0	0	0	101	49	82	105	103	92
MSTRG.415	902	948	959	1014	881	819	954	693	980	1038	1010	966
MSTRG.416	265	180	285	272	237	235	358	322	254	303	153	202
MSTRG.417	57	57	67	65	89	60	54	44	48	89	62	52
DCAR_000824	93	80	81	111	73	103	74	39	70	100	84	130
DCAR_000825	0	0	0	0	0	0	0	0	0	0	0	0
DCAR_000826	1	0	2	0	0	5	0	0	0	0	0	1
DCAR_000827	0	0	0	0	0	0	0	0	0	0	0	0
DCAR_000828	0	0	0	0	0	0	0	0	0	0	0	0
DCAR_000829	1568	2707	1107	1046	1946	2855	1856	1748	2062	3157	2464	2941
DCAR_000830	840	1288	661	741	1127	1225	1025	918	1256	1190	1250	1531
DCAR_000831	889	617	865	679	673	617	729	737	809	560	661	547
DCAR_000832	0	0	0	0	0	0	0	0	0	0	0	0
DCAR_000833	0	0	0	0	0	0	0	0	0	0	0	0
DCAR_000834	314	315	374	339	372	298	390	332	326	360	341	299
DCAR_000835	439	565	402	466	392	436	416	518	369	373	474	345
MSTRG.424	0	0	0	0	0	0	0	0	0	0	0	0
DCAR_000836	2486	5474	1489	920	3845	2525	2035	3027	2441	3535	6681	3589
DCAR_000837	0	0	0	1	0	0	0	0	0	0	0	0
MSTRG.426	0	0	0	61	0	68	0	0	0	0	0	0
DCAR_000838	1	14	0	0	7	13	0	0	0	5	4	11
DCAR_000839	0	0	0	12	0	17	0	0	0	0	0	0
DCAR_000840	161	404	128	59	422	194	141	293	201	142	248	425
DCAR_000841	71	245	19	79	103	275	13	10	8	47	21	36
MSTRG.431	72	100	61	65	189	207	32	34	58	65	58	64
DCAR_000842	0	0	0	0	0	0	2	0	0	4	0	0
MSTRG.432	3	33	10	4	61	29	2	0	0	1	0	0
DCAR_000843	3	5	5	4	9	2	0	0	0	0	1	0
DCAR_000844	588	620	489	683	642	570	601	806	619	628	592	852
DCAR_000845	0	0	0	0	0	0	0	0	0	0	0	0
DCAR_000846	0	0	0	0	0	0	0	0	0	0	0	0
DCAR_000847	0	0	0	0	0	0	0	0	0	0	0	0
DCAR_000848	0	0	0	0	0	0	0	0	0	0	0	0
DCAR_000849	0	0	0	0	0	0	0	0	0	0	0	0
DCAR_000850	1	0	11	28	4	13	3	5	1	2	0	0
DCAR_000851	0	0	0	0	0	0	0	0	0	0	0	0
DCAR_000852	116	26	162	356	35	80	330	112	79	63	16	25
DCAR_000853	266	111	268	275	173	168	419	386	304	358	221	290
MSTRG.437	10	9	4	15	7	6	10	10	5	10	4	9
DCAR_000854	1257	644	1039	1654	636	892	316	449	515	241	291	300
DCAR_000855	269	203	130	156	150	185	128	171	129	175	106	114
DCAR_000856	1	0	2	0	0	0	0	0	0	0	0	0
DCAR_000857	24	94	56	37	131	92	7	63	29	23	112	30
DCAR_000858	730	1045	629	611	911	1161	651	884	570	887	1069	699
MSTRG.442	3	3	2	2	1	5	2	10	2	1	5	4
DCAR_000859	332	569	316	291	479	357	278	190	275	420	343	478
DCAR_000860	115	62	220	159	131	153	62	78	72	56	70	50
DCAR_000861	31	10	36	63	13	43	278	317	253	153	117	95
DCAR_000862	498	386	531	500	449	426	505	557	584	426	238	418
DCAR_000863	948	946	1159	1142	1072	1333	766	874	796	900	898	828
DCAR_000864	44	9	58	81	44	49	12	5	6	10	8	7
DCAR_000865	0	0	0	0	0	0	0	0	0	0	0	0
DCAR_000866	1	8	2	2	7	2	0	0	0	0	0	0
DCAR_000867	984	1359	1055	767	1172	1254	796	801	651	1499	1856	1302
MSTRG.450	9	9	16	34	12	29	25	20	17	25	12	20
DCAR_000868	131	56	149	69	83	52	29	15	26	25	65	35
DCAR_000869	0	0	0	4	1	0	0	0	0	0	0	1
DCAR_000870	65	53	18	111	15	84	13	49	28	32	40	39
DCAR_000871	85	66	31	115	18	117	61	54	50	49	57	43
DCAR_000872	0	0	0	0	0	0	0	0	0	0	0	0
DCAR_000873	0	0	0	0	0	0	0	0	0	0	0	0
DCAR_000874	0	0	0	0	0	0	0	0	0	0	0	0
MSTRG.453	7	16	8	0	9	0	10	0	5	14	0	3
DCAR_000875	0	0	0	0	0	0	0	0	0	0	0	0
MSTRG.454	20	102	0	15	0	19	40	49	28	95	29	76
MSTRG.456	456	4695	279	758	5040	3231	666	244	91	2796	2212	3794
DCAR_000876	228	260	210	201	240	222	357	361	322	372	187	314
DCAR_000877	480	462	588	477	491	554	468	298	373	479	327	346
DCAR_000878	0	0	0	1	1	1	0	0	0	0	0	0
DCAR_000879	143	195	123	123	129	157	108	88	63	151	158	124
DCAR_000880	244	445	281	280	324	444	284	596	304	486	524	415
DCAR_000881	195	152	109	117	97	98	173	117	192	228	87	130
DCAR_000882	0	0	0	0	0	0	0	0	0	0	0	0
DCAR_000883	364	667	311	293	410	453	367	542	275	428	941	515
DCAR_000884	3	7	2	61	1	14	74	73	88	32	44	77
DCAR_000885	294	287	392	393	301	325	357	317	332	319	268	308
DCAR_000886	0	0	0	0	0	0	0	0	0	0	0	0
DCAR_000887	0	0	0	0	0	3	0	0	1	0	0	0
DCAR_000888	87	77	101	87	102	92	99	117	134	85	120	80
DCAR_000889	258	275	336	387	295	389	269	278	251	267	294	251
DCAR_000890	2246	2348	1595	2986	1508	2714	2709	2944	3082	2002	1566	2333
DCAR_000891	0	1	0	1	0	1	0	0	1	0	0	1
DCAR_000892	6	11	14	8	18	26	5	5	2	9	15	12
DCAR_000893	57	30	61	147	41	46	37	15	23	8	10	12
DCAR_000894	36	2	13	50	6	22	2	0	2	0	0	0
DCAR_000895	436	202	343	440	184	151	604	596	990	338	573	625
DCAR_000896	1099	1056	1043	882	1321	853	1121	957	1192	1032	1580	1095
DCAR_000897	0	0	0	0	0	0	0	0	0	0	0	0
DCAR_000898	0	0	0	0	0	0	0	0	0	0	0	0
DCAR_000899	1554	1895	2051	1511	2543	1798	1932	2383	2038	2409	2010	2420
DCAR_000900	0	0	0	0	0	0	0	0	0	1	0	0
DCAR_000901	0	0	0	0	0	0	0	0	0	0	0	0
DCAR_000902	0	0	0	0	0	0	0	0	0	0	0	0
DCAR_000903	0	0	0	0	0	0	0	0	0	0	0	0
DCAR_000904	0	0	0	0	0	0	0	0	0	0	0	0
DCAR_000905	0	0	0	0	0	0	0	0	0	0	0	0
DCAR_000906	0	0	0	0	0	0	0	0	0	0	0	0
DCAR_000907	0	0	0	0	0	0	0	0	0	0	0	0
DCAR_000908	0	0	0	0	0	0	39	59	44	27	56	73
DCAR_000909	0	0	0	0	0	0	0	0	0	0	0	0
DCAR_000910	0	0	0	0	0	0	0	0	0	0	0	0
DCAR_000911	0	0	0	0	0	0	0	0	0	0	0	0
DCAR_000912	0	0	0	0	0	0	0	0	0	0	0	0
DCAR_000913	0	0	0	0	0	0	0	0	0	0	0	0
DCAR_000914	0	0	0	0	0	0	0	0	0	0	0	0
DCAR_000915	0	0	0	0	0	0	0	0	0	0	0	0
DCAR_000916	0	0	0	0	0	0	0	0	0	0	0	0
DCAR_000917	0	0	0	0	0	0	0	0	0	0	0	0
DCAR_000918	0	0	0	0	0	0	0	0	0	0	0	0
DCAR_000919	2	3	4	4	4	6	0	0	0	0	0	2
DCAR_000920	0	0	0	0	0	0	0	0	0	0	0	0
DCAR_000921	3386	3852	3499	3294	4016	3332	3455	3784	3935	3855	3967	4030
DCAR_000922	474	1237	672	493	944	1022	687	879	621	1171	1737	1085
DCAR_000923	735	1274	657	653	1299	1326	781	620	717	1074	1732	1139
DCAR_000924	1	0	0	0	0	0	2	0	0	0	1	1
DCAR_000925	19	14	19	46	19	37	7	0	2	6	4	2
DCAR_000926	143	135	188	188	274	201	101	137	143	104	171	133
MSTRG.479	0	0	0	0	0	0	5	10	6	10	29	12
DCAR_000927	90	122	74	77	87	85	141	132	170	162	200	169
DCAR_000928	0	0	0	0	0	0	0	0	0	0	0	0
DCAR_000929	83	36	53	43	17	11	39	127	43	19	6	48
DCAR_000930	1	0	1	0	1	0	0	0	0	0	0	0
DCAR_mi00007	0	0	0	0	0	0	0	0	0	0	0	0
DCAR_000931	0	0	0	0	0	0	0	0	0	0	0	0
DCAR_000932	0	1	0	4	0	2	0	0	0	2	0	0
DCAR_000933	0	0	0	0	0	0	0	0	0	0	0	0
DCAR_000934	0	0	0	0	0	0	0	0	0	0	0	0
DCAR_000935	231	14	380	400	21	66	320	264	381	51	38	48
DCAR_000936	722	501	748	709	383	326	532	601	527	294	184	338
DCAR_000937	421	5	1800	3971	182	351	1208	4096	263	232	123	55
DCAR_000938	0	0	2	4	0	0	0	0	0	0	0	0
DCAR_000939	247	201	223	240	189	236	234	361	258	235	220	236
MSTRG.487	1	10	4	4	1	3	8	24	4	9	4	1
DCAR_000940	0	0	1	0	0	0	0	0	0	0	0	0
DCAR_000941	0	0	0	0	0	0	0	0	0	0	0	0
DCAR_000942	1319	1241	930	812	836	570	2221	2754	2181	2022	1355	1730
MSTRG.489	0	0	0	0	0	0	0	0	0	0	0	0
MSTRG.490	0	0	5	0	2	0	8	15	9	19	26	17
DCAR_000943	5	6	5	4	3	8	3	15	1	3	1	1
DCAR_000944	55	44	57	38	26	42	44	63	46	40	62	54
DCAR_000945	5	7	5	8	4	5	0	0	1	0	0	0
DCAR_000946	148	153	435	114	345	152	229	254	559	180	199	251
DCAR_000947	22	6	12	18	8	11	2	5	8	3	0	2
DCAR_000948	392	316	479	455	359	341	389	308	391	316	317	312
DCAR_000949	392	509	687	594	767	617	215	278	188	228	244	197
DCAR_000950	372	356	220	271	189	168	236	278	245	197	165	163
DCAR_000951	1161	1017	1250	485	1194	741	449	532	313	473	265	470
DCAR_000952	640	707	804	700	841	786	687	771	734	707	999	656
DCAR_000953	3076	3322	3287	2858	3804	2449	2869	2983	3489	2788	3153	3278
MSTRG.502	1	0	2	2	8	1	3	0	1	0	0	1
DCAR_000954	1617	1762	1933	2264	1855	2379	1829	1904	1398	1661	1175	1492
DCAR_000955	0	1	3	2	0	0	0	0	30	1	0	8
DCAR_000956	40	6	79	59	19	42	10	117	11	1	11	6
DCAR_000957	235	313	343	439	228	401	315	391	326	325	303	277
DCAR_000958	336	358	414	485	389	492	293	308	381	313	277	357
DCAR_000959	783	528	619	867	655	599	638	576	763	533	242	616
DCAR_000960	1844	2072	2192	1677	2233	1675	3058	3940	2870	3216	3429	2750
DCAR_000961	272	357	258	352	407	433	326	371	318	395	231	415
MSTRG.509	338	283	489	478	462	363	269	215	294	249	235	308
DCAR_000962	173	171	311	486	199	309	387	537	361	303	412	205
MSTRG.511	1	2	1	2	4	5	0	0	0	0	0	1
DCAR_000963	255	279	355	308	242	318	202	239	218	226	242	205
DCAR_000964	306	320	316	271	298	270	308	332	303	316	353	293
DCAR_000965	1045	1537	764	1091	1303	1579	883	889	844	705	677	786
DCAR_000966	22	23	14	18	18	17	12	10	18	23	15	26
DCAR_000967	1	0	1	0	0	0	0	0	0	0	0	1
DCAR_000968	0	0	0	0	0	0	0	0	0	0	0	0
DCAR_000969	0	0	0	0	0	0	0	0	0	0	0	0
DCAR_000970	0	0	0	0	0	0	0	0	0	0	0	0
DCAR_000971	0	0	0	0	0	0	0	0	1	0	0	0
DCAR_000972	1702	1900	1731	1365	1872	1464	1945	1982	2227	2007	1923	2079
MSTRG.516	1	0	0	8	0	5	0	0	0	0	0	0
DCAR_000973	2000	2458	2212	2077	2440	2884	1711	1772	1664	1855	3317	2002
DCAR_000974	0	0	0	0	0	0	0	0	0	0	0	0
DCAR_000975	0	0	0	0	0	0	0	0	0	0	0	0
DCAR_000976	0	0	0	0	0	0	0	0	0	0	0	0
DCAR_000977	1236	1244	1573	1567	1598	1422	1403	1299	1457	1029	1267	1288
DCAR_000978	0	0	0	0	0	0	0	0	0	0	0	0
DCAR_000979	82	140	198	95	96	111	133	166	122	164	167	135
ENSRNA049990751	0	0	0	0	0	0	0	0	0	0	0	0
DCAR_000980	291	309	313	360	359	318	271	249	320	259	306	239
DCAR_000981	308	398	445	388	531	453	372	430	405	434	411	447
DCAR_000982	0	0	0	0	0	0	0	0	0	0	0	0
DCAR_000983	0	0	0	0	0	0	0	0	0	0	0	0
DCAR_000984	0	0	0	0	0	0	0	0	0	0	0	0
DCAR_000985	37	59	8	12	22	33	10	20	24	26	18	25
MSTRG.522	0	0	0	0	0	0	0	0	0	0	0	0
DCAR_000986	34	39	9	54	17	34	20	44	33	16	28	29
DCAR_000987	446	470	558	353	404	243	565	820	622	569	383	440
DCAR_000988	0	0	0	0	0	0	0	0	0	0	0	0
DCAR_000989	0	0	0	0	0	0	0	0	0	0	0	0
DCAR_000990	0	0	0	0	0	0	0	0	0	0	0	0
DCAR_000991	0	0	0	0	0	0	0	0	0	0	0	0
DCAR_000992	0	0	0	0	0	0	0	0	0	0	0	0
DCAR_000993	2	0	0	0	0	0	0	0	0	1	0	0
DCAR_000994	0	0	1	0	0	0	0	0	0	0	0	0
DCAR_000995	0	0	0	0	0	0	0	0	0	0	0	1
DCAR_000996	0	0	0	0	0	5	0	0	0	0	0	0
MSTRG.525	18	9	0	0	0	0	8	10	13	6	10	14
MSTRG.526	4	9	0	0	0	0	8	0	11	9	7	9
DCAR_000997	311	677	261	239	502	499	227	395	253	375	614	496
DCAR_000998	0	0	1	0	0	0	0	0	0	1	0	0
DCAR_000999	0	0	0	0	0	0	0	0	0	0	0	0
DCAR_001000	0	0	0	0	0	0	0	0	0	0	0	0
DCAR_001001	0	0	0	0	0	0	0	0	0	0	0	0
DCAR_001002	0	0	1	0	0	0	0	10	0	0	11	1
MSTRG.528	0	0	0	0	0	0	0	49	1	0	53	0
DCAR_001003	15	6	0	5	0	3	56	39	32	24	29	12
DCAR_001004	201	174	230	436	161	329	123	112	131	46	57	49
DCAR_001005	0	0	0	0	0	0	0	0	0	0	0	0
DCAR_sn00001	0	0	0	0	0	0	0	0	0	0	0	0
DCAR_001006	0	0	0	0	0	0	0	0	0	0	0	0
DCAR_001007	0	0	0	28	0	21	0	0	0	0	0	0
DCAR_001008	203	224	249	183	111	105	1429	688	1776	479	348	1178
MSTRG.532	4	1	1	4	7	1	2	0	0	0	0	0
DCAR_001009	0	0	0	0	0	0	0	0	0	0	0	0
MSTRG.533	6	9	12	1	9	0	0	0	8	4	1	0
MSTRG.534	37	39	63	56	38	58	24	24	31	27	15	16
DCAR_001010	0	0	27	1	41	0	0	0	0	0	0	0
DCAR_001011	1003	1126	951	1288	1113	1480	798	874	1090	972	1289	1048
DCAR_001012	0	0	0	0	0	0	0	0	0	0	0	0
DCAR_001013	1	0	0	7	4	4	0	0	3	0	0	0
DCAR_001014	0	0	0	0	0	0	0	0	0	0	0	0
DCAR_001015	0	0	0	0	0	0	0	0	0	0	0	0
DCAR_001016	0	0	0	0	0	0	0	0	0	0	0	0
DCAR_001017	0	0	0	0	0	0	0	0	0	0	0	0
DCAR_001018	0	0	0	0	0	0	0	0	0	0	0	0
DCAR_001019	0	0	0	0	0	0	0	0	0	0	0	0
DCAR_001020	902	1123	925	775	981	819	1013	1230	1068	1168	1291	1098
MSTRG.537	2435	4972	2314	2040	3423	4319	2691	3208	2489	4135	4427	3883
DCAR_001021	4	7	18	66	16	70	20	15	27	8	5	10
DCAR_001022	0	0	0	0	0	0	153	93	174	148	117	177
DCAR_001023	1	0	0	0	0	0	0	0	1	0	0	1
DCAR_001024	0	0	0	0	0	0	0	0	0	0	0	0
DCAR_001025	0	0	0	0	0	0	0	0	0	0	0	0
DCAR_001026	0	0	0	0	0	0	0	0	0	0	1	0
DCAR_001027	0	0	0	0	0	0	0	0	0	0	0	0
DCAR_001028	0	0	0	0	0	0	0	0	0	0	0	0
MSTRG.541	0	2	1	0	0	1	0	0	0	0	0	0
DCAR_001029	0	0	0	0	0	0	0	0	0	0	0	0
DCAR_001030	0	0	0	0	0	0	0	0	0	0	0	0
DCAR_001031	439	2049	595	243	1300	1162	91	283	64	476	713	318
DCAR_001032	530	412	517	405	481	395	671	615	526	562	658	523
DCAR_001033	0	0	0	0	0	0	0	0	0	0	0	0
MSTRG.545	0	0	0	11	0	11	2	0	0	2	0	0
DCAR_001034	0	0	0	0	0	0	0	0	0	0	0	0
MSTRG.546	10	14	11	21	17	12	2	10	135	0	3	75
MSTRG.547	0	0	0	0	0	0	0	10	0	0	19	0
DCAR_001035	0	0	0	0	0	0	0	0	0	0	0	0
DCAR_001036	158	142	214	105	215	103	226	259	283	245	194	323
DCAR_sn00002	0	0	0	0	0	0	0	0	0	0	0	0
DCAR_001037	560	807	650	628	478	806	527	737	597	664	894	625
MSTRG.550	0	0	4	0	0	0	2	0	0	0	0	0
DCAR_001038	0	0	0	0	0	0	0	0	0	0	0	0
MSTRG.551	0	0	0	0	0	0	0	15	0	0	5	0
MSTRG.552	0	0	1	0	0	1	0	0	0	2	8	0
DCAR_sn00003	0	0	0	0	0	0	0	0	0	0	0	0
DCAR_001039	0	0	0	0	0	0	0	0	0	0	0	0
DCAR_001040	464	563	298	256	396	311	624	518	506	1148	982	618
DCAR_001041	275	220	251	286	256	283	215	220	204	188	327	164
DCAR_001042	0	0	0	0	0	0	0	0	0	0	0	0
MSTRG.555	1	1	2	2	0	4	3	15	70	6	14	70
DCAR_001043	0	0	0	0	0	0	0	0	0	0	0	0
DCAR_032178	0	0	0	2	0	0	0	0	0	0	0	0
DCAR_032177	1	0	1	2	0	1	0	0	1	0	0	0
DCAR_032176	0	0	0	0	0	0	0	0	0	0	0	0
DCAR_032175	4	1	4	0	2	0	0	0	1	0	0	0
DCAR_032174	0	0	0	0	0	0	0	0	0	0	0	0
DCAR_032173	0	0	0	0	0	0	0	0	0	0	0	0
MSTRG.556	3	2	1	3	1	5	2	0	1	3	1	3
MSTRG.557	1	1	8	0	3	3	0	0	0	0	0	0
DCAR_032172	654	760	73	262	40	221	463	923	167	1225	2217	1954
MSTRG.559	3	2	0	1	0	4	5	0	1	2	0	5
DCAR_032171	761	823	721	566	761	632	909	884	808	1036	898	1010
MSTRG.561	0	0	0	0	0	0	0	39	0	0	6	0
DCAR_sn00004	0	0	0	0	0	0	0	0	0	0	0	0
DCAR_sn00005	0	0	0	0	0	0	0	0	0	0	0	0
DCAR_sn00006	0	0	0	0	0	0	0	0	0	0	0	0
MSTRG.562	0	1	0	0	0	0	0	49	0	0	15	0
DCAR_031713	0	0	0	0	0	0	0	0	0	0	0	1
MSTRG.563	0	0	0	0	0	0	0	0	0	1	1	1
DCAR_031712	0	0	0	0	0	0	0	0	0	0	0	0
MSTRG.564	13	8	12	15	17	6	0	0	0	0	0	0
DCAR_031711	0	0	0	0	0	0	3	0	0	16	0	0
DCAR_031710	0	0	0	0	0	0	0	0	0	0	0	0
MSTRG.565	0	2	1	4	2	4	0	0	0	0	0	0
DCAR_031709	0	0	0	0	0	0	0	5	0	0	0	0
DCAR_031708	1	0	0	0	0	0	0	0	0	0	0	0
MSTRG.566	0	0	0	0	0	2	0	0	0	0	0	0
DCAR_sn00007	0	0	0	0	0	0	0	0	0	0	0	0
DCAR_sn00008	0	0	0	0	0	0	0	0	0	0	0	0
DCAR_031707	0	0	0	0	0	0	0	0	0	0	0	0
MSTRG.567	0	0	0	0	1	0	0	0	0	0	0	0
DCAR_031706	0	0	0	0	0	0	0	0	0	0	0	0
DCAR_001044	0	0	0	1	0	0	0	0	0	0	0	0
DCAR_001045	523	523	541	556	496	581	468	513	504	502	496	517
DCAR_001046	2322	2002	1571	1725	1702	1392	1925	2129	1759	1721	1120	1494
DCAR_001047	0	0	0	0	0	0	0	0	0	0	0	0
DCAR_001048	276	286	272	276	206	273	251	254	246	239	341	233
DCAR_001049	0	0	0	0	0	0	0	0	0	0	0	0
DCAR_001050	0	0	0	0	0	0	0	0	0	0	0	0
DCAR_001051	660	1318	1009	341	1543	961	720	747	260	1387	861	948
DCAR_001052	0	0	0	0	0	0	0	0	0	0	0	0
DCAR_001053	0	0	0	0	0	0	0	0	0	0	0	0
DCAR_001054	0	0	0	0	0	0	0	0	0	0	0	0
DCAR_001055	0	0	0	0	0	0	0	0	0	0	0	0
MSTRG.572	4	3	35	14	38	8	0	0	5	1	2	5
MSTRG.573	1	3	2	6	0	2	0	5	1	0	3	0
MSTRG.574	0	0	0	0	0	0	10	20	11	3	13	7
DCAR_sn00009	0	0	0	0	0	0	0	0	0	0	0	0
DCAR_001056	1135	1209	1108	1433	1163	1650	936	1147	901	955	585	870
DCAR_001057	902	836	938	883	1042	850	1154	1167	1125	1088	820	1084
MSTRG.577	13	6	12	21	3	21	24	10	5	8	3	7
DCAR_001058	369	355	397	311	342	202	306	376	329	274	398	311
DCAR_001059	0	0	0	0	0	0	0	0	0	0	0	1
DCAR_001060	0	0	0	0	0	0	0	0	0	0	0	0
DCAR_001061	0	0	0	0	0	0	0	0	0	0	0	0
DCAR_001062	0	0	0	0	0	0	0	0	0	0	0	0
DCAR_001063	0	0	0	0	0	0	0	0	0	0	0	0
DCAR_001064	0	0	0	0	0	0	2	0	0	0	0	0
MSTRG.579	0	0	0	0	0	0	8	5	6	9	7	8
DCAR_001065	0	0	0	0	0	0	0	0	0	0	0	0
DCAR_001066	0	0	0	0	0	0	0	0	0	0	0	0
DCAR_001067	0	0	0	0	0	0	0	0	0	0	0	0
DCAR_001068	0	0	0	0	0	0	0	0	0	0	0	0
DCAR_001069	0	0	0	0	0	0	0	0	0	0	0	0
DCAR_001070	13	9	23	13	7	17	20	5	6	5	9	7
DCAR_001071	21	11	29	27	25	23	10	5	12	8	13	10
DCAR_001072	23	26	56	40	43	49	8	0	21	14	5	12
DCAR_001073	1	0	1	0	4	0	2	0	0	0	0	0
DCAR_001074	0	3	1	0	4	1	0	0	0	0	3	1
DCAR_001075	0	0	0	0	0	0	0	0	0	0	0	0
DCAR_001076	0	1	0	0	1	0	0	0	0	0	0	0
DCAR_001077	611	824	586	407	758	472	631	620	722	682	919	832
DCAR_001078	2	0	1	0	0	0	0	0	0	0	1	0
MSTRG.582	1	0	0	0	0	0	0	0	0	0	0	0
DCAR_001079	616	351	288	427	181	506	328	176	389	277	156	343
DCAR_001080	0	0	0	0	0	0	0	0	0	0	0	0
DCAR_001081	0	0	0	0	0	0	0	0	0	0	0	0
DCAR_001082	1250	1026	1254	1015	775	840	1535	1728	1480	1411	1295	1003
MSTRG.585	232	236	99	116	115	152	17	83	65	39	86	44
DCAR_001083	140	105	64	97	86	96	10	20	22	11	59	15
DCAR_001084	0	0	0	0	0	0	0	0	0	0	0	0
MSTRG.586	27	41	0	0	0	0	0	0	0	0	0	0
DCAR_001085	0	0	0	0	0	0	0	0	0	0	0	0
DCAR_001086	4	2	17	16	30	5	7	63	1	5	65	5
DCAR_001087	0	0	0	0	0	0	0	0	0	0	0	0
DCAR_001088	0	0	0	0	0	0	0	0	0	0	0	0
MSTRG.588	0	0	0	0	0	0	2	10	2	10	4	0
DCAR_001089	0	1	0	0	1	0	2	0	0	0	0	1
DCAR_001090	0	0	0	0	0	0	0	0	0	0	0	0
DCAR_001091	0	0	0	0	0	0	0	0	1	1	0	0
DCAR_001092	0	1	0	0	1	0	2	0	2	1	1	1
DCAR_001093	383	256	435	556	373	432	438	566	535	300	360	387
DCAR_001094	99	299	396	484	685	676	205	312	271	309	471	311
DCAR_001095	0	0	0	0	0	0	0	5	1	1	1	0
DCAR_001096	59	41	53	61	39	58	49	24	40	49	43	46
DCAR_001097	0	0	0	0	0	0	0	0	0	0	0	0
MSTRG.593	33	107	62	39	64	31	89	112	76	122	40	107
DCAR_001098	8570	20332	7505	7845	15549	9180	9814	9736	10947	13207	18039	18983
MSTRG.595	0	2	2	1	4	0	10	5	3	0	0	0
DCAR_t00063	0	0	0	0	0	0	0	0	0	0	0	0
ENSRNA049909671	0	0	0	0	0	0	0	0	0	0	0	0
DCAR_001099	808	700	691	673	855	650	818	767	753	856	731	826
DCAR_001100	146	119	122	137	158	147	108	142	130	100	107	111
DCAR_001101	95	88	68	133	86	92	111	93	72	157	173	138
DCAR_001102	0	0	0	0	0	0	0	0	0	0	0	0
DCAR_001103	49	60	40	116	33	79	121	59	158	112	99	148
DCAR_001104	0	0	0	0	0	0	0	0	0	0	0	0
DCAR_001105	0	0	0	0	0	0	0	0	0	0	0	0
DCAR_001106	137	57	69	75	25	33	125	122	127	109	73	111
MSTRG.601	2	0	0	4	0	1	30	20	10	6	1	3
DCAR_001107	10	14	9	14	3	11	15	10	6	7	11	4
DCAR_001108	49	52	43	48	57	40	42	78	33	55	82	45
DCAR_001109	0	0	2	0	0	0	0	0	0	0	0	0
DCAR_001110	0	0	2	1	1	2	0	0	0	0	0	0
MSTRG.604	35	23	0	22	0	11	0	0	0	0	0	0
DCAR_001111	0	0	0	0	0	0	0	0	0	0	0	0
MSTRG.605	78	64	32	75	22	108	0	0	0	0	0	0
MSTRG.606	0	0	0	0	0	0	0	0	0	0	0	0
MSTRG.607	182	247	214	210	166	216	0	0	0	0	0	1
DCAR_001112	1	1	0	0	1	1	0	0	0	0	2	1
DCAR_001113	0	2	0	0	3	0	2	0	0	0	0	0
MSTRG.609	7	6	5	6	6	4	15	15	12	6	9	18
DCAR_001114	0	0	0	0	0	0	0	0	0	0	0	0
DCAR_001115	1036	1275	1039	1025	1079	1323	995	1313	977	1095	947	1016
DCAR_001116	457	642	161	635	325	693	412	249	836	391	346	944
MSTRG.612	4	4	5	9	3	5	15	5	21	11	2	7
DCAR_001117	48	49	39	109	38	105	54	54	75	79	108	69
DCAR_001118	0	0	0	0	0	0	0	0	0	0	0	0
DCAR_001119	58	85	66	77	42	92	66	83	52	60	47	52
DCAR_001120	183	194	99	182	154	178	141	156	121	128	135	138
DCAR_001121	967	990	1082	1084	1186	919	929	884	972	778	907	840
MSTRG.615	7	19	2	0	12	0	37	24	12	7	62	30
DCAR_001122	0	0	0	0	0	0	0	0	0	0	0	0
MSTRG.616	2474	2314	2447	2950	2218	2568	1915	1792	1944	1612	1989	1610
MSTRG.617	174	35	227	162	56	89	114	34	60	39	18	36
DCAR_001123	0	0	0	0	0	0	0	0	0	0	0	0
DCAR_001124	649	893	525	644	746	855	645	708	785	699	656	811
DCAR_001125	165	165	172	169	177	182	157	161	141	170	121	143
DCAR_001126	1	0	1	1	1	2	0	0	0	1	1	2
DCAR_001127	0	0	46	35	38	20	0	0	0	0	0	1
MSTRG.621	0	0	5	9	12	10	0	0	0	0	0	0
DCAR_001128	0	0	0	0	0	0	0	0	0	0	0	0
DCAR_001129	429	313	391	410	377	390	320	322	355	315	297	288
DCAR_001130	0	0	0	0	0	0	0	0	0	0	0	0
DCAR_001131	873	860	789	832	760	870	749	850	851	844	1154	796
MSTRG.624	3	3	2	2	4	4	0	0	0	2	0	0
MSTRG.625	30	9	48	49	30	48	0	0	0	0	0	0
DCAR_001132	1136	927	1547	1213	1164	957	729	908	731	665	912	553
DCAR_001133	1211	837	858	1196	516	683	974	923	1209	719	878	1054
MSTRG.628	4	3	8	2	4	5	0	0	0	0	0	0
DCAR_001134	1	0	0	3	0	1	0	498	309	0	335	401
DCAR_001135	0	0	0	0	0	0	0	0	0	0	0	0
DCAR_001136	0	0	0	0	0	0	0	0	0	0	0	0
DCAR_001137	0	0	0	0	0	0	0	0	0	0	0	0
MSTRG.630	6	9	2	0	3	1	3	5	5	8	5	15
DCAR_001138	308	346	395	385	453	311	305	273	235	275	448	250
DCAR_001139	34	22	36	23	32	28	19	15	13	14	22	19
DCAR_001140	303	495	174	124	487	321	399	342	346	474	205	420
MSTRG.634	5	10	5	4	7	5	7	5	10	8	7	7
MSTRG.635	0	0	0	0	0	0	0	0	3	0	0	2
MSTRG.636	0	0	0	0	0	0	296	278	474	322	496	347
DCAR_001141	308	259	300	386	321	313	289	283	241	296	433	277
MSTRG.638	1	0	1	4	1	1	47	24	31	38	57	36
MSTRG.639	0	0	0	0	0	0	0	0	0	0	0	0
MSTRG.640	40	4	82	56	4	5	0	0	0	0	0	0
MSTRG.641	41	0	0	0	0	0	2	5	0	0	0	0
DCAR_001142	1450	115	3313	2100	324	840	3	5	3	0	0	7
DCAR_001143	7518	13766	7387	5599	8570	8721	6644	8608	6065	8514	12098	8978
DCAR_001144	2194	3952	2222	1936	2520	3766	1685	2456	1757	2326	3302	2448
DCAR_001145	0	0	0	0	0	0	0	0	0	0	0	0
ENSRNA049991222	1	0	0	0	0	0	0	0	0	0	0	0
DCAR_001146	0	0	0	0	0	0	0	0	0	0	0	0
DCAR_t00064	0	0	0	0	0	0	0	0	0	0	0	0
DCAR_001147	0	0	0	0	0	0	2	0	0	0	0	0
MSTRG.646	0	0	0	11	0	0	0	0	0	0	0	0
DCAR_001148	1010	1016	1036	1123	949	1137	811	1211	755	880	1273	733
DCAR_001149	7	1	5	3	4	1	0	0	2	1	3	2
DCAR_001150	0	0	0	2	0	2	0	0	0	0	0	0
MSTRG.648	0	0	0	0	0	0	0	0	0	0	0	0
MSTRG.649	0	0	0	0	0	0	0	0	2	0	4	4
MSTRG.650	0	0	0	0	0	0	5	10	12	6	25	20
MSTRG.651	0	0	0	1	1	0	0	5	1	1	1	0
DCAR_001151	1	0	0	2	2	0	0	0	0	0	0	0
DCAR_001152	0	0	0	0	0	0	0	0	0	0	0	0
MSTRG.652	28	14	0	0	1	0	0	0	0	0	0	0
DCAR_001153	0	0	0	6	0	0	0	0	0	0	0	0
MSTRG.653	0	0	0	0	0	0	3	0	0	1	0	0
MSTRG.654	0	0	0	0	0	0	0	0	0	0	0	0
DCAR_001154	108	26	73	206	20	234	57	10	27	19	2	5
MSTRG.656	1	0	0	0	0	0	10	0	36	14	46	33
DCAR_001155	214	239	244	286	265	298	167	166	193	173	200	194
DCAR_001156	38	203	131	12	639	68	47	117	70	197	252	221
DCAR_001157	8	11	14	110	4	25	12	15	27	11	43	19
MSTRG.660	64	48	56	54	60	61	88	117	107	82	31	111
DCAR_001158	0	0	0	0	0	0	0	0	0	0	0	0
MSTRG.661	42	149	44	33	330	209	34	10	17	45	32	68
DCAR_001159	911	1072	879	910	910	954	1042	1182	914	1185	1149	974
DCAR_001160	467	543	222	652	377	933	508	478	671	364	387	568
DCAR_001161	865	965	850	767	963	1032	631	659	449	612	828	661
DCAR_001162	1295	1237	1389	1209	1250	1265	1242	1299	1234	1308	955	1396
DCAR_001163	0	0	0	0	0	0	0	0	0	0	0	0
MSTRG.666	977	1141	991	799	945	998	897	913	963	971	802	1135
DCAR_001164	824	1652	1102	885	1539	1623	1471	2060	1658	1153	2041	2717
MSTRG.668	0	0	0	0	0	1	0	0	0	0	0	0
DCAR_001165	0	0	0	0	0	0	0	0	0	0	0	0
DCAR_001166	0	0	0	0	0	0	0	0	0	0	0	0
DCAR_001167	0	0	0	0	0	0	0	0	0	0	0	0
DCAR_001168	0	0	0	0	0	0	0	0	0	0	0	0
DCAR_001169	1	0	0	0	0	0	0	0	0	0	1	0
DCAR_001170	656	813	497	536	618	556	377	381	434	485	322	445
DCAR_001171	111	195	148	121	73	193	148	142	221	207	232	125
DCAR_001172	34	21	27	43	23	23	61	68	88	47	27	42
DCAR_001173	0	0	0	0	0	0	0	0	0	0	0	0
DCAR_001174	0	0	0	0	0	0	0	0	0	0	0	0
DCAR_001175	51	59	46	0	52	2	254	220	212	193	123	212
MSTRG.674	6	8	3	4	4	2	2	10	5	5	1	5
DCAR_001176	0	0	0	0	0	0	0	0	0	0	0	0
MSTRG.675	0	0	35	0	27	1	0	0	2	0	0	0
DCAR_001177	0	0	0	0	0	0	0	0	0	0	0	0
MSTRG.676	155	150	204	161	126	170	2	0	0	3	1	2
DCAR_001178	0	0	0	0	0	0	0	0	0	0	0	0
DCAR_001179	0	0	0	0	0	0	0	0	0	0	0	0
DCAR_sn00010	0	0	0	0	0	0	0	0	0	0	0	0
DCAR_001180	117	138	114	112	84	134	86	44	75	91	45	70
DCAR_001181	0	0	0	0	0	0	0	0	0	0	0	0
DCAR_sn00011	0	0	0	0	0	0	0	0	0	0	0	0
MSTRG.679	4	14	2	1	10	0	0	0	0	0	0	0
DCAR_001182	0	0	0	0	0	0	0	0	0	0	0	0
DCAR_001183	0	0	0	0	0	0	0	0	0	0	0	0
DCAR_001184	0	0	0	0	0	0	0	0	0	0	0	0
DCAR_001185	0	0	0	0	0	0	0	0	0	0	0	0
DCAR_001186	0	0	0	0	0	0	0	0	0	0	0	0
DCAR_001187	0	0	0	0	0	0	0	0	0	0	0	0
DCAR_001188	144	149	102	145	141	149	119	107	220	105	121	178
MSTRG.682	35	2	14	1	1	0	219	44	155	20	11	15
DCAR_001189	0	0	0	0	0	0	0	0	0	0	0	0
DCAR_001190	311	241	302	287	266	254	335	381	327	289	236	263
DCAR_001191	17	4	15	12	4	9	8	0	1	1	0	0
DCAR_001192	386	399	329	410	269	376	343	430	363	349	392	318
MSTRG.685	41	95	0	0	0	0	0	0	0	0	0	0
DCAR_001193	30	20	7	87	1	0	3	0	0	0	3	0
DCAR_001194	244	190	183	172	238	183	264	332	285	266	277	283
DCAR_001195	1	2	0	0	0	1	0	0	0	0	0	0
DCAR_001196	1009	1160	932	736	793	750	1452	1689	1361	1413	1436	1066
DCAR_001197	167	174	139	249	251	209	130	93	47	176	165	115
DCAR_001198	456	468	456	537	369	521	501	435	407	518	543	491
DCAR_001199	0	0	0	0	0	0	0	0	0	0	0	0
DCAR_001200	0	0	0	0	0	0	0	0	0	0	0	0
DCAR_001201	58	104	20	15	72	15	45	20	75	118	111	177
DCAR_001202	3660	2777	3368	5382	1796	2565	5018	6865	5114	3441	3444	3290
DCAR_001203	3	30	2	5	12	10	5	5	7	32	19	24
DCAR_001204	55	60	76	62	34	53	59	68	42	63	75	61
MSTRG.694	11	11	11	11	9	5	8	15	6	7	1	4
DCAR_001205	1099	669	1196	1437	746	905	754	625	694	573	404	472
DCAR_001206	44	37	0	0	0	0	0	20	0	0	9	0
DCAR_001207	208	233	138	244	183	410	131	151	301	198	262	244
DCAR_001208	2802	2530	1990	2167	1951	1729	2445	2368	2223	2186	2055	2262
DCAR_001209	0	0	0	0	0	0	0	0	0	0	0	0
DCAR_001210	241	536	272	263	817	682	108	190	58	301	385	342
DCAR_001211	6455	5951	5636	9657	5971	8522	5264	4868	6889	3025	2243	4741
DCAR_001212	283	342	328	285	285	240	338	283	281	316	282	298
DCAR_001213	340	594	619	442	520	578	480	532	534	589	557	478
DCAR_001214	2143	1739	1750	1702	1905	1557	2115	1841	2282	1909	2163	1927
DCAR_001215	7	6	5	6	7	1	8	5	13	5	12	12
DCAR_001342	0	0	0	0	0	0	0	0	0	0	0	0
MSTRG.704	9	1	5	8	1	9	0	5	3	2	7	1
DCAR_001343	567	452	499	548	488	428	680	732	639	516	492	464
DCAR_001344	0	0	0	0	0	0	0	0	0	0	0	0
DCAR_001345	0	0	0	0	0	0	0	0	0	0	0	0
MSTRG.706	26	15	0	2	0	4	0	0	0	0	0	0
MSTRG.707	7	3	1	1	1	0	7	5	9	8	2	14
DCAR_001346	695	761	767	779	749	788	793	952	985	699	958	897
DCAR_001347	0	0	0	0	0	0	0	0	0	0	0	0
MSTRG.709	447	536	367	476	462	544	389	361	465	443	441	552
DCAR_001348	61	40	54	0	80	0	0	0	0	0	0	0
DCAR_001349	1007	1103	219	192	170	131	1037	991	1136	1041	1222	1044
DCAR_001350	1	1	0	1	1	1	0	0	1	1	0	0
DCAR_sn00012	0	0	0	0	0	0	0	0	0	0	0	0
DCAR_001351	90	44	84	54	53	47	62	49	58	33	12	39
DCAR_001352	14	10	0	0	0	0	27	39	42	52	31	51
DCAR_001353	0	0	0	0	0	0	0	0	0	0	0	0
DCAR_001354	19	46	25	12	43	42	25	29	14	94	79	48
DCAR_001355	10	8	9	8	9	10	10	5	0	9	12	3
MSTRG.716	0	0	0	0	0	0	3	0	0	18	0	0
DCAR_001356	628	495	562	559	449	405	668	776	525	771	609	518
DCAR_001357	27	30	13	17	22	16	15	10	12	15	7	24
MSTRG.719	11	4	14	7	2	11	17	0	6	8	4	0
MSTRG.720	0	0	1	0	0	0	17	5	3	1	12	1
MSTRG.721	8	3	40	75	7	27	30	20	91	21	8	45
DCAR_001358	823	693	732	537	760	452	988	884	936	873	579	963
DCAR_001359	13	42	12	5	19	12	3	0	1	6	1	9
DCAR_001360	2725	3504	2294	1941	3304	2795	1277	1504	1065	1789	1751	2144
DCAR_001361	0	0	0	0	0	0	0	0	0	0	0	0
MSTRG.725	10	7	67	75	65	70	601	366	661	763	596	732
DCAR_001362	0	2	0	0	2	2	0	0	1	4	1	3
DCAR_001363	168	148	90	115	107	81	241	171	254	266	277	296
DCAR_001364	385	211	354	256	197	79	188	186	278	129	109	150
MSTRG.728	10	5	3	6	4	9	8	15	0	5	11	0
DCAR_001365	2	10	5	1	11	3	0	0	1	1	1	0
DCAR_001366	0	4	7	0	11	4	0	5	1	1	0	2
DCAR_001367	114	99	138	128	113	112	79	156	121	100	51	106
DCAR_001368	0	0	0	0	0	0	0	0	0	0	0	0
DCAR_t00065	0	0	0	0	0	0	0	0	0	0	0	0
ENSRNA049909670	0	0	0	0	0	0	0	0	0	0	0	0
DCAR_001369	1532	1147	934	798	701	818	720	586	1428	679	253	639
DCAR_001370	816	1016	661	567	795	726	486	669	566	629	726	722
DCAR_001371	1411	1200	1442	1594	1297	1244	1363	1631	1463	1433	1252	1193
DCAR_001372	14	14	8	7	8	27	3	10	9	8	5	18
DCAR_001373	1815	1975	1578	1901	1264	1904	1632	1767	2178	1460	2484	1507
DCAR_001374	211	207	245	230	237	263	182	132	175	180	196	197
DCAR_001375	202	71	49	73	38	36	114	39	87	16	33	17
MSTRG.737	0	0	0	0	0	0	20	20	30	32	31	25
DCAR_001376	550	574	509	383	518	382	559	591	580	584	452	614
DCAR_001377	18	4	22	14	4	9	15	24	8	5	6	6
DCAR_001378	1635	1750	1586	1668	1654	1488	1780	1860	1677	1844	2028	1719
MSTRG.741	132	91	65	178	58	149	0	10	3	0	4	5
MSTRG.742	15	15	14	40	17	28	0	29	15	0	23	22
DCAR_001379	448	394	240	344	232	253	491	586	562	529	642	414
DCAR_001380	0	0	0	0	0	0	0	0	0	0	0	0
DCAR_001381	607	546	489	508	511	514	634	566	586	594	600	489
DCAR_001382	134	415	117	164	967	343	84	68	15	232	279	183
MSTRG.746	50	67	60	110	52	142	0	0	0	1	0	1
MSTRG.747	0	1	5	0	1	0	15	15	16	10	12	8
DCAR_001383	0	0	0	0	0	0	0	0	0	0	0	0
DCAR_001384	985	1990	1019	1219	2199	2063	1249	1191	1154	1541	2117	1263
DCAR_001385	4	31	2	4	40	39	3	10	1	27	32	31
MSTRG.750	293	2946	247	211	2748	3307	321	293	189	2633	2098	2678
DCAR_sn00013	0	0	0	0	0	0	0	0	0	0	0	0
ENSRNA049991240	0	0	0	0	0	0	0	0	0	0	0	0
ENSRNA049991234	0	0	0	0	0	0	0	0	0	0	0	0
DCAR_sn00014	0	0	0	0	0	0	0	0	0	0	0	0
MSTRG.751	8	8	22	12	37	12	0	0	0	0	0	0
DCAR_001386	0	0	27	3	46	2	0	0	0	0	0	0
DCAR_001387	0	0	0	0	0	0	0	0	0	0	0	0
DCAR_001388	885	1060	749	729	876	939	828	845	811	928	1132	786
DCAR_001389	3	3	2	4	2	5	0	0	0	3	0	0
DCAR_001390	0	0	0	0	0	0	0	0	0	0	0	0
DCAR_001391	0	0	0	0	0	0	0	0	0	0	0	0
DCAR_001392	0	2	4	0	4	6	2	0	1	1	0	2
DCAR_001393	2855	3444	2884	2507	3301	2527	3196	3403	3415	3633	4452	3299
DCAR_001394	0	0	0	0	0	0	0	0	1	0	0	0
DCAR_001395	3332	4317	3304	2647	3631	2750	4061	3833	4229	4930	5880	4598
MSTRG.758	0	0	1	2	2	2	0	5	6	3	0	12
DCAR_001396	4	5	4	4	1	1	2	0	0	1	1	3
DCAR_001397	9	19	22	21	9	15	20	29	21	38	43	31
DCAR_001398	52	35	36	48	49	53	40	29	68	64	117	93
DCAR_001399	27	24	41	59	52	36	5	5	7	6	15	5
DCAR_001400	0	0	0	0	0	0	0	0	0	0	0	0
DCAR_001401	0	0	0	0	0	0	0	0	0	0	0	0
DCAR_001402	0	0	0	0	0	0	0	0	0	0	0	0
DCAR_001403	4	40	3	1	33	26	0	0	0	0	0	0
DCAR_001404	1	0	1	0	0	0	0	0	0	0	0	0
DCAR_001405	19	15	54	10	44	47	15	10	3	15	6	14
DCAR_001406	0	0	0	0	0	0	0	0	0	0	0	0
MSTRG.764	0	0	0	0	0	0	13	20	0	12	30	0
DCAR_001407	0	0	0	0	0	0	0	0	0	0	0	0
DCAR_001408	0	0	0	0	0	0	0	0	0	0	0	0
DCAR_001409	0	0	1	0	0	0	0	0	0	0	0	0
DCAR_001410	0	0	0	0	0	1	0	5	0	0	0	0
DCAR_001411	0	0	0	4	0	0	0	0	0	0	0	0
DCAR_001412	0	0	3	2	0	0	0	0	1	0	0	0
DCAR_001413	0	0	0	0	0	0	0	0	0	0	0	0
DCAR_001414	0	0	0	0	0	0	0	0	0	0	0	0
DCAR_001415	1364	1304	1366	1352	1425	1284	1141	1250	1255	1065	1146	1095
DCAR_001416	119	164	107	178	118	194	101	93	126	135	240	123
DCAR_001417	1682	1761	2971	1633	3100	1813	2220	2305	2122	2406	1997	2433
MSTRG.768	68	67	21	33	32	52	45	44	48	43	33	68
DCAR_001418	0	0	0	0	0	0	0	0	0	0	0	0
DCAR_001419	0	0	0	0	0	0	0	0	0	0	0	0
MSTRG.769	0	0	0	55	1	48	0	0	0	0	0	0
DCAR_001420	0	0	0	1	0	0	0	0	0	0	0	0
MSTRG.770	48	31	39	54	18	67	17	24	44	34	59	34
DCAR_001421	344	202	320	271	213	243	214	181	209	225	268	187
DCAR_001422	965	650	1046	683	850	623	0	0	0	0	0	0
DCAR_001423	75	83	56	49	67	49	19	0	27	15	8	18
MSTRG.774	0	0	0	1	0	0	0	0	0	0	0	0
MSTRG.775	86	113	62	25	142	55	62	39	38	128	151	154
DCAR_001424	89	81	95	78	99	42	151	234	125	129	173	81
DCAR_t00066	0	0	0	0	0	0	0	0	0	0	0	0
DCAR_001425	4	4	8	28	6	49	50	83	41	100	118	64
MSTRG.777	82	56	0	0	0	0	0	0	0	0	0	0
MSTRG.779	0	0	0	0	6	1	17	0	4	0	0	1
DCAR_001426	19081	25524	20062	26942	27606	35065	18915	20555	19094	21649	17683	22182
DCAR_001427	37	58	73	89	180	240	44	63	21	58	59	46
DCAR_001428	27	4	32	29	4	3	0	15	3	0	6	2
DCAR_001429	4	2	2	40	1	13	47	63	96	8	57	22
MSTRG.782	0	4	0	4	0	0	0	0	0	0	0	0
DCAR_001430	0	0	2	0	0	0	2	0	9	3	0	17
DCAR_001431	736	873	585	790	491	783	633	879	787	684	829	525
DCAR_001432	766	745	698	846	635	889	788	723	705	716	850	658
DCAR_001433	218	231	223	429	236	445	222	249	336	261	236	265
MSTRG.785	823	757	803	1427	933	1106	608	644	901	721	884	823
DCAR_001434	849	825	713	684	609	562	979	825	1094	863	782	862
DCAR_001435	14	2	11	21	0	6	2	0	5	1	4	0
DCAR_001436	3	3	21	3	27	8	0	0	0	0	0	0
MSTRG.788	0	0	0	0	0	0	0	20	21	0	10	19
MSTRG.789	0	0	0	0	0	0	2	5	0	5	4	2
DCAR_001437	173	233	199	215	155	259	252	273	213	261	226	197
DCAR_001438	0	0	0	0	0	0	0	0	0	0	0	0
DCAR_001439	379	550	430	337	467	419	375	454	330	497	457	376
DCAR_001440	137	89	87	132	72	88	165	166	228	143	74	158
DCAR_001441	1536	1307	1424	2064	1234	1779	1292	1182	1252	1074	1102	1166
DCAR_001442	0	0	0	0	0	0	0	0	0	0	0	0
DCAR_001443	0	0	0	0	0	0	0	0	0	0	0	0
DCAR_001444	360	426	439	353	574	418	370	293	404	443	407	421
DCAR_001445	965	1078	865	1062	723	977	909	957	947	904	728	937
DCAR_001446	34	47	45	30	30	38	19	68	26	38	53	44
MSTRG.797	0	0	3	5	0	0	0	0	0	0	0	0
DCAR_001447	25	22	26	19	35	11	27	10	21	28	24	27
DCAR_001448	0	0	0	0	0	0	0	0	0	0	0	0
DCAR_001449	405	650	455	374	507	531	411	381	224	426	418	415
DCAR_001450	0	1	1	0	0	0	0	0	0	0	0	0
DCAR_001451	550	611	738	458	641	542	695	654	700	673	796	669
DCAR_001452	0	0	15	15	13	18	0	0	0	0	0	0
DCAR_001453	0	0	0	0	0	0	0	0	0	0	0	0
DCAR_001454	0	0	0	0	0	0	0	0	0	0	0	0
DCAR_001455	0	0	0	0	0	0	0	0	0	0	0	0
DCAR_001456	0	0	0	0	0	0	0	0	0	0	0	0
DCAR_001457	0	0	0	0	0	0	0	0	0	0	0	0
DCAR_001458	0	0	0	0	0	0	0	0	0	0	0	0
DCAR_001459	129	21	29	105	2	5	52	24	351	3	10	52
DCAR_001460	1242	1266	1006	1093	939	1070	828	967	933	781	1102	722
DCAR_001461	0	0	0	0	0	0	0	0	0	0	0	0
DCAR_001462	0	0	0	0	0	0	0	0	0	0	0	0
DCAR_001463	195	306	220	396	243	281	86	59	148	147	129	132
DCAR_001464	2898	2470	1737	1932	1765	1683	904	1055	1430	975	1080	1173
DCAR_001465	46	47	142	29	167	43	10	10	10	17	69	32
DCAR_001466	0	0	0	0	0	0	0	0	0	0	0	0
MSTRG.808	0	0	0	0	0	0	2	0	7	6	0	2
DCAR_001467	0	0	0	0	0	0	0	0	0	0	0	0
DCAR_001468	0	0	0	0	0	0	0	0	0	0	0	0
DCAR_001469	0	0	0	0	0	0	0	0	0	0	0	0
DCAR_001470	0	0	0	0	0	0	0	0	0	0	0	0
DCAR_001471	0	0	0	0	0	0	0	0	0	0	0	0
DCAR_001472	1	0	0	2	0	0	0	0	0	0	0	0
DCAR_001473	1	1	0	0	0	0	2	0	0	0	0	0
DCAR_001474	245	32	309	145	92	157	111	59	43	42	26	27
MSTRG.810	292	300	260	254	288	281	157	186	143	150	223	154
DCAR_001475	5930	6444	4333	8072	5568	7608	8567	8940	10770	7096	8320	9627
DCAR_001476	642	530	523	538	586	562	451	405	462	387	496	410
MSTRG.813	7	6	9	4	11	11	111	122	100	103	67	90
MSTRG.814	1	0	0	0	0	0	76	83	0	78	26	0
DCAR_001477	468	466	502	551	458	607	515	542	509	472	552	494
DCAR_001478	290	262	272	257	296	215	239	249	282	260	299	268
DCAR_001479	0	0	0	0	1	0	0	0	0	0	0	0
DCAR_001480	3750	6150	4145	3119	5088	4019	4066	4541	4912	5298	6571	5631
DCAR_001481	0	0	0	0	0	0	0	0	0	0	0	1
DCAR_001482	1	1	0	4	1	2	2	0	0	0	0	0
DCAR_001483	1700	2224	1407	1347	1627	1567	1412	1601	1612	1708	1668	1761
MSTRG.819	85	1896	102	222	2060	923	116	103	5	439	353	531
MSTRG.820	13	30	3	7	47	38	5	0	1	8	7	10
DCAR_001484	0	1	0	0	0	0	0	0	0	1	0	0
MSTRG.821	267	246	203	259	298	287	204	244	229	252	189	286
DCAR_001485	28	112	20	28	115	22	8	10	13	58	44	52
MSTRG.823	301	191	175	319	103	116	175	93	252	75	80	84
MSTRG.824	2	19	25	11	46	28	20	15	10	35	16	17
DCAR_001486	210	192	266	283	232	203	84	210	101	98	98	90
MSTRG.826	15	21	16	17	19	27	7	5	3	6	14	8
MSTRG.827	7	6	20	11	28	15	27	54	12	5	2	10
DCAR_001487	22838	24184	21117	20025	27126	24317	18634	19799	16893	14394	9039	18625
DCAR_001488	36	3	36	22	3	1	13	20	5	8	1	2
DCAR_001489	0	0	0	0	0	0	0	0	0	0	0	0
MSTRG.830	0	2	2	0	3	0	0	0	0	0	0	0
DCAR_001490	0	0	0	0	0	0	0	0	0	0	0	0
DCAR_001491	0	0	0	0	0	0	0	0	0	0	0	0
DCAR_001492	0	0	0	0	0	0	0	0	0	0	0	0
DCAR_sn00015	0	0	0	0	0	0	0	0	0	0	0	0
DCAR_001493	55	154	191	112	336	428	209	107	217	497	457	433
MSTRG.832	157	123	74	86	61	74	126	63	91	136	78	131
MSTRG.833	0	0	0	0	0	0	170	0	191	147	1	153
DCAR_001494	0	0	18	0	15	0	0	0	0	0	0	0
DCAR_001495	0	0	0	0	0	0	0	0	0	0	0	0
DCAR_001496	0	0	0	0	0	0	0	0	0	0	0	0
DCAR_001497	0	0	0	0	0	0	0	0	0	0	0	0
DCAR_001498	0	0	0	0	0	0	0	0	0	0	0	0
DCAR_001499	0	0	0	0	0	0	0	0	0	0	0	0
DCAR_001500	303	297	371	423	292	351	271	234	305	247	210	285
DCAR_001501	442	427	438	362	418	414	557	742	587	544	550	453
DCAR_001502	0	0	0	0	0	0	0	0	0	0	0	0
DCAR_sn00016	0	0	0	0	0	0	0	0	0	0	0	0
ENSRNA049991247	0	0	0	0	0	0	0	0	0	0	0	0
DCAR_001503	1314	2031	1515	1257	1929	1679	1264	1641	1331	1913	2398	1970
MSTRG.837	0	0	37	22	39	18	12	0	17	15	0	17
DCAR_001504	0	0	0	0	0	0	0	0	0	0	0	0
DCAR_001505	0	0	0	0	0	0	0	0	0	0	0	0
DCAR_001506	0	0	0	0	0	0	0	0	0	0	0	0
DCAR_001507	0	0	0	0	0	0	0	0	0	0	0	0
MSTRG.838	7	10	8	6	7	5	0	0	0	0	0	0
DCAR_001508	544	552	336	410	388	409	735	425	724	861	619	782
DCAR_001509	2098	2311	2029	2625	1786	2527	2263	2783	2339	1953	2608	1639
MSTRG.841	0	0	0	0	0	0	0	29	57	0	77	59
DCAR_001510	92	59	98	155	48	81	56	93	37	36	46	25
DCAR_001511	7	1	3	13	1	9	2	0	1	1	0	1
DCAR_001512	0	0	0	0	0	0	0	0	2	1	0	1
DCAR_001513	5	6	2	4	1	4	3	0	2	1	1	1
DCAR_001514	241	308	180	173	253	222	249	205	273	271	238	293
DCAR_001515	0	0	2	0	2	0	0	0	0	0	1	0
MSTRG.845	54	44	51	50	46	45	0	0	0	0	1	0
MSTRG.846	0	0	0	0	0	0	0	0	0	0	0	0
MSTRG.847	0	2	15	2	15	1	15	24	48	22	37	51
MSTRG.848	3	4	0	4	1	0	27	5	0	15	25	1
DCAR_001516	0	0	0	0	0	0	0	0	0	0	0	0
DCAR_001517	825	729	910	809	855	507	949	1055	930	943	760	669
DCAR_001518	11721	19905	13441	11866	15653	15895	14178	15727	12953	15404	17370	16285
MSTRG.851	0	0	55	0	39	0	2	0	0	1	0	0
DCAR_001519	158	129	149	75	120	58	140	127	183	114	91	113
DCAR_t00067	0	0	0	0	0	0	0	0	0	0	0	0
MSTRG.853	1	2	1	2	1	1	0	0	3	2	1	2
DCAR_001520	2	2	2	0	1	2	0	5	1	1	1	2
DCAR_t00068	0	0	0	0	0	0	0	0	0	0	0	0
ENSRNA049909652	0	0	0	0	0	0	0	0	0	0	0	0
DCAR_t00069	0	0	0	0	0	0	0	0	0	0	0	0
ENSRNA049991219	0	0	0	0	0	0	0	0	0	0	0	0
DCAR_001521	0	0	0	0	0	0	0	0	0	0	0	0
ENSRNA049991249	0	0	0	0	0	0	0	0	0	0	0	0
DCAR_001522	0	0	0	0	0	0	0	0	0	0	0	0
ENSRNA049991228	0	0	0	0	0	0	0	0	0	1	0	0
ENSRNA049991225	0	0	0	0	0	0	0	0	0	0	0	0
DCAR_001523	0	0	0	0	0	0	0	0	0	0	0	0
DCAR_001524	0	0	0	0	0	0	0	0	0	0	0	0
DCAR_t00070	0	0	0	0	0	0	0	0	0	0	0	0
DCAR_001525	0	0	0	0	0	0	0	0	0	0	0	0
MSTRG.855	0	0	0	0	0	0	0	0	0	0	0	0
DCAR_001526	112	96	82	79	68	86	99	93	131	73	79	89
DCAR_001527	0	0	0	0	0	0	0	0	0	0	0	0
DCAR_001528	2	0	1	0	0	0	2	0	1	0	0	0
DCAR_001529	1	3	0	0	0	0	0	0	0	0	0	0
DCAR_001530	468	501	484	671	584	728	205	249	292	287	366	252
DCAR_001531	2179	1992	1042	2109	1312	1599	2578	3535	2929	2205	2297	2129
DCAR_001532	1	1	0	3	1	0	0	0	0	0	0	0
DCAR_001533	489	442	625	765	510	593	411	386	478	402	434	399
DCAR_001534	449	378	424	247	354	330	416	644	299	488	529	356
DCAR_001535	0	0	0	0	0	0	0	0	0	0	0	0
DCAR_001536	3	0	1	3	0	0	20	5	9	0	1	1
DCAR_001537	114	93	139	101	232	78	175	117	146	146	97	160
DCAR_001538	335	317	357	348	354	313	177	288	198	153	259	158
MSTRG.863	6	19	7	9	17	17	10	0	3	17	13	30
MSTRG.864	16	14	9	17	24	6	24	20	9	12	25	17
DCAR_001539	55	52	75	61	42	51	62	39	47	54	69	45
DCAR_mi00008	0	0	0	0	0	0	0	0	0	0	0	0
DCAR_mi00009	0	0	0	0	0	0	0	0	0	0	0	0
DCAR_mi00010	0	0	0	0	0	0	0	0	0	0	0	0
DCAR_mi00011	0	0	0	0	0	0	0	0	0	0	0	0
DCAR_001540	598	510	551	510	489	449	510	537	596	490	517	485
DCAR_001541	0	0	0	0	0	0	0	0	0	0	0	0
DCAR_001542	0	0	0	0	0	0	0	0	0	0	0	0
MSTRG.866	34	26	0	6	0	10	0	0	2	2	4	2
DCAR_001543	814	907	725	777	776	864	732	781	739	841	1235	804
DCAR_001544	2	30	2	4	22	5	2	0	1	6	11	15
DCAR_001545	984	982	804	979	1030	845	841	1113	1131	856	1273	964
DCAR_001546	53	47	53	159	20	81	27	146	64	21	90	38
DCAR_001547	307	405	303	285	314	347	294	225	330	355	325	373
DCAR_001548	650	750	811	592	844	535	1102	820	944	1074	1071	1003
DCAR_001549	0	0	0	0	0	0	0	0	0	0	1	0
DCAR_001550	1605	1888	1670	1692	1729	1836	1769	1958	1911	1776	2179	1923
DCAR_001551	10	19	14	4	20	16	5	0	2	4	11	11
MSTRG.874	0	0	0	0	0	1	24	24	7	16	18	5
DCAR_001552	115	267	230	122	648	119	71	93	59	136	218	219
DCAR_001553	162	156	190	123	205	101	136	220	163	111	170	149
DCAR_001554	1	0	0	13	0	12	0	0	1	1	1	0
DCAR_001555	1351	89	626	521	39	51	2124	1836	2239	441	159	367
DCAR_001556	315	246	331	233	185	237	141	229	259	93	219	137
DCAR_001557	0	0	0	0	0	0	0	0	0	0	0	0
DCAR_001558	0	0	0	0	0	0	0	0	0	0	0	0
DCAR_001559	0	0	0	0	0	0	0	0	0	0	0	0
DCAR_001560	3107	3370	2755	2672	4219	3042	1361	1006	985	1432	513	1018
DCAR_001561	29	8	9	8	4	12	13	0	10	4	7	22
DCAR_t00071	0	0	0	0	0	0	0	0	0	0	0	0
DCAR_001562	32	30	1	33	0	34	0	0	0	0	0	0
DCAR_001563	6877	8035	6593	7045	7280	7944	4446	4345	4455	4752	7495	5436
DCAR_001564	0	0	0	0	2	0	0	0	0	0	3	0
DCAR_001565	6117	5948	4828	5609	6781	5586	6575	5864	7166	6528	4889	8179
MSTRG.886	1	0	2	0	1	0	5	0	3	1	0	0
MSTRG.887	61	47	22	39	36	49	0	0	0	0	0	0
DCAR_001566	1412	1087	890	1141	677	1126	1025	742	929	753	687	602
DCAR_001567	2063	2695	1747	1436	1834	1350	1585	1953	1899	1694	3172	2026
DCAR_001568	4	5	3	4	10	0	8	0	3	1	0	7
DCAR_001569	5616	5940	6684	5101	7605	4331	5387	6416	7540	5525	5979	9745
MSTRG.891	0	0	79	0	74	1	12	5	8	9	10	7
DCAR_001570	0	0	0	0	0	0	0	0	0	0	0	0
MSTRG.892	30	20	39	37	35	38	71	54	38	56	34	50
DCAR_001571	1010	1152	1002	808	1187	962	1422	1738	1568	1255	2149	1639
DCAR_001572	19	92	73	46	507	127	3	15	2	6	32	40
DCAR_001573	261	210	354	272	457	213	323	166	893	211	109	799
DCAR_001574	0	0	0	0	0	0	0	0	0	0	0	0
DCAR_001575	0	0	0	0	0	0	0	0	0	0	0	0
MSTRG.897	13	5	32	4	54	3	101	29	36	7	2	6
DCAR_001576	20607	18153	23510	13006	30846	15114	32965	26639	24568	27074	24922	32098
DCAR_001577	0	0	0	0	0	0	0	0	0	0	0	0
DCAR_001578	0	0	0	0	0	0	0	0	0	0	0	0
DCAR_001579	91	153	107	101	129	156	84	117	82	82	117	94
DCAR_001580	131	134	115	118	110	100	210	205	228	231	209	200
DCAR_001581	1718	2744	1772	1910	2995	2450	2534	1650	2576	2476	2376	2586
DCAR_001582	0	0	0	0	0	0	0	0	2	1	0	2
DCAR_001583	498	550	484	479	519	428	523	366	488	519	496	513
DCAR_001584	1	2	1	4	1	0	0	0	0	0	1	0
DCAR_001585	0	0	0	0	0	0	0	0	0	0	0	0
DCAR_001586	0	0	0	0	0	0	0	0	0	0	0	0
DCAR_001587	0	0	0	0	0	0	0	0	0	0	0	0
DCAR_001588	0	0	0	0	0	0	0	0	0	0	0	0
DCAR_001589	0	0	0	0	0	0	0	0	0	0	0	0
DCAR_001590	0	0	0	0	0	0	0	0	0	0	0	0
DCAR_001591	0	0	0	0	0	0	0	0	0	0	0	0
DCAR_001592	0	0	0	0	0	0	0	0	0	0	0	0
DCAR_001593	176	37	464	374	115	20	52	107	166	12	35	50
DCAR_001594	0	0	0	0	0	0	0	0	0	0	0	0
DCAR_001595	0	1	1	1	4	1	2	0	0	0	1	2
DCAR_001596	278	408	254	192	346	297	210	317	221	281	380	352
DCAR_sn00017	0	0	0	0	0	0	0	0	0	0	0	0
ENSRNA049991231	0	0	0	0	0	0	0	0	0	0	0	0
DCAR_001597	0	0	0	0	0	0	0	0	0	0	0	0
DCAR_001598	0	0	0	0	0	0	0	0	0	0	0	0
DCAR_001599	4	2	0	0	0	0	5	0	4	1	2	3
DCAR_001600	1	7	2	0	4	1	2	0	3	3	3	2
DCAR_001601	3771	5475	2362	2752	3793	5976	6853	9589	10104	3318	4070	8517
DCAR_001602	0	0	0	0	0	0	0	0	0	0	0	0
DCAR_001603	0	0	0	0	0	0	0	0	0	0	0	0
DCAR_001604	0	0	0	0	0	0	0	0	0	0	0	0
DCAR_001605	0	0	0	0	0	0	0	0	0	0	0	0
DCAR_001606	322	684	511	377	854	380	212	244	235	253	377	206
DCAR_001607	1	0	0	0	0	0	2	0	0	0	1	0
DCAR_001608	114	105	341	501	242	384	119	249	0	117	227	0
DCAR_001609	0	0	0	0	0	0	0	0	0	0	0	0
DCAR_001610	2636	2595	2523	2927	2747	2728	3978	3242	4102	2885	1920	3785
MSTRG.909	2	2	1	2	1	1	3	0	6	0	0	2
DCAR_001611	0	0	0	0	0	0	0	0	0	0	0	0
DCAR_001612	0	0	0	0	0	0	0	0	0	0	0	0
DCAR_001613	822	1067	834	734	742	887	737	840	722	797	1093	670
DCAR_001614	282	314	294	327	318	365	254	312	275	256	326	265
DCAR_001615	7	8	9	12	9	5	39	93	32	140	110	135
MSTRG.913	0	0	6	11	2	1	0	0	3	5	0	2
DCAR_001616	3	1	30	19	5	11	0	0	0	0	1	3
MSTRG.915	4	1	21	132	9	61	2	0	1	0	0	3
DCAR_001617	0	0	0	0	0	0	0	0	0	0	0	0
DCAR_001618	559	665	530	679	734	1017	449	469	465	455	497	504
DCAR_001619	0	0	0	0	0	0	0	0	0	0	0	0
DCAR_001620	914	847	974	1338	935	1119	796	845	879	788	690	813
MSTRG.918	1	3	2	11	2	11	0	0	0	0	0	0
DCAR_001621	302	354	275	244	325	297	357	361	378	408	491	387
MSTRG.920	0	0	2	0	0	3	54	0	74	41	0	51
MSTRG.921	0	0	0	4	0	5	0	0	0	0	0	0
DCAR_001622	27	31	111	79	112	81	306	83	337	302	137	271
DCAR_001623	0	0	0	0	0	0	0	0	0	0	0	0
DCAR_001624	0	0	0	0	0	0	0	0	0	0	0	0
MSTRG.923	0	0	0	0	0	0	13	0	0	14	0	0
DCAR_001625	0	0	0	0	0	0	0	0	0	0	0	0
DCAR_001626	135	140	123	153	139	168	188	195	124	193	179	153
DCAR_001627	0	0	0	0	3	0	0	0	0	1	0	0
DCAR_001628	0	0	0	0	0	0	2	5	3	1	0	0
DCAR_001629	552	419	445	494	478	408	835	718	849	620	709	670
MSTRG.926	24	26	21	29	18	29	22	10	20	19	30	17
MSTRG.927	0	0	0	0	0	0	19	5	0	0	1	0
DCAR_001630	3667	2213	705	1960	786	3175	118	63	46	343	408	662
DCAR_001631	0	0	0	0	0	0	0	0	0	0	0	0
DCAR_001632	80	186	121	82	150	129	125	132	131	198	208	158
DCAR_001633	214	276	191	195	351	300	200	210	218	248	332	293
DCAR_001634	111	423	169	148	669	194	22	29	66	36	20	56
DCAR_001635	32	22	30	12	42	45	50	0	35	67	31	28
DCAR_001636	31	26	26	30	22	21	44	34	23	50	43	23
DCAR_001637	0	0	0	0	0	0	0	0	0	0	0	0
DCAR_001638	4	0	5	1	0	1	0	0	0	1	0	0
DCAR_001639	610	488	472	475	545	438	493	483	469	361	441	365
MSTRG.934	6	6	5	10	4	11	3	5	4	4	5	2
DCAR_001640	634	725	667	683	550	521	589	820	872	672	641	744
DCAR_001641	710	622	501	567	613	534	638	693	563	679	422	632
DCAR_001642	0	0	0	0	0	0	0	0	0	0	0	0
DCAR_001643	214	251	234	146	253	156	170	195	218	208	242	216
DCAR_001644	67	21	55	135	13	30	35	15	33	10	4	16
DCAR_001645	382	340	404	419	399	406	259	239	329	246	304	352
DCAR_001646	0	0	0	0	0	0	0	0	0	1	0	0
DCAR_001647	0	0	0	0	0	0	0	0	0	0	0	0
DCAR_001648	0	0	0	0	0	0	0	0	0	0	0	0
DCAR_001649	0	0	0	0	0	0	0	0	0	0	0	2
DCAR_001650	0	0	0	0	0	0	0	0	0	0	0	0
DCAR_001651	527	626	776	874	738	856	501	469	430	471	455	505
DCAR_001652	0	0	0	3	0	0	3	0	11	1	4	2
MSTRG.941	38	30	26	38	25	25	27	44	34	25	55	41
DCAR_001653	0	0	0	0	0	0	0	0	0	0	0	0
MSTRG.942	0	0	0	0	0	0	10	20	2	8	3	0
DCAR_001654	0	0	0	0	0	0	0	0	0	0	0	0
DCAR_001655	120	170	163	76	234	140	32	20	11	43	19	36
DCAR_001656	3	32	3	4	49	17	7	10	3	12	11	8
DCAR_001657	458	578	405	395	578	535	54	10	181	115	57	220
DCAR_001658	0	0	0	0	1	0	0	0	0	0	0	0
MSTRG.946	0	0	0	0	0	0	17	0	0	3	0	0
DCAR_001659	260	279	193	208	262	189	266	249	202	254	142	273
DCAR_001660	164	25	257	126	58	90	113	112	33	101	24	25
DCAR_sn00018	0	0	0	0	0	0	0	0	0	0	0	0
ENSRNA049991244	0	0	0	0	0	0	0	0	0	0	0	0
DCAR_sn00019	0	0	0	0	0	0	0	0	0	0	0	0
ENSRNA049991237	0	0	0	0	0	0	0	0	0	0	0	0
MSTRG.950	0	0	0	7	0	15	0	0	0	0	0	0
DCAR_001661	465	598	561	551	538	696	431	571	421	442	730	430
DCAR_001662	26	33	15	33	36	30	56	24	59	29	44	54
DCAR_001663	49	35	29	29	32	39	22	5	34	34	27	28
DCAR_001664	97	116	101	86	86	111	131	161	145	127	159	145
DCAR_001665	182	183	204	166	218	191	163	186	106	202	249	182
DCAR_001666	42	468	29	58	542	239	29	54	5	89	47	73
DCAR_001667	830	549	643	679	475	486	961	1020	1090	662	300	673
DCAR_001668	1178	1750	1350	1076	2154	1724	1392	1772	1674	1217	1653	1705
DCAR_001669	25	20	35	26	30	39	32	34	31	32	44	17
DCAR_001670	150	136	141	148	184	102	140	200	238	94	138	118
DCAR_001671	296	329	137	209	218	205	0	0	3	1	0	1
DCAR_001672	5	7	4	4	1	5	2	0	3	4	0	0
DCAR_001673	1	0	1	3	0	0	0	0	0	1	0	0
DCAR_001674	1	0	0	1	0	5	2	0	1	1	0	0
DCAR_001675	0	0	0	0	0	0	0	0	0	0	0	0
DCAR_001676	0	0	0	0	0	0	0	0	0	0	0	0
MSTRG.960	235	172	5	0	4	0	0	0	0	0	0	0
DCAR_001677	12	8	0	0	0	0	0	0	0	0	0	0
DCAR_001678	17	20	11	19	12	13	17	5	37	14	12	28
MSTRG.963	0	0	0	0	0	0	0	0	0	0	0	0
DCAR_001679	1	0	2	1	0	3	0	0	2	0	1	2
DCAR_001680	3	2	0	3	0	1	3	0	2	1	2	2
MSTRG.964	89	78	91	58	151	106	109	88	86	104	39	71
DCAR_001681	105	63	88	120	84	72	151	166	149	103	116	85
MSTRG.966	6234	5642	4832	5533	6567	5045	7383	6079	6590	6387	3651	7405
MSTRG.967	7	4	2	9	7	4	12	5	8	3	2	12
DCAR_001682	0	0	73	33	70	36	128	117	359	89	101	159
MSTRG.969	0	0	14	8	5	4	20	24	84	29	35	34
DCAR_001683	200	211	178	167	160	154	199	205	186	206	177	188
DCAR_001684	64	75	20	12	23	16	3	5	7	12	10	13
DCAR_001685	232	976	305	329	2284	749	62	34	65	60	116	130
MSTRG.973	0	0	0	0	0	0	0	0	0	0	0	0
DCAR_001686	283	344	344	341	417	396	259	293	326	299	277	431
MSTRG.975	0	0	0	0	0	0	0	0	0	0	1	0
DCAR_001687	0	0	0	0	0	0	0	0	0	0	0	0
DCAR_001688	2110	2227	2269	2081	2151	1939	2132	2246	2077	2182	2810	2280
DCAR_001689	0	0	0	0	0	1	0	0	1	0	0	0
DCAR_001690	1	2	2	1	1	3	2	0	0	1	1	0
MSTRG.977	3	1	10	7	0	1	2	0	14	5	2	7
DCAR_001691	25	5	38	39	7	2	34	24	90	14	25	33
DCAR_001692	0	0	0	0	0	0	0	0	0	0	0	0
DCAR_001693	0	0	0	0	0	0	0	0	0	0	0	0
MSTRG.979	4	10	5	10	2	9	0	0	0	0	0	0
MSTRG.980	13	10	10	14	12	11	0	0	0	1	2	2
DCAR_001694	0	0	0	0	0	0	0	0	0	0	0	0
MSTRG.981	79	74	65	95	91	98	69	59	58	74	46	58
DCAR_001695	0	0	0	0	0	0	0	0	0	0	0	0
DCAR_001696	0	0	0	0	0	0	0	0	0	0	0	0
DCAR_001697	225	276	278	250	309	280	283	254	279	274	277	279
DCAR_001698	882	770	926	1255	949	1171	564	732	772	596	933	835
DCAR_001699	52	42	41	62	34	38	119	176	125	56	57	97
DCAR_t00072	0	0	0	0	0	0	0	0	0	0	0	0
DCAR_001700	593	552	451	556	328	514	342	273	249	278	265	184
DCAR_001701	0	0	0	0	0	0	0	0	2	6	1	0
DCAR_001702	1486	1511	1436	2102	1508	1652	1220	1269	1438	1131	1480	1310
DCAR_001703	814	676	658	808	706	722	666	454	586	538	726	603
DCAR_001704	1576	1466	1737	1340	1713	1303	1735	1885	2696	2094	2818	2843
DCAR_001705	1729	2102	1673	1354	2206	1527	1671	1665	1577	1842	1638	1785
DCAR_001706	32	187	19	29	147	46	7	15	9	41	26	93
DCAR_001707	0	0	0	0	0	0	0	0	0	0	0	0
DCAR_001708	0	0	0	0	0	0	0	0	0	0	0	0
DCAR_001709	159	238	26	7	124	168	126	112	199	125	101	143
MSTRG.992	0	0	0	0	0	0	5	0	0	0	0	0
DCAR_001710	33	9	78	142	15	36	592	820	144	458	742	62
DCAR_001711	64	56	0	0	0	0	163	171	94	181	188	83
DCAR_001712	28	11	72	90	47	37	52	20	70	30	56	36
DCAR_001713	289	281	173	203	286	215	335	337	239	322	459	275
MSTRG.997	91	108	101	84	102	76	99	122	105	130	110	145
DCAR_001714	4	0	0	0	0	0	2	0	0	0	0	2
DCAR_001715	661	780	522	556	555	670	735	527	779	772	441	755
MSTRG.999	1182	1014	878	684	800	610	1097	1152	1267	970	803	1166
DCAR_001716	0	0	0	0	0	0	0	0	0	0	0	0
DCAR_001717	0	0	0	0	0	0	0	0	0	0	0	0
DCAR_001718	1	6	0	0	3	1	0	0	0	0	2	2
DCAR_001719	16	8	16	32	15	18	22	10	33	14	1	22
DCAR_001720	363	345	370	450	409	421	278	273	241	279	440	285
DCAR_001721	0	1	0	0	0	0	0	0	0	0	0	0
DCAR_001722	1658	1684	1859	2276	1603	1868	1701	2270	1595	1759	2259	1437
DCAR_001723	0	0	0	0	0	0	0	0	0	0	0	0
DCAR_001724	0	0	0	0	0	0	0	0	0	2	0	0
DCAR_001725	597	802	967	814	1029	805	860	718	1033	951	1207	993
DCAR_001726	465	1108	375	503	4526	456	459	239	32	1290	739	760
MSTRG.1005	41	64	26	45	348	87	37	10	1	12	16	19
MSTRG.1006	913	859	1052	857	1092	741	1006	776	987	912	969	952
MSTRG.1007	0	0	0	6	0	8	0	0	6	0	0	1
DCAR_001727	2772	3322	2873	2665	2976	2826	2964	2954	3183	3100	3125	3039
DCAR_001728	1	2	2	13	1	0	0	0	0	0	0	0
DCAR_001729	1715	1764	1947	1856	1756	1641	1149	1362	1448	1228	1554	1621
MSTRG.1010	395	356	183	231	157	256	89	166	111	126	176	114
DCAR_001730	79	42	107	94	65	41	0	0	0	0	0	0
DCAR_001731	3017	2627	3164	2964	2773	2470	3041	2881	3162	2689	2761	3354
DCAR_001732	785	764	671	520	728	542	646	776	666	572	604	634
DCAR_001733	1681	1428	1505	1633	1669	1388	1560	1377	1647	1567	765	2183
DCAR_001734	1320	1208	1488	1386	920	1111	1069	1099	1206	882	1003	853
MSTRG.1016	197	210	230	357	138	366	101	0	232	110	0	188
MSTRG.1017	0	0	0	0	0	0	2	0	7	8	0	7
MSTRG.1018	247	139	212	290	152	238	99	0	143	69	0	139
DCAR_001735	278	239	353	343	375	304	352	298	295	285	292	299
DCAR_001736	22	24	6	18	15	12	20	10	25	21	29	36
DCAR_001737	0	0	0	0	0	0	0	0	0	0	0	0
DCAR_001738	126	83	89	82	90	83	91	142	113	109	86	105
DCAR_001739	0	1	2	0	1	1	0	0	0	0	0	1
DCAR_001740	183	170	125	201	152	202	125	103	136	157	192	177
DCAR_001741	1	1	1	3	0	0	0	0	1	0	0	4
DCAR_001742	4	0	1	9	1	0	0	0	1	1	0	0
MSTRG.1024	0	0	2	1	1	1	3	20	2	1	0	0
DCAR_001743	1645	2246	1561	1628	2365	2238	1902	1811	1539	1896	1256	1998
DCAR_t00073	0	0	0	0	0	0	0	0	0	0	0	0
ENSRNA049909653	0	0	0	0	0	0	0	0	0	0	0	0
DCAR_t00074	0	0	0	0	0	0	0	0	0	0	0	0
ENSRNA049909654	0	0	0	0	0	0	0	0	0	0	0	0
DCAR_001744	0	0	1	0	0	0	0	0	0	0	0	0
DCAR_001745	3856	4392	3636	4151	3613	4109	4369	4023	3781	4433	4223	3411
DCAR_001746	1	4	0	0	1	1	0	0	0	0	0	0
MSTRG.1026	52	52	50	46	28	44	30	44	6	17	26	11
DCAR_001747	566	362	425	309	211	233	160	278	143	149	80	153
DCAR_001748	1371	1560	1381	1220	1700	1272	2768	2500	2489	2835	3037	2376
DCAR_001749	598	1059	961	551	1189	605	841	630	1008	1009	1227	1054
DCAR_001750	0	0	0	0	0	0	0	0	0	0	0	0
DCAR_001751	314	263	264	316	248	377	167	210	85	200	142	161
DCAR_001752	25	24	53	60	71	79	101	117	125	90	220	133
DCAR_001753	29	27	30	30	23	37	27	10	24	23	22	28
DCAR_001754	128	128	90	80	133	95	431	483	313	542	571	337
DCAR_001755	341	352	341	306	348	262	379	244	306	455	482	395
DCAR_001756	906	974	933	929	1024	1108	528	503	746	574	671	857
MSTRG.1035	8	17	10	14	3	26	15	5	11	10	10	23
DCAR_001757	5	10	8	5	5	14	0	0	0	0	0	0
DCAR_001758	178	147	258	102	201	175	1185	767	915	1474	912	1190
DCAR_001759	1	1	1	0	0	0	0	0	0	0	0	0
DCAR_001760	1010	586	989	538	681	681	328	151	482	452	160	524
DCAR_001761	3	7	11	4	1	5	45	10	45	30	5	23
DCAR_001762	0	0	0	4	0	0	0	0	0	0	0	0
DCAR_001763	1045	728	1001	1074	855	793	1242	991	1106	888	958	904
MSTRG.1039	0	0	0	0	0	0	0	0	0	0	0	0
DCAR_001764	2	0	4	1	1	2	0	0	0	0	0	0
MSTRG.1040	122	49	210	120	167	215	168	93	79	85	37	72
MSTRG.1041	0	0	0	0	0	1	2	0	0	0	0	1
MSTRG.1042	13	9	0	0	0	0	0	0	0	1	0	0
DCAR_001765	567	628	635	627	709	720	222	259	231	171	341	203
DCAR_001766	0	0	0	0	0	0	25	10	13	12	7	15
MSTRG.1045	12	45	5	5	18	9	2	5	2	0	0	2
DCAR_001767	20	21	7	16	17	41	5	0	3	6	1	11
DCAR_001768	56	102	53	57	174	205	64	54	82	79	66	119
MSTRG.1048	0	0	1	1	1	3	7	5	5	6	4	3
DCAR_001769	16	32	10	12	28	34	0	5	5	4	7	10
MSTRG.1050	0	0	2	0	0	2	15	5	16	4	3	5
MSTRG.1051	0	0	0	0	0	0	8	0	39	2	2	12
DCAR_001770	576	651	476	401	444	431	498	771	451	563	601	432
DCAR_001771	167	147	52	122	53	98	200	186	169	142	101	197
DCAR_001772	4	2	3	3	0	2	0	5	1	2	4	3
DCAR_001773	0	0	0	0	0	0	0	0	0	0	0	0
DCAR_001774	262	277	241	206	293	237	352	259	400	346	383	394
MSTRG.1055	0	1	1	2	0	1	2	0	1	5	0	0
DCAR_001775	309	877	367	140	1307	534	358	405	648	485	773	1956
DCAR_001776	1	0	2	3	4	4	0	5	1	1	2	1
DCAR_001777	51	34	73	41	52	27	288	347	229	287	544	203
DCAR_001778	0	2	2	2	1	0	2	0	4	5	4	1
DCAR_001779	10	3	29	22	5	5	12	39	0	5	7	1
MSTRG.1059	534	49	555	182	66	72	160	361	3	28	76	0
DCAR_001780	69	6	107	17	14	11	20	78	1	7	12	0
MSTRG.1061	3	2	7	8	0	4	24	0	28	2	0	12
DCAR_001781	24	24	20	9	14	7	145	0	294	138	0	220
DCAR_001782	96	84	97	73	85	60	119	112	106	100	105	67
MSTRG.1065	7	7	9	9	2	15	3	0	1	5	12	4
DCAR_mi00012	2	1	4	0	1	2	5	0	5	3	6	6
DCAR_001783	1	6	2	1	1	5	454	15	440	404	61	459
DCAR_001784	988	1063	1151	1006	1174	982	1154	884	1387	1173	1384	1366
DCAR_001785	426	367	398	417	295	348	463	312	396	505	213	367
DCAR_001786	441	576	512	476	440	627	365	459	393	396	385	365
DCAR_001787	184	134	210	233	154	282	157	122	165	131	200	181
DCAR_001788	438	366	364	322	478	348	320	391	203	283	607	235
DCAR_001789	6	6	0	6	0	5	0	0	0	0	0	0
MSTRG.1073	0	0	0	0	0	0	0	0	0	1	0	0
DCAR_001790	631	1323	520	458	649	622	1047	1186	1606	703	1285	1678
DCAR_001791	463	445	447	338	521	364	532	537	509	594	435	514
MSTRG.1076	1	0	2	0	0	0	0	0	7	1	1	6
DCAR_001792	0	0	0	0	0	0	0	0	0	0	0	0
DCAR_001793	135	139	132	132	97	114	212	190	222	212	245	245
MSTRG.1079	0	0	0	0	0	0	0	0	1	0	0	0
MSTRG.1080	0	0	0	0	0	0	0	0	0	0	0	0
MSTRG.1081	0	0	0	0	0	0	0	0	0	0	0	0
MSTRG.1082	37	44	61	9	74	25	3	20	15	6	11	12
MSTRG.1083	21	11	28	78	12	33	2	0	9	8	7	5
MSTRG.1084	18	5	15	44	17	11	2	5	23	9	6	11
DCAR_001794	480	673	496	564	603	556	744	610	703	762	810	619
DCAR_001795	706	3616	642	717	2048	3103	831	796	616	2213	2739	2207
DCAR_001796	8	27	12	21	22	12	131	137	16	484	283	278
DCAR_001797	105	94	82	93	71	103	34	10	64	39	24	54
DCAR_001798	0	0	0	0	1	0	0	0	0	0	0	0
DCAR_001799	660	592	618	468	616	405	767	630	713	739	551	711
DCAR_001800	105	153	134	41	225	189	24	34	29	41	46	78
DCAR_001801	1	0	1	0	1	0	2	0	0	1	1	0
DCAR_001802	984	968	964	838	762	849	1186	1230	1143	1317	1006	1213
DCAR_001803	0	0	0	0	0	0	0	0	0	0	0	0
MSTRG.1092	7	8	8	9	4	2	0	10	9	14	5	6
DCAR_001804	0	8	0	0	0	0	0	5	0	0	1	0
DCAR_001805	213	153	110	126	114	84	126	146	150	141	145	109
DCAR_001806	154	199	166	120	88	92	131	269	151	198	220	143
DCAR_001807	276	268	268	254	221	229	261	288	302	231	259	249
DCAR_001808	1304	1290	1416	1106	1508	1067	1557	1650	1804	1641	1846	1913
DCAR_001809	0	0	0	0	0	0	0	0	0	0	0	0
MSTRG.1096	0	0	261	362	316	394	0	0	0	0	0	0
MSTRG.1097	161	73	432	160	162	125	39	20	15	25	44	70
DCAR_001810	162	110	259	111	206	135	35	73	36	47	60	42
MSTRG.1099	16	1	25	7	4	2	5	0	0	3	1	1
DCAR_001811	9589	19143	12701	9401	20298	17142	7677	8842	6602	16332	16992	26663
MSTRG.1101	14	17	22	17	12	13	22	15	9	14	11	16
DCAR_mi00013	3	2	2	6	2	6	7	0	2	4	7	2
MSTRG.1102	12	10	11	23	16	16	12	29	12	11	12	21
DCAR_001812	21	14	9	9	12	7	15	0	7	20	7	17
DCAR_001813	1434	1138	1304	1267	1516	1224	1683	1558	1689	1502	1264	1660
DCAR_001814	254	311	272	334	255	415	315	288	241	271	347	267
MSTRG.1107	2	0	1	2	7	2	0	0	0	0	0	0
MSTRG.1108	90	50	88	112	60	81	106	132	142	94	80	139
DCAR_001815	124	136	125	123	121	146	84	122	88	105	127	101
MSTRG.1110	187	142	174	269	154	229	197	166	214	208	200	210
DCAR_001816	0	0	0	0	0	0	0	0	0	0	0	0
DCAR_001817	255	203	217	327	210	286	325	278	346	272	261	339
DCAR_001818	55	26	46	30	17	30	20	0	8	6	5	17
DCAR_001819	403	318	370	415	316	317	399	478	428	344	321	346
MSTRG.1113	25	28	46	53	31	34	30	20	26	34	38	30
DCAR_001820	964	1187	1161	810	938	820	986	918	846	1010	1110	851
DCAR_mi00014	0	0	0	0	0	0	0	0	0	0	0	0
ENSRNA049991205	0	0	0	0	0	0	0	0	0	0	0	0
DCAR_001821	2203	2118	1765	2103	2152	2162	1493	1426	1530	1373	2407	1542
DCAR_001822	845	797	1002	906	871	988	606	596	705	750	794	765
DCAR_001823	518	831	594	520	769	708	631	581	576	734	821	848
DCAR_001824	22	8	29	25	3	7	15	24	7	6	1	3
DCAR_001825	865	1201	1251	821	1235	1043	725	1255	881	909	1541	1137
MSTRG.1121	5	7	5	8	2	3	3	5	7	4	0	12
DCAR_001826	1343	1092	1233	1110	1106	1081	1222	1338	1304	1192	1692	1070
DCAR_001827	0	0	0	0	0	0	0	0	0	0	0	1
DCAR_001828	743	1010	668	631	730	602	621	649	573	829	882	678
DCAR_001829	0	0	0	0	0	0	101	44	277	57	113	125
DCAR_001830	1483	1239	1689	1818	1506	1800	949	874	741	790	991	823
DCAR_001831	329	269	254	280	242	275	125	137	107	120	75	96
DCAR_001832	44	5	266	103	102	66	0	0	3	4	2	3
DCAR_001833	0	0	0	0	0	0	0	0	0	0	0	0
DCAR_001834	0	0	0	0	0	0	0	0	1	0	0	0
DCAR_001835	0	0	0	0	0	0	0	0	0	1	0	0
DCAR_001836	1571	1964	1758	1811	1890	1937	1577	1670	1642	1712	2237	1667
DCAR_001837	0	0	0	0	1	0	0	0	0	0	0	0
MSTRG.1128	0	0	0	0	0	0	94	54	1	81	101	1
DCAR_001838	0	0	0	0	0	0	0	0	0	0	1	0
DCAR_001839	1	0	0	0	0	0	0	0	0	0	0	0
DCAR_001840	1	1	2	29	5	37	0	0	0	0	0	0
DCAR_001841	79	78	49	75	63	70	59	68	57	89	117	68
DCAR_001842	156	720	326	167	799	719	249	400	203	823	737	1013
MSTRG.1132	7	31	2	4	5	8	133	34	178	138	78	154
MSTRG.1134	2	1	2	1	2	1	3	5	3	0	0	10
DCAR_001843	2304	2780	2439	1966	2395	2248	2003	3056	2195	2155	4587	2572
MSTRG.1135	10	16	16	19	7	9	2	20	3	5	7	6
DCAR_001844	2	0	0	2	0	0	5	0	3	0	0	0
DCAR_001845	0	3	0	0	1	2	0	0	0	8	3	12
DCAR_001846	7	1	1	1	1	0	2	5	0	1	1	0
DCAR_001847	249	282	278	362	318	391	167	156	192	174	189	187
DCAR_001848	7	3	2	3	1	1	20	10	3	25	32	0
DCAR_001849	323	302	455	297	409	269	424	420	384	445	422	388
DCAR_001850	0	0	0	0	0	0	0	0	0	0	0	0
DCAR_001851	1005	1142	1156	1154	1111	1151	1271	1040	1199	1265	1060	1456
DCAR_001852	2063	1433	1701	2033	1184	990	2349	2085	1673	1391	1680	828
DCAR_001853	3351	2685	2529	2831	3150	2376	3159	2602	2565	2758	2272	3114
DCAR_001854	2723	2697	2700	2770	2534	2292	1841	1929	2306	1926	3143	1902
DCAR_001855	502	378	459	388	375	343	424	508	595	376	374	410
DCAR_001856	55	52	65	33	53	56	128	132	0	96	108	0
DCAR_001857	161	140	148	197	127	187	246	166	194	195	203	206
DCAR_001858	0	0	0	0	0	0	0	0	0	0	0	0
DCAR_001859	269	187	247	338	187	312	231	181	210	225	244	221
DCAR_001860	66	23	80	86	17	6	106	29	20	21	23	3
DCAR_001861	16	18	12	9	12	5	13	15	20	14	15	14
DCAR_001862	188	170	315	301	306	310	515	557	664	540	646	576
DCAR_001863	3132	3114	3012	2418	2894	2112	3970	3886	4545	3841	3235	3499
DCAR_001864	196	138	182	199	160	168	82	88	49	82	106	56
MSTRG.1153	37	38	55	76	81	103	0	0	0	0	0	0
DCAR_001865	21	25	21	27	27	42	0	0	0	0	0	0
DCAR_001866	0	0	0	0	0	0	0	0	0	0	0	0
DCAR_001867	915	1068	976	783	881	731	628	952	738	659	1119	773
MSTRG.1155	2	4	6	1	4	0	7	24	4	1	1	2
DCAR_001868	2188	3681	820	551	1850	934	434	4516	615	387	4427	1616
DCAR_001869	18440	24980	11531	12471	20805	16959	14764	9916	10643	20573	15175	20056
MSTRG.1158	185	182	116	141	106	130	172	166	187	237	286	184
DCAR_001870	87	87	53	87	65	61	72	83	79	78	132	85
DCAR_001871	0	0	0	0	0	0	0	0	0	0	0	0
DCAR_001872	748	737	698	684	705	513	746	1074	878	664	1126	684
DCAR_001873	250	100	273	230	129	72	384	435	252	134	80	89
DCAR_001874	13	4	7	12	6	1	2	0	2	1	1	2
DCAR_001875	7	209	16	20	236	207	12	5	16	89	65	126
DCAR_001876	20	5	16	32	4	26	17	10	9	32	2	34
DCAR_001877	932	1106	885	1155	817	1221	781	767	786	781	555	570
DCAR_001878	292	334	278	278	330	318	236	298	268	218	184	251
MSTRG.1165	179	227	229	209	323	435	136	200	77	217	212	165
DCAR_001879	0	0	0	0	0	0	0	0	1	2	0	0
DCAR_001880	5764	7880	5803	6622	7415	9949	2622	3872	2115	2745	4545	1951
MSTRG.1167	18	91	20	17	84	21	7	5	0	23	8	49
DCAR_001881	0	1	0	0	0	0	0	0	0	0	0	0
DCAR_001882	253	401	684	517	821	969	922	1406	1262	1002	2268	896
MSTRG.1169	36	29	41	13	33	53	0	44	5	5	10	15
DCAR_001883	0	0	1	1	0	0	0	0	0	0	0	1
DCAR_001884	2	5	2	1	1	0	0	5	1	2	1	9
DCAR_001885	0	0	2	2	2	2	0	0	0	1	0	0
MSTRG.1171	9	1	46	21	12	18	3	24	9	5	5	2
MSTRG.1172	25	4	254	186	197	203	188	298	185	180	326	164
DCAR_001886	0	0	0	0	0	0	0	0	0	0	0	0
DCAR_001887	0	0	0	12	0	5	0	0	0	0	0	0
MSTRG.1174	46	52	29	35	36	29	13	15	14	11	9	18
DCAR_001888	0	0	0	0	0	0	0	0	0	0	1	0
DCAR_001889	495	231	325	464	301	283	158	112	161	87	45	119
DCAR_001890	329	371	381	351	362	351	308	395	247	375	385	290
MSTRG.1178	0	0	0	0	0	0	89	59	145	169	72	190
DCAR_001891	0	0	0	0	0	0	8	5	9	7	16	24
DCAR_001892	10	16	20	12	4	18	7	15	14	20	27	7
DCAR_mi00015	1	0	2	0	0	0	0	0	1	1	0	0
DCAR_001893	232	198	317	363	263	268	199	156	137	186	141	151
MSTRG.1181	108	110	179	133	242	215	113	142	76	128	119	74
DCAR_001894	365	331	350	366	330	390	291	312	289	268	315	285
DCAR_001895	7	9	25	7	46	21	7	0	140	10	20	188
MSTRG.1184	12	11	0	11	0	8	0	0	0	0	0	1
DCAR_001896	127	130	82	45	91	70	148	151	186	237	417	304
DCAR_001897	3392	3097	2958	3405	3579	3480	4359	3677	4098	3992	3552	5135
DCAR_001898	320	389	174	153	201	129	342	356	319	448	436	412
MSTRG.1189	10	7	5	10	3	7	13	10	7	3	14	3
MSTRG.1190	23	26	36	34	20	23	10	20	26	23	23	15
DCAR_001899	2	3	2	2	0	0	2	0	1	0	0	0
DCAR_001900	536	324	312	297	290	210	1028	786	1537	567	558	599
DCAR_001901	20	14	0	0	0	0	19	20	32	39	29	61
DCAR_001902	314	327	153	211	152	164	291	361	436	316	334	491
DCAR_001903	155	139	0	0	0	0	89	78	261	108	107	194
DCAR_001904	202	219	191	125	177	105	57	68	143	62	82	138
MSTRG.1197	4	3	0	0	0	0	17	10	94	51	29	99
DCAR_001905	0	0	0	0	0	0	0	0	0	0	0	0
MSTRG.1198	1	0	2	0	1	1	0	0	1	0	0	0
MSTRG.1199	72	375	64	123	327	404	69	29	23	143	84	189
DCAR_001906	35	29	67	241	32	123	17	34	177	9	12	94
DCAR_001907	3	6	0	0	0	0	0	0	1	0	2	2
MSTRG.1201	0	0	0	0	0	0	27	24	29	23	37	38
DCAR_001908	98	110	109	62	100	61	91	132	107	113	104	116
DCAR_001909	383	430	397	337	436	399	377	322	416	382	372	400
MSTRG.1204	4	1	9	16	2	8	0	0	1	0	0	2
MSTRG.1205	229	89	163	168	113	92	140	171	229	51	79	38
DCAR_001910	4	0	1	3	5	2	2	0	8	2	0	1
DCAR_001911	13	14	2	4	3	5	8	0	15	7	13	12
MSTRG.1208	2	0	0	5	0	3	3	0	1	3	1	2
DCAR_001912	1401	1134	1426	1359	1286	1165	1622	1597	1665	1278	1190	702
DCAR_001913	1023	1180	932	997	715	1085	826	1030	941	966	1251	940
DCAR_001914	80	55	56	76	36	62	119	103	107	95	34	61
DCAR_001915	16	2	10	30	4	0	0	0	0	0	1	1
DCAR_001916	0	0	0	0	0	0	0	0	0	0	0	0
MSTRG.1212	64	60	2	55	4	49	5	5	23	2	1	27
MSTRG.1213	0	0	0	0	0	0	0	0	0	1	0	0
DCAR_001917	114	94	157	152	108	96	173	166	168	168	207	137
DCAR_001918	8	9	9	6	27	2	2	0	1	1	3	3
DCAR_001919	25	24	39	19	23	31	15	15	11	12	12	12
MSTRG.1217	4	5	5	4	4	5	0	0	2	6	1	5
DCAR_001920	1	0	2	3	3	2	0	0	1	0	0	0
DCAR_001921	0	0	0	0	0	0	0	0	0	1	0	0
DCAR_001922	146	146	161	135	169	133	217	264	155	161	169	91
MSTRG.1219	48	24	33	9	5	18	27	15	15	14	15	19
DCAR_001923	173	171	205	178	233	209	148	156	127	164	203	133
DCAR_001924	431	388	36	80	23	38	532	391	826	476	366	804
DCAR_001925	35	31	36	33	32	13	45	44	44	36	32	51
DCAR_001926	211	157	187	205	257	202	151	127	187	132	86	148
DCAR_001927	839	1158	834	866	920	1090	764	810	856	809	741	854
MSTRG.1225	1	2	5	19	9	14	0	0	0	0	0	0
MSTRG.1226	0	0	0	0	0	0	0	0	3	0	1	1
DCAR_001928	560	690	613	490	533	534	602	591	543	680	582	592
DCAR_001929	515	575	558	555	551	603	533	430	564	503	486	535
DCAR_001930	831	901	893	841	814	923	900	1108	977	1003	1266	933
DCAR_001931	16	2	4	15	7	4	8	0	4	9	4	3
MSTRG.1230	7	1	1	1	2	2	12	5	2	8	7	3
DCAR_001932	531	569	620	558	564	465	594	727	506	636	515	539
DCAR_001933	19	15	7	4	9	11	3	0	3	7	6	11
DCAR_001934	123	148	154	140	155	162	234	361	210	290	337	219
MSTRG.1235	0	0	0	2	1	1	3	0	1	5	4	2
DCAR_001935	273	277	341	285	326	297	288	264	250	300	268	261
DCAR_001936	394	425	397	431	433	401	362	449	427	441	516	429
MSTRG.1238	2	1	2	1	1	0	7	0	3	1	1	2
DCAR_001937	430	388	268	246	312	261	550	391	497	1132	610	622
DCAR_001938	384	425	390	443	478	597	461	498	501	427	403	389
DCAR_001939	13	5	9	30	4	7	34	29	22	5	5	7
DCAR_001940	250	269	298	329	301	293	195	195	192	202	178	246
DCAR_001941	32	46	53	37	28	46	42	49	36	66	74	43
DCAR_001942	221	231	201	244	179	255	199	166	141	171	187	138
DCAR_001943	112	51	142	47	53	50	436	693	698	222	267	308
DCAR_001944	87	94	85	49	55	74	94	93	96	81	110	99
MSTRG.1247	12	5	5	2	4	4	7	5	12	4	2	21
DCAR_001945	279	22	275	173	36	59	56	171	81	15	126	24
DCAR_001946	126	116	140	186	127	162	202	156	144	141	155	120
DCAR_sn00020	0	0	0	0	0	0	0	0	0	0	0	0
ENSRNA049991207	0	0	0	0	0	0	0	0	0	0	0	0
DCAR_001947	20	6	14	48	2	3	32	0	3	1	1	2
DCAR_001948	78	105	81	52	111	51	47	10	51	24	7	49
DCAR_001949	0	0	0	0	0	0	0	0	0	0	0	0
DCAR_001950	0	0	0	0	0	0	0	0	0	0	0	0
DCAR_001951	0	0	0	0	0	0	0	0	0	0	0	0
MSTRG.1253	0	0	0	0	0	0	0	0	0	0	0	1
DCAR_001952	0	0	0	0	0	0	0	0	0	0	0	0
DCAR_001953	0	0	0	0	0	0	0	0	0	0	0	0
DCAR_001954	2164	2093	2239	2729	2272	2351	2671	2905	3153	2667	3904	2928
DCAR_001955	537	481	694	577	560	386	618	835	655	581	1096	576
DCAR_001956	1186	649	772	432	404	497	584	273	308	290	227	153
DCAR_001957	75	532	479	673	698	605	572	1025	141	550	834	366
DCAR_001958	7	5	9	15	6	11	3	15	3	10	4	10
DCAR_001959	1139	1054	1110	1131	1029	1132	1112	1074	1252	1040	1066	1172
DCAR_001960	524	601	582	464	650	552	666	703	634	737	1038	691
DCAR_001961	2648	2828	3085	2295	2859	2255	3268	3462	3277	3300	2892	3752
DCAR_001962	199	316	238	153	297	222	254	181	164	190	192	223
DCAR_001963	1064	1104	917	632	931	752	1558	1543	1209	1450	1021	1123
DCAR_001964	493	324	309	383	213	281	471	674	433	409	269	258
DCAR_001965	539	600	779	696	765	683	808	923	641	798	502	720
DCAR_001966	1141	978	1106	1339	1048	1247	1409	1787	1478	1127	1359	1280
DCAR_001967	0	0	0	0	0	0	0	5	0	0	0	0
DCAR_001968	8189	8804	7851	7828	7704	5963	9584	10268	8357	10328	11630	7299
DCAR_001969	0	0	0	0	0	0	2	0	0	0	0	0
DCAR_001970	0	0	0	0	0	0	0	0	0	0	0	1
MSTRG.1268	0	1	2	4	0	6	0	0	1	2	0	2
DCAR_001971	68	85	36	111	30	89	424	269	288	492	354	322
DCAR_001972	0	0	0	0	0	0	0	0	0	0	0	0
DCAR_001973	0	0	0	0	0	0	0	0	0	0	0	0
MSTRG.1270	64	94	102	35	139	19	74	151	37	137	213	70
DCAR_001974	1	0	2	0	4	0	0	49	126	0	59	111
MSTRG.1272	36	23	73	54	65	71	8	5	0	0	4	0
DCAR_001975	176	112	209	54	198	57	3	5	5	2	5	2
DCAR_001976	573	553	678	490	617	489	515	278	585	525	264	516
DCAR_001977	540	677	602	448	767	498	471	513	523	585	1014	690
DCAR_001978	2208	3135	2566	2572	4159	3725	2923	2339	2096	3798	2696	3571
MSTRG.1277	8	8	0	0	0	0	2	0	0	0	1	0
MSTRG.1278	344	397	172	179	224	204	348	342	330	436	214	445
DCAR_001979	8194	12155	6640	4135	11300	6500	12283	13080	11477	14522	13814	15894
DCAR_001980	338	411	294	269	306	314	332	444	326	397	519	313
DCAR_001981	0	0	1	0	0	0	0	0	0	0	0	1
DCAR_001982	1055	1597	1383	1207	1378	1538	1200	1382	1241	1399	1774	1418
DCAR_001983	1084	1391	994	756	1193	1085	1057	1260	532	1167	1549	594
DCAR_001984	10	10	13	4	14	4	3	0	5	6	6	4
DCAR_001985	554	756	443	217	694	535	840	1406	519	1058	662	972
DCAR_001986	1213	600	547	1266	256	1028	422	742	239	464	815	308
DCAR_001987	643	652	640	503	641	543	592	776	582	655	717	590
MSTRG.1286	145	121	147	178	134	150	185	166	176	186	188	173
DCAR_001988	0	0	1	0	1	0	0	0	0	0	0	0
DCAR_001989	36	12	37	21	79	11	2	0	5	1	1	2
DCAR_001990	313	354	325	355	359	398	315	293	301	327	161	284
DCAR_001991	362	535	312	367	385	413	311	474	343	428	313	334
DCAR_001992	3309	1172	2671	3630	1160	2029	2265	1846	1935	1175	651	923
DCAR_001993	0	0	0	0	0	0	0	0	0	0	0	0
MSTRG.1292	31	8	31	50	12	25	22	5	9	5	7	7
DCAR_001994	607	672	663	576	736	647	481	464	539	563	1093	544
DCAR_001995	0	0	0	0	0	0	0	0	0	0	0	0
DCAR_001996	743	766	884	853	740	801	520	708	634	622	1033	660
[truncated: 40,749 more rows]
