# Supplementary material for: Insights into long non-coding RNA regulation of anthocyanin carrot root pigmentation
Source: Sci Rep. 2021 Feb 18;11:4093. doi: 10.1038/s41598-021-83514-4 (PMC7892999; doi:10.1038/s41598-021-83514-4)
Supplement: Supplementary file 5 — Supplementary Table S5. [file 41598_2021_83514_MOESM5_ESM.xlsx]

## Sheet: purple_vs_orange_annot
Supplementary Table S5
Insights into long non-coding RNA regulation of anthocyanin carrot root pigmentation
Constanza Chialva, Thomas Blein, Martin Crespi & Diego Lijavetzky
gene ID	log2 Fold Change	adj p-value	antisense gene ID	downstream gene ID	downstream gene distance	upstream gene ID	upstream gene distance	predicted type	product
DCAR_010745	11.6881	3.75279e-37	MSTRG.9120	DCAR_010746	5207	DCAR_010744	-16095	coding	DcMyb7
MSTRG.9120	6.09243	0.000128258	DCAR_010745	DCAR_010746	6676	DCAR_010744	-15963	noncoding	asDcMyb7
DCAR_000385	7.55814	4.53044e-30	MSTRG.27767	.	-1	.	-1	coding	DcMyb6
MSTRG.27767	6.49302	2.10111e-13	DCAR_000385	.	-1	.	-1	noncoding	asDcMyb6
DCAR_007914	-3.03045	9.84214e-45	MSTRG.6643	DCAR_007915	1306	DCAR_007913	-4365	coding	putative disease resistance RPP13-like protein 1
MSTRG.6643	7.25081	1.08719e-10	DCAR_007914	DCAR_007915	1983	DCAR_007913	-4136	noncoding	NA
DCAR_010712	2.15487	3.94123e-11	MSTRG.9085.1	DCAR_010713	2910	DCAR_010711	-1949	coding	Uncharacterized protein
MSTRG.9085	4.28032	0.00959964	DCAR_010712	DCAR_010713	2724	DCAR_010711	-1754	noncoding	NA
DCAR_006773	-2.54815	1.08236e-24	MSTRG.5544	DCAR_006774	3677	MSTRG.5542	-611	coding	glyoxylate/hydroxypyruvate reductase HPR3-like
MSTRG.5544	-2.13933	0.000725962	DCAR_006773	DCAR_006774	5236	DCAR_006772	-3061	noncoding	NA
DCAR_014717	-1.52865	2.2854e-09	MSTRG.11960	DCAR_014716	2374	MSTRG.11959	-8135	coding	RING-H2 finger protein ATL56-like
MSTRG.11960	-1.92567	4.34536e-06	DCAR_014717	DCAR_014716	2261	MSTRG.11959	-7942	noncoding	NA
DCAR_015415	4.12067	5.48756e-24	MSTRG.11340	DCAR_015414	3113	MSTRG.11339	-21736	coding	probable disease resistance protein At5g63020
MSTRG.11340	-2.47781	8.01527e-06	DCAR_015415	DCAR_015414	6030	MSTRG.11339	-20551	noncoding	NA
DCAR_015459	1.69309	2.23792e-12	MSTRG.11308	DCAR_015458	14735	DCAR_015460	-2328	coding	steroid 5-alpha-reductase DET2
MSTRG.11308	6.33636	9.60079e-06	DCAR_015459	DCAR_015458	14664	DCAR_015460	-2348	noncoding	NA
DCAR_021597	1.49512	0.00306179	MSTRG.18539	DCAR_021596	8764	MSTRG.18537	-634	coding	Hydrolase_4 domain-containing protein
MSTRG.18539	6.42424	1.656e-21	DCAR_021597	DCAR_021596	9731	MSTRG.18537	-3504	noncoding	NA
DCAR_022107	4.07223	1.58295e-11	MSTRG.18052	DCAR_022106	1875	DCAR_022108	-4757	coding	protein translocase subunit SecA-like
MSTRG.18052	6.02283	0.00049069	DCAR_022107	DCAR_022106	1854	DCAR_022108	-4669	noncoding	NA
DCAR_022871	-10.1795	7.93605e-47	MSTRG.17454	DCAR_022870	4395	DCAR_022872	-2172	coding	protein TIFY 8
MSTRG.17454	-7.21313	1.40658e-08	DCAR_022871	DCAR_022870	8490	DCAR_022872	-1793	noncoding	NA
DCAR_023986	6.33628	1.74633e-10	MSTRG.20882	DCAR_023987	2509	DCAR_023985	-3684	coding	NA
MSTRG.20882	4.25685	2.02824e-07	DCAR_023986	DCAR_023987	3482	DCAR_023985	-3288	noncoding	NA
DCAR_024749	-0.988059	7.64036e-05	MSTRG.21503	DCAR_031919	1809	MSTRG.21503	-1628	coding	uncharacterized LOC108195253
MSTRG.21503	-5.94276	7.93403e-23	DCAR_024749	DCAR_031919	1341	DCAR_024748	-272	noncoding	NA
DCAR_004853	5.81934	5.72199e-05	MSTRG.3846	DCAR_004854	1460	MSTRG.3844	-9112	coding	probable disease resistance RPP8-like protein 2
MSTRG.3846	4.70597	5.65415e-06	DCAR_004853	DCAR_004854	2530	MSTRG.3844	-8980	noncoding	NA
DCAR_029820	-3.70482	5.41176e-11	MSTRG.26086	DCAR_029821	8637	DCAR_029819	-2666	coding	Tudor domain-containing protein
MSTRG.26086	-3.38837	0.00421469	DCAR_029820	DCAR_029821	8372	DCAR_029819	-2902	noncoding	NA
DCAR_031718	10.038	5.29384e-27	MSTRG.27809	MSTRG.27811	1351	DCAR_031717	-11294	coding	Uncharacterized protein
MSTRG.27809	-10.8515	1.83953e-42	DCAR_031718	MSTRG.27813	117934	DCAR_031717	-7612	noncoding	NA
DCAR_032195	8.25612	1.31306e-15	MSTRG.28149	MSTRG.28150	3970	DCAR_032194	-2548	coding	LRRNT_2 domain-containing protein
MSTRG.28149	3.72951	0.000827606	DCAR_032195	MSTRG.28150	3967	DCAR_032194	-3999	noncoding	NA
DCAR_009536	-1.55763	1.17953e-19	MSTRG.8070	MSTRG.8071	22670	DCAR_009535	-2079	coding	catalase
MSTRG.8070	7.73326	4.38143e-20	DCAR_009536	MSTRG.8071	23384	DCAR_009535 DCAR_009535	-3434	noncoding	NA
DCAR_006881	3.87751	3.00258e-13	MSTRG.5651	MSTRG.5654	599	MSTRG.5650	-1690	coding	cytochrome P450 704C1-like
MSTRG.5651	4.2422	2.81559e-11	DCAR_006881	MSTRG.5653	70	DCAR_006880 DCAR_006880 DCAR_006880	-4477	noncoding	NA
DCAR_007044	2.81932	2.94256e-11	MSTRG.5819	MSTRG.5821	680	DCAR_007043	-5534	coding	hypothetical protein
MSTRG.5819	6.20749	5.11193e-05	DCAR_007044	MSTRG.5821	4518	DCAR_007043	-4378	noncoding	NA
DCAR_001218	-10.3638	2.90122e-29	MSTRG.28169	MSTRG.28171	2223	DCAR_001217	-80843	coding	Myb_DNA-bind_3 domain-containing protein
MSTRG.28169	6.27973	4.78743e-12	DCAR_001218	MSTRG.28171	2252	DCAR_001217	-76896	noncoding	NA
DCAR_006910	6.36473	4.22906e-05	NA	DCAR_006911	2649	DCAR_006909	-8493	coding	ANTHOCYANINLESS 2 (ANL2)
MSTRG.5683	-5.97472	2.31845e-06	NA	DCAR_006912	3607	DCAR_006911	-1723	noncoding	NA
DCAR_010746	6.01688	0.000797875	NA	MSTRG.9122	62950	DCAR_010745	-5207	coding	transcription factor MYB75-like (DcMyb8)
DCAR_013475	2.91185	5.72816e-14	MSTRG.13161	DCAR_013474	5412	MSTRG.13163	-750	coding	protein QUIRKY
MSTRG.13161	2.4495	0.000110007	DCAR_013475	DCAR_013474	4686	DCAR_013477	-1692	noncoding	NA
DCAR_006772	14.6954	3.18732e-26	NA	MSTRG.5544	3061	MSTRG.5541	-2044	coding	DcLDOX1
MSTRG.5650	3.59418	3.58514e-09	NA	DCAR_006881	1690	DCAR_006879	-3330	noncoding	NA
DCAR_024963	1.19221	0.00144509	NA	MSTRG.21702	6905	DCAR_024962	-20744	coding	transcription factor MYC4
DCAR_000798	2.23185	0.00510289	MSTRG.290	DCAR_000799	1159	DCAR_000797	-8449	coding	exocyst complex component EXO70A1-like
MSTRG.290	5.78084	0.00445611	DCAR_000798	DCAR_000799	873	DCAR_000797	-9743	noncoding	NA
MSTRG.2940	5.34312	0.00892794	DCAR_003811	DCAR_003812	2356	DCAR_003810	-2367	noncoding	NA
MSTRG.23827	-6.65669	1.71971e-05	DCAR_028028	DCAR_028027	5636	DCAR_028029	-7676	noncoding	NA
DCAR_028028	-1.51611	4.54641e-08	MSTRG.23827	DCAR_028027	6499	DCAR_028029	-3252	coding	uncharacterized LOC108198250
DCAR_003812	-7.28308	9.88183e-09	NA	DCAR_003813	3798	DCAR_003811	-1235	coding	L-type lectin-domain containing receptor kinase IX.1-like, transcript variant X2
DCAR_003813	-7.84845	1.5052e-11	NA	DCAR_003814	4336	DCAR_003812	-3798	coding	L-type lectin-domain containing receptor kinase IX.1-like, transcript variant X2
MSTRG.21704	1.68225	0.00181929	NA	DCAR_024965	7295	MSTRG.21702	-1119	noncoding	NA
MSTRG.21702	5.63287	0.000125615	DCAR_024964	MSTRG.21704	1047	DCAR_024963	-6905	noncoding	NA
DCAR_021485	14.2817	3.32178e-21	NA	DCAR_021484	3990	MSTRG.18643	-899	coding	DcDFR1
DCAR_007915	2.43578	1.20034e-11	NA	DCAR_007916	712	DCAR_007914	-1306	coding	protein SRG1-like
DCAR_015414	-3.92802	1.713e-12	NA	DCAR_015413	2373	DCAR_015415	-3113	coding	phosphoinositide phospholipase C 2-like, transcript variant X1
DCAR_009912	14.1059	5.24639e-27	NA	DCAR_009913	1438	DCAR_009911	-1009	coding	kaempferol 3-O-beta-D-galactosyltransferase-like
DCAR_029082	13.72	7.61814e-17	NA	DCAR_029083	14793	DCAR_029081	-1823	coding	limonoid UDP-glucosyltransferase-like
DCAR_003401	12.6784	6.50913e-34	NA	DCAR_003402	1218	DCAR_003400	-904	coding	glutathione S-transferase F11
DCAR_019805	11.2479	1.48701e-26	NA	MSTRG.17115	1394	DCAR_019804	-3722	coding	DcCHIL
DCAR_009823	9.86859	3.07599e-26	NA	DCAR_009824	760	DCAR_009822	-188	coding	anthocyanidin 3-O-glucosyltransferase 2-like
DCAR_014032	9.68308	8.81587e-18	NA	DCAR_014031	2957	MSTRG.12580	-1752	coding	DcF3’H1
DCAR_030905	8.22418	1.66936e-14	NA	DCAR_030906	2306	MSTRG.26933	-3360	coding	ABC transporter G family member 14-like
DCAR_021269	8.17069	2.18111e-25	NA	DCAR_021268	1156	DCAR_021270	-1021	coding	DcUCGXT1
DCAR_002739	7.40714	3.76811e-64	NA	MSTRG.1979	6487	DCAR_002738	-787	coding	﻿DcbHLH3
DCAR_005724	6.97642	1.64981e-08	NA	DCAR_005725	1321	DCAR_005723	-1774	coding	UDP-glycosyltransferase 91A1-like
DCAR_021606	6.73723	1.75361e-26	NA	DCAR_021605	2426	DCAR_021607	-3812	coding	UDP-glycosyltransferase 91A1-like
DCAR_027694	6.65738	1.15992e-20	NA	DCAR_027693	6586	DCAR_027695	-2353	coding	DcCHI1
DCAR_003116	6.34897	7.84418e-20	NA	DCAR_003117	3848	DCAR_003115	-1370	coding	target of Myb protein 1-like, transcript variant X1
DCAR_021607	6.05242	9.79604e-06	NA	DCAR_021606	3812	DCAR_021608	-549	coding	UDP-glycosyltransferase 91A1-like
DCAR_018723	5.46018	2.55619e-34	NA	DCAR_018724	22562	DCAR_018722	-6296	coding	BAHD acyltransferase DCR
DCAR_011175	5.23749	1.20747e-07	NA	MSTRG.9488	1050	DCAR_011174	-4266	coding	transcription factor MYB35, transcript variant X5
DCAR_007287	4.34587	0.000178437	NA	MSTRG.6047	2763	DCAR_007286	-35629	coding	transcription factor MYB3-like
DCAR_020937	4.32801	3.29836e-06	NA	DCAR_020936	4624	DCAR_020938	-923	coding	transcription factor MYB44-like
DCAR_008815	3.77528	1.00894e-22	NA	MSTRG.7415	2295	DCAR_008814	-3429	coding	UDP-glucose flavonoid 3-O-glucosyltransferase 7-like
DCAR_010571	3.65091	6.20162e-06	NA	DCAR_010572	18700	MSTRG.8970	-17596	coding	caffeic acid 3-O-methyltransferase
DCAR_021666	3.25576	0.000427212	NA	DCAR_021665	408	DCAR_021667	-3228	coding	UDP-glycosyltransferase 13-like
DCAR_001630	3.24069	0.00199472	NA	DCAR_001631	19917	MSTRG.927	-6227	coding	caffeoyl-CoA O-methyltransferase
DCAR_001572	3.13175	5.83545e-09	NA	DCAR_001573	19829	DCAR_001571	-3109	coding	transcription factor bHLH63-like, transcript variant X2
DCAR_028804	2.57965	9.87413e-09	NA	MSTRG.23191	405	MSTRG.23190	-4857	coding	probable glutathione S-transferase
DCAR_005305	2.26314	1.74956e-10	NA	DCAR_005306	12089	DCAR_005304	-25242	coding	transcription factor MYB59-like
DCAR_019472	2.17344	0.000374539	NA	DCAR_019473	9977	DCAR_019471	-26143	coding	myb-related protein B-like
DCAR_021193	1.83472	7.76187e-09	NA	DCAR_021192	1090	DCAR_021194	-3961	coding	transcription factor bHLH115-like
DCAR_006004	1.68012	0.00103114	NA	DCAR_006005	1424	MSTRG.4855 MSTRG.4855 MSTRG.4855	-32974	coding	transcription factor MYB59
DCAR_004166	1.67868	0.00531743	NA	DCAR_004167	5956	DCAR_004165	-3290	coding	transcription factor bHLH112-like
DCAR_006714	1.648	1.42006e-20	NA	MSTRG.5490	99	DCAR_006713	-8410	coding	ABC transporter B family member 15-like
DCAR_005631	1.64029	5.76737e-22	NA	DCAR_005632	2085	DCAR_005630	-2214	coding	transcription factor MYC2-like
DCAR_017531	1.4943	5.61395e-05	NA	DCAR_017532	15644	DCAR_017530	-1752	coding	bifunctional dihydroflavonol 4-reductase/flavanone 4-reductase-like, transcript variant X2
DCAR_004752	1.40631	6.56919e-07	NA	DCAR_004753	12001	DCAR_004751	-4092	coding	transcription factor bHLH78-like
DCAR_003482	1.37627	9.15148e-13	NA	DCAR_003483	1277	MSTRG.2654	-585	coding	ABC transporter G family member 11-like
DCAR_012866	1.19512	7.44555e-16	NA	DCAR_012865	12075	DCAR_012867	-4424	coding	transcription factor bHLH145
DCAR_006528	1.03523	5.68174e-07	NA	DCAR_006529	3392	MSTRG.5319	-11368	coding	transcription factor bHLH157-like
DCAR_012594	-0.550421	0.0020637	NA	MSTRG.10723	35536	DCAR_012593	-2734	coding	ABC transporter C family member 5-like
DCAR_028117	-0.686149	0.000273919	NA	DCAR_028116	1825	DCAR_028118	-5846	coding	uncharacterized LOC108197977, transcript variant X1
DCAR_027666	-0.875386	0.000594332	NA	DCAR_027665	7073	DCAR_027667	-5910	coding	elongator complex protein 1, transcript variant X1
DCAR_011254	-0.948818	2.5522e-05	NA	DCAR_011255	1243	DCAR_011253	-1886	coding	ABC transporter B family member 26, chloroplastic-like
DCAR_021313	-0.998338	4.2738e-09	NA	DCAR_021312	1699	DCAR_021314	-1119	coding	anthocyanidin 3-O-glucosyltransferase 2-like
DCAR_011180	-1.09809	4.98057e-05	NA	MSTRG.9495	806	DCAR_011179	-23689	coding	ABC transporter B family member 15-like
DCAR_004664	-1.2012	0.0002494	NA	MSTRG.3699	2624	DCAR_004663	-3588	coding	myb-related protein B-like, transcript variant X1
DCAR_016411	-1.32468	2.94672e-07	NA	DCAR_016412	3827	DCAR_016410	-4339	coding	4-coumarate--CoA ligase-like 9, transcript variant X2
DCAR_031036	-1.36765	0.000213846	NA	DCAR_031037	11634	MSTRG.27051	-12439	coding	myb-related protein 3R-1-like
DCAR_009523	-1.38173	6.27912e-13	NA	DCAR_009524	3427	MSTRG.8054	-7157	coding	4-coumarate--CoA ligase-like 5
DCAR_012143	-1.39702	0.000512701	NA	DCAR_012144	991	DCAR_012142	-4920	coding	probable glutathione S-transferase
DCAR_017316	-1.50446	5.73237e-05	NA	MSTRG.14955	3502	DCAR_017315	-24649	coding	peroxidase 72-like
DCAR_016541	-2.06665	6.58665e-08	NA	DCAR_016542	3444	DCAR_016540	-9794	coding	flavonol synthase/flavanone 3-hydroxylase-like
DCAR_019332	-2.62423	1.75998e-23	NA	DCAR_019333	9474	DCAR_019331	-9476	coding	transcription factor bHLH93-like
DCAR_028415	-4.35173	6.67904e-09	NA	DCAR_028414	29636	MSTRG.23598	-4008	coding	probable peroxidase 61
DCAR_013832	-6.37802	3.47685e-06	NA	DCAR_013831	1146	DCAR_013833	-4543	coding	bifunctional dihydroflavonol 4-reductase/flavanone 4-reductase-like
DCAR_019071	-12.0365	3.85388e-41	NA	DCAR_019072	1697	DCAR_019070	-11348	coding	anthocyanidin 3-O-glucosyltransferase 2-like
DCAR_021490	13.2553	1.2819e-25	NA	DCAR_021489	5954	DCAR_021491	-3291	coding	cytochrome P450 84A1-like
DCAR_009988	9.35217	0.000122504	NA	DCAR_009989	13109	MSTRG.8473	-12868	coding	cytochrome P450 704C1-like, transcript variant X4
DCAR_026183	6.02525	9.16086e-05	NA	DCAR_026184	481	MSTRG.22821	-1063	coding	cytochrome P450 71A8-like
DCAR_020601	5.05341	0.00413938	NA	MSTRG.19485	649	DCAR_020602	-1131	coding	cytochrome P450 98A2
DCAR_023187	4.43411	3.52634e-16	NA	DCAR_023186	19946	DCAR_023188	-2982	coding	cytochrome P450 76AD1-like
DCAR_022121	4.35316	1.78062e-05	NA	DCAR_022120	790	DCAR_022122	-23292	coding	cytochrome P450 78A6
DCAR_017576	2.89199	0.00032405	NA	MSTRG.15158	1437	DCAR_017575	-2067	coding	cytochrome P450 CYP72A219-like
DCAR_026191	2.86279	0.000734053	NA	DCAR_026192	642	DCAR_026190	-1779	coding	cytochrome P450 71A21-like
DCAR_026863	1.9194	2.93944e-05	NA	DCAR_026862	609	DCAR_026864	-911	coding	cytochrome P450 76A2-like
DCAR_014606	1.48205	1.0916e-14	NA	DCAR_014605	371	DCAR_014607	-3363	coding	cytochrome P450 704C1-like
DCAR_029237	-0.632232	0.000214339	NA	MSTRG.25518	563	MSTRG.25516	-4022	coding	cytochrome P450 89A2-like
DCAR_011548	-2.82653	4.95821e-08	NA	DCAR_011549	2423	DCAR_011547	-3212	coding	cytochrome P450 CYP736A12-like
DCAR_018458	-2.93817	2.63357e-26	NA	DCAR_018459	1284	DCAR_018457	-1071	coding	cytochrome P450 94A2-like
DCAR_002327	-4.09524	7.22139e-05	NA	DCAR_002328	21513	DCAR_002326	-3521	coding	cytochrome P450 76A2-like
DCAR_016896	-4.73127	0.000875527	NA	MSTRG.14612	3930	DCAR_016895	-6075	coding	cytochrome P450 CYP72A219-like
DCAR_012884	-4.73943	0.0041372	NA	DCAR_012883	2373	DCAR_012885	-3442	coding	cytochrome P450 81E8-like
DCAR_003328	-4.81874	1.51362e-10	NA	DCAR_003329	1412	DCAR_003327	-406	coding	cytochrome P450 71B34-like, transcript variant X2
DCAR_002128	1.14026	6.77412e-06	NA	DCAR_002129	1212	DCAR_002127	-1873	coding	F-box/WD-40 repeat-containing protein At5g21040
DCAR_022979	0.747075	0.0022582	NA	MSTRG.17364	6774	DCAR_022980	-1806	coding	transcription factor bHLH63
DCAR_008716	1.00471	3.48037e-07	NA	DCAR_008717	1169	DCAR_008715	-7081	coding	uncharacterized WD repeat-containing protein C2A9.03-like
DCAR_013994	-0.412729	0.000281855	NA	DCAR_013993	4479	DCAR_013995	-1019	coding	WD-40 repeat-containing protein MSI1-like
DCAR_023502	-1.14905	0.000570842	NA	DCAR_023503	4800	DCAR_023501	-2148	coding	katanin p80 WD40 repeat-containing subunit B1 homolog
MSTRG.8365	9.19862	7.89779e-31	NA	DCAR_009873	27912	DCAR_009872	-2617	coding	DcSAT1
DCAR_021218	8.31637	5.50419e-15	NA	DCAR_021217	9905	DCAR_021219	-21482	coding	anthocyanin 3-O-glucoside-6''-O-malonyltransferase-like
DCAR_021217	-2.7181	4.50346e-17	NA	DCAR_021216	14496	MSTRG.18912	-9863	coding	anthocyanin 3-O-glucoside-6''-O-malonyltransferase-like
DCAR_009483	15.1345	1.089e-36	NA	DCAR_009484	2415	DCAR_009482	-25426	coding	DcF3H1
DCAR_030786	14.7079	6.68316e-40	NA	MSTRG.26825	32627	DCAR_030785	-8211	coding	DcCHS1
MSTRG.11256	-13.1957	1.05706e-50	NA	DCAR_015518 DCAR_015518 DCAR_015518 DCAR_015518	90360	DCAR_015519 DCAR_015519	-22013	noncoding	NA
MSTRG.8825	12.8387	4.03927e-47	NA	DCAR_010397	1059	DCAR_010396	-86701	coding	NA
MSTRG.8359	12.7457	1.46994e-83	NA	DCAR_009865	4389	MSTRG.8358 MSTRG.8358	-511	coding	NA
DCAR_006564	12.259	3.26908e-15	NA	DCAR_006565	2404	DCAR_006563	-8100	coding	alcohol dehydrogenase-like 3
DCAR_016008	12.1562	7.79733e-40	NA	DCAR_016007	9828	DCAR_016009	-1437	coding	shaggy-related protein kinase epsilon-like
DCAR_022501	12.0573	2.78461e-40	NA	DCAR_022500	18412	DCAR_022502	-24029	coding	uncharacterized LOC108226762
DCAR_001422	11.8198	1.07938e-39	NA	DCAR_001423	6653	DCAR_001421	-1318	coding	serpin-ZX-like
DCAR_017963	11.7155	4.96204e-37	NA	DCAR_017964	3849	DCAR_017962	-3257	coding	uncharacterized LOC108220955
DCAR_029169	11.3578	1.95977e-35	NA	DCAR_029170	7360	DCAR_029168	-9149	coding	serine carboxypeptidase-like 13, transcript variant X2
DCAR_022881	11.1297	1.27711e-34	NA	DCAR_022880	12406	MSTRG.17445	-20121	coding	uncharacterized LOC108227836
DCAR_028546	11.047	7.70463e-34	NA	DCAR_028545	21165	MSTRG.23398	-470	coding	probable sodium-coupled neutral amino acid transporter 6
MSTRG.9279	-11.4421	0.000335277	NA	DCAR_010934 DCAR_010934	126	DCAR_010933 DCAR_010933	-3978	noncoding	NA
DCAR_018199	10.9539	1.38843e-31	NA	DCAR_018200	3743	DCAR_018198	-2079	coding	low-temperature-induced 65 kDa protein-like
DCAR_008380	10.8101	1.21389e-41	NA	DCAR_008381	5881	DCAR_008379	-735	coding	protein NDR1-like
DCAR_010397	10.6461	5.13036e-31	NA	DCAR_010398	5399	MSTRG.8825	-1059	coding	probable L-type lectin-domain containing receptor kinase S.7
MSTRG.27682	10.626	1.02332e-33	NA	.	-1	.	-1	coding	NA
DCAR_024824	10.5975	3.8342e-30	NA	MSTRG.21572	7806	MSTRG.21570	-601	coding	uncharacterized LOC108193225
MSTRG.8726	10.5846	2.22116e-29	NA	MSTRG.8727 MSTRG.8727 MSTRG.8727 MSTRG.8727 MSTRG.8727	97473	MSTRG.8725 MSTRG.8725 MSTRG.8725 MSTRG.8725	-5577	coding	NA
DCAR_021620	10.5098	5.81431e-30	NA	MSTRG.18513	16477	DCAR_021621	-3633	coding	probable cytosolic oligopeptidase A
DCAR_015371	10.4928	1.70151e-30	NA	MSTRG.11374	1987	DCAR_015372	-2847	coding	F-box/FBD/LRR-repeat protein At1g13570-like
DCAR_020625	10.305	4.7214e-11	NA	DCAR_020624	2398	DCAR_020626	-751	coding	esterase CG5412
MSTRG.10782	-10.6	7.1893e-31	NA	DCAR_012669	4345	DCAR_012668	-1760	noncoding	NA
DCAR_028170	10.2338	1.6418e-13	NA	DCAR_028169	4157	MSTRG.23695	-357	coding	uncharacterized LOC108197855, transcript variant X3
DCAR_028685	10.2193	6.97529e-28	NA	MSTRG.23297	12736	MSTRG.23295	-57170	coding	ATP-dependent RNA helicase dbp2-like
MSTRG.27591	-10.478	4.24441e-29	DCAR_000084	.	-1	.	-1	noncoding	NA
MSTRG.17994	-10.3949	1.98852e-29	NA	DCAR_022181 DCAR_022181 DCAR_022181	29633	MSTRG.17993 MSTRG.17993 MSTRG.17993	-4917	noncoding	NA
MSTRG.25909	10.1264	1.33725e-27	NA	MSTRG.25910	33382	MSTRG.25908 MSTRG.25908	-12665	coding	NA
MSTRG.9161	-10.3282	4.282e-28	NA	DCAR_010791 DCAR_010791 DCAR_010791	3515	DCAR_010790	-9869	noncoding	NA
DCAR_008089	9.99174	1.07121e-169	NA	DCAR_008090	871	MSTRG.6771	-83	coding	NA
MSTRG.12015	-10.2971	2.14508e-28	NA	DCAR_014654	898	DCAR_014655 DCAR_014655	-6502	noncoding	NA
DCAR_008722	9.93185	1.26309e-25	NA	MSTRG.7330	7387	MSTRG.7326	-25504	coding	TMV resistance protein N-like, transcript variant X2
MSTRG.27335	-10.2537	1.34794e-28	NA	DCAR_031617	4923	DCAR_031616 DCAR_031616 DCAR_031616	-2583	noncoding	NA
MSTRG.9716	-10.2526	1.6338e-28	NA	DCAR_011461 DCAR_011461	9566	DCAR_011460 DCAR_011460	-1369	noncoding	NA
DCAR_000377	9.84942	0.000974402	NA	.	-1	MSTRG.27763	-1255	coding	NA
DCAR_009717	-10.2482	2.06163e-41	NA	DCAR_009718	2411	DCAR_009716	-1736	coding	uncharacterized LOC108213232
DCAR_028324	9.73151	1.94086e-24	NA	DCAR_028323	5149	DCAR_028325	-3698	coding	NA
DCAR_010070	9.62385	4.08743e-24	NA	DCAR_010071	2340	DCAR_010069	-1329	coding	uncharacterized LOC108214395
MSTRG.10103	9.61801	1.0865e-23	NA	DCAR_011885	26072	MSTRG.10102	-2659	coding	NA
DCAR_028285	9.56832	3.07912e-24	NA	DCAR_028284	835	DCAR_028286	-92645	coding	nuclear transcription factor Y subunit A-7-like
MSTRG.3330	9.50658	3.22907e-23	NA	DCAR_004279	1929	DCAR_004278	-8359	coding	NA
DCAR_009353	9.48922	4.01373e-26	NA	DCAR_009354	10177	DCAR_009352	-1770	coding	uncharacterized LOC108211580, transcript variant X9
MSTRG.9444	-10.2072	2.04334e-27	NA	MSTRG.9445	14763	MSTRG.9443	-664	noncoding	NA
MSTRG.9162	-10.1601	1.05221e-27	NA	DCAR_010792 DCAR_010792 DCAR_010792 DCAR_010792	20755	DCAR_010791	-7204	noncoding	NA
MSTRG.607	9.39835	5.19977e-23	NA	DCAR_001112	12136	MSTRG.606	-558	coding	NA
DCAR_007806	-10.1048	2.55809e-27	NA	DCAR_007807	605	DCAR_007805	-1045	coding	uncharacterized LOC108208277
MSTRG.8324	-10.023	1.35806e-26	NA	DCAR_009840	4216	DCAR_009839 DCAR_009839	-26217	noncoding	NA
DCAR_031496	9.14058	2.19338e-21	NA	DCAR_031497	15200	DCAR_031495	-45706	coding	NA
DCAR_031052	9.10796	1.01397e-20	NA	DCAR_031053	8655	DCAR_031051	-1613	coding	leucine-rich repeat receptor protein kinase EMS1-like, transcript variant X3
DCAR_022667	9.09798	1.05394e-20	NA	DCAR_022666	10790	DCAR_022668	-11092	coding	two-pore potassium channel 5-like
MSTRG.9441	-10.0122	1.09703e-26	NA	DCAR_011123 DCAR_011123	12825	DCAR_011122	-39256	noncoding	NA
MSTRG.23730	9.03478	7.87831e-09	NA	MSTRG.23731	3545	DCAR_028131	-29091	coding	NA
DCAR_024825	9.03273	1.22649e-22	NA	DCAR_024826	6640	MSTRG.21572	-14313	coding	uncharacterized LOC108193226, transcript variant X2
MSTRG.25231	8.98094	9.30579e-19	DCAR_028955	DCAR_028956	7514	DCAR_028954	-10162	coding	NA
DCAR_006118	8.97811	7.1366e-18	NA	DCAR_006119	31163	MSTRG.4937	-22998	coding	NA
MSTRG.18516	8.87904	1.33796e-23	NA	DCAR_021618 DCAR_021618	5456	DCAR_021619	-2214	coding	NA
MSTRG.27214	-9.96647	2.81432e-26	NA	DCAR_031216	24037	MSTRG.27213 MSTRG.27213	-4037	noncoding	NA
MSTRG.14431	-9.91231	6.27042e-26	NA	DCAR_016693 DCAR_016693	1735	DCAR_016692 DCAR_016692	-1969	noncoding	NA
MSTRG.9227	8.83095	2.30259e-32	DCAR_010865	MSTRG.9228	20813	DCAR_010864	-5106	coding	NA
DCAR_030637	8.81432	4.62821e-73	NA	DCAR_030638	4271	DCAR_030636	-6502	coding	cysteine synthase-like
DCAR_029068	8.80261	2.3671e-19	NA	MSTRG.25334	5205	DCAR_029067	-1948	coding	uncharacterized LOC108202106
DCAR_031151	8.78835	2.41467e-18	NA	DCAR_031152	1449	DCAR_031150	-1407	coding	protein DETOXIFICATION 30-like
MSTRG.23272	8.77734	1.39672e-18	NA	DCAR_028713	10611	DCAR_028714	-4936	coding	NA
DCAR_005499	8.77026	4.08492e-19	NA	DCAR_005500	12333	DCAR_005498	-4398	coding	NA
MSTRG.9728	-9.87959	3.09799e-25	NA	DCAR_011472	5871	DCAR_011471 DCAR_011471	-1519	noncoding	NA
DCAR_028915	8.74989	1.04469e-12	NA	DCAR_028914	1571	DCAR_028916	-467	coding	expansin-A8-like
MSTRG.28195	-9.85813	9.52985e-26	NA	DCAR_032242	1176	DCAR_032241 DCAR_032241	-33967	noncoding	NA
DCAR_003843	8.73547	3.35119e-19	NA	DCAR_003844	2110	DCAR_003842	-1283	coding	beta-1,4-mannosyl-glycoprotein 4-beta-N-acetylglucosaminyltransferase-like, transcript variant X1
MSTRG.12915	8.68733	0.00240133	NA	MSTRG.12916 MSTRG.12916	5108	MSTRG.12914	-5326	coding	NA
MSTRG.7684	-9.79761	4.33802e-25	NA	MSTRG.7685	4062	DCAR_009128	-2535	noncoding	NA
MSTRG.24129	-9.75544	9.39928e-25	NA	DCAR_027667 DCAR_027667	4897	MSTRG.24128 MSTRG.24128	-3889	noncoding	NA
MSTRG.5449	-9.72519	7.37153e-25	NA	DCAR_006665	2030	DCAR_006664	-3129	noncoding	NA
DCAR_001142	8.57229	4.73425e-19	NA	DCAR_001143	3042	MSTRG.641	-5714	coding	ankyrin repeat-containing protein At3g12360-like
DCAR_012964	8.51792	1.29173e-17	NA	DCAR_012963	4885	DCAR_012965	-10774	coding	uncharacterized LOC108216122, transcript variant X4
MSTRG.3912	8.501	1.47081e-08	NA	MSTRG.3913 MSTRG.3913	1541	DCAR_004916	-11774	coding	NA
DCAR_011681	8.49509	1.84607e-16	NA	MSTRG.9910	909	DCAR_011680	-19900	coding	uncharacterized LOC108215192, transcript variant X2
MSTRG.17575	-9.69871	8.42121e-24	DCAR_022716	DCAR_022715	19558	DCAR_022717	-5674	noncoding	NA
DCAR_012351	8.48141	4.61154e-18	NA	DCAR_012352	4588	DCAR_012350	-2099	coding	uncharacterized LOC108213565
MSTRG.7844	8.48036	3.17335e-16	NA	DCAR_009305	1674	DCAR_009304	-974	coding	NA
MSTRG.21021	8.46755	0.00298513	NA	DCAR_024168	19043	DCAR_024167	-470	coding	NA
DCAR_005721	8.4654	1.57682e-16	NA	MSTRG.4592	3765	DCAR_005720	-3195	coding	two-pore potassium channel 5-like
DCAR_007672	8.44747	4.84771e-17	NA	DCAR_007673	1296	DCAR_007671	-4401	coding	NA
MSTRG.5175	-9.67894	4.04394e-07	DCAR_006358	DCAR_006359 DCAR_006359	14004	MSTRG.5174	-6470	noncoding	NA
MSTRG.28070	-9.59616	5.71563e-24	NA	. .	-1	. .	-1	noncoding	NA
DCAR_021053	8.42961	0.000216051	NA	DCAR_021052	3999	DCAR_021054	-1846	coding	NA
MSTRG.20781	-9.57814	9.95436e-23	NA	DCAR_023868	16145	DCAR_023867	-4871	noncoding	NA
MSTRG.27226	-9.57625	6.30142e-22	NA	DCAR_031444	4740	MSTRG.27225	-47518	noncoding	NA
DCAR_008111	8.33014	2.04075e-16	NA	DCAR_008112	1155	DCAR_008110	-2276	coding	F-box/kelch-repeat protein At3g04660-like, transcript variant X1
MSTRG.17650	8.29564	2.03659e-16	NA	DCAR_022634	1771	DCAR_022635	-5141	coding	NA
DCAR_018894	8.29081	0.000779652	NA	DCAR_018895	5366	DCAR_018893	-3582	coding	histone H2B-like
MSTRG.266	-9.48471	8.57478e-23	NA	DCAR_000769	2197	MSTRG.265	-3993	noncoding	NA
DCAR_014822	8.28818	2.48409e-09	NA	DCAR_014821	3153	DCAR_014823	-3122	coding	chitotriosidase-1-like
DCAR_014881	8.26521	6.08375e-21	NA	DCAR_014880	15263	DCAR_014882	-1593	coding	protein NRT1/ PTR FAMILY 6.2-like
DCAR_001730	8.26215	3.35971e-16	NA	DCAR_001731	10653	MSTRG.1010	-11078	coding	uncharacterized LOC108200458
DCAR_010173	8.2505	0.0071576	NA	DCAR_010174	12001	MSTRG.8653	-4041	coding	39S ribosomal protein L41-A, mitochondrial-like
MSTRG.3572	-9.46711	9.88019e-22	NA	DCAR_004531	4264	DCAR_004530	-3290	noncoding	NA
DCAR_020397	8.22689	2.27117e-12	NA	DCAR_020396	2483	DCAR_020398	-903	coding	aluminum-activated malate transporter 4-like
DCAR_016494	8.16463	4.13649e-19	NA	DCAR_016495	3490	DCAR_016493	-240	coding	probable inactive receptor kinase At2g26730
MSTRG.13947	-9.4544	4.5031e-22	NA	DCAR_016136 DCAR_016136	6103	DCAR_016135	-1322	noncoding	NA
MSTRG.11339	8.14304	5.01137e-15	NA	MSTRG.11340	20551	DCAR_015416	-3011	coding	NA
MSTRG.1153	8.12392	6.4383e-15	NA	DCAR_001866	795	DCAR_001864	-1812	coding	NA
DCAR_017368	8.09711	3.91621e-15	NA	MSTRG.14995	149163	DCAR_017367	-18533	coding	F-box/LRR-repeat protein At3g26922-like, transcript variant X3
DCAR_001671	8.08911	4.26542e-28	NA	DCAR_001672	678	DCAR_001670	-24015	coding	NA
MSTRG.15396	-9.45044	6.45888e-23	NA	MSTRG.15397	672	DCAR_017861	-14475	noncoding	NA
DCAR_032128	8.06196	1.07968e-14	NA	MSTRG.28099	67743	.	-1	coding	NA
MSTRG.25274	-9.40655	2.8221e-31	DCAR_029007	MSTRG.25275	2020	DCAR_029006	-163	noncoding	NA
MSTRG.27561	-9.39544	3.41474e-22	NA	.	-1	.	-1	noncoding	NA
MSTRG.605	8.007	2.4037e-13	NA	MSTRG.606	7632	DCAR_001111	-5891	coding	NA
DCAR_021731	7.96743	3.30951e-14	NA	MSTRG.18398	11068	DCAR_021732	-12951	coding	NA
MSTRG.18993	-9.33965	1.63399e-20	NA	DCAR_021125	1563	DCAR_021126	-3640	noncoding	NA
MSTRG.6948	-9.32897	1.01485e-20	NA	DCAR_008296 DCAR_008296 DCAR_008296	3964	DCAR_008295	-13553	noncoding	NA
MSTRG.21570	7.95319	4.37834e-14	NA	DCAR_024824	601	DCAR_024823	-5176	coding	NA
DCAR_029497	-9.32198	1.76308e-21	NA	DCAR_029498	48585	MSTRG.25754	-59085	coding	uncharacterized LOC108200879, transcript variant X1
MSTRG.4333	-9.3097	1.90848e-21	NA	DCAR_005428	2214	DCAR_005427	-814	noncoding	NA
MSTRG.6798	-9.28093	8.19841e-22	NA	MSTRG.6799	5913	MSTRG.6797	-9259	noncoding	NA
MSTRG.9432	7.93922	2.6344e-14	DCAR_011106	DCAR_011107	1530	MSTRG.9431	-1803	coding	NA
MSTRG.8737	-9.27982	1.78141e-20	NA	MSTRG.8738 MSTRG.8738	59963	MSTRG.8736 MSTRG.8736	-141088	noncoding	NA
DCAR_025058	7.91205	9.16468e-17	NA	DCAR_025059	3787	DCAR_025057	-3371	coding	nucleoside diphosphate kinase 1-like
DCAR_006185	7.88872	2.22672e-13	NA	DCAR_006186	26582	DCAR_006184	-12082	coding	pentatricopeptide repeat-containing protein At1g19525-like
MSTRG.17985	-9.27169	1.69725e-19	NA	DCAR_022225	80104	DCAR_022226	-4031	noncoding	NA
DCAR_029064	7.88042	7.53419e-17	NA	DCAR_029065	5597	DCAR_029063	-3377	coding	uncharacterized LOC108201016
DCAR_031220	7.87461	1.32297e-16	NA	DCAR_031221	112210	DCAR_031219	-62417	coding	NA
MSTRG.27828	-9.18008	8.69579e-21	NA	. . .	-1	MSTRG.27827	-34597	noncoding	NA
DCAR_031770	7.85351	7.92801e-15	NA	MSTRG.27865 MSTRG.27865	1485	MSTRG.27862	-3027	coding	NA
DCAR_011105	7.82516	2.46247e-13	NA	MSTRG.9431	1942	DCAR_011104	-1089	coding	NA
DCAR_000823	-9.17434	3.22334e-20	NA	MSTRG.415 MSTRG.415	10332	MSTRG.413	-69473	coding	uncharacterized LOC108195106, transcript variant X1
DCAR_009487	7.774	1.39219e-14	NA	DCAR_009488	3028	MSTRG.8017	-12012	coding	flavone synthase-like, transcript variant X3
MSTRG.28275	-9.10687	2.14498e-20	NA	DCAR_032344	3089	.	-1	noncoding	NA
DCAR_024154	7.75288	8.15781e-15	NA	DCAR_024155	6034	DCAR_024153	-6921	coding	NA
DCAR_020481	-9.1062	1.89864e-20	NA	DCAR_020480	5151	DCAR_020482	-6685	coding	uncharacterized LOC108226633
DCAR_029146	7.73362	0.00194677	NA	DCAR_029147	4824	DCAR_029145	-1946	coding	uncharacterized LOC108200679
MSTRG.28063	-9.06749	1.44867e-17	NA	DCAR_032097	132182	MSTRG.28062	-1605	noncoding	NA
MSTRG.8708	-9.01607	9.82249e-19	NA	MSTRG.8709	15699	DCAR_010240	-2603	noncoding	NA
MSTRG.21255	7.72985	6.59225e-13	NA	DCAR_024459	4660	DCAR_024458	-42097	coding	NA
DCAR_012347	7.7049	3.08147e-30	NA	MSTRG.10472	255	DCAR_012346	-3783	coding	uncharacterized LOC108210815
DCAR_008099	7.70127	1.21016e-14	NA	DCAR_008100	3616	DCAR_008098	-968	coding	G-type lectin S-receptor-like serine/threonine-protein kinase B120, transcript variant X2
DCAR_024671	7.68944	4.24125e-18	NA	DCAR_024672	6653	DCAR_024670	-12771	coding	agamous-like MADS-box protein AGL27, transcript variant X2
MSTRG.8806	-8.96829	9.90882e-20	NA	MSTRG.8807 MSTRG.8807	53	DCAR_010351	-25358	noncoding	NA
DCAR_017962	7.68174	3.58233e-12	NA	DCAR_017963	3257	DCAR_017961	-4853	coding	uncharacterized LOC108222467
DCAR_002040	7.67255	2.9353e-12	NA	DCAR_002041	3397	DCAR_002039	-2393	coding	G-type lectin S-receptor-like serine/threonine-protein kinase RKS1
MSTRG.23257	7.65955	1.07903e-12	NA	DCAR_028731	1288	MSTRG.23256	-11	coding	NA
MSTRG.23785	7.65483	8.22108e-12	NA	MSTRG.23786 MSTRG.23786	5601	DCAR_028061	-17856	coding	NA
DCAR_032048	-8.96063	1.09525e-19	NA	.	-1	.	-1	coding	NA
MSTRG.24152	-8.85828	7.80291e-19	NA	MSTRG.24153	4947	DCAR_027643	-2292	noncoding	NA
DCAR_029788	-8.81143	1.25999e-18	NA	DCAR_029789	82585	MSTRG.26065	-37358	coding	NA
MSTRG.21722	-8.77941	5.77689e-16	NA	DCAR_024987	9955	MSTRG.21721	-746	noncoding	NA
MSTRG.25694	-8.75931	2.89239e-05	NA	DCAR_029430	5188	DCAR_029429	-1995	noncoding	NA
MSTRG.14821	-8.74075	0.00704156	NA	DCAR_017157	1015	DCAR_017156	-8239	noncoding	NA
MSTRG.24154	-8.70606	4.19316e-17	NA	MSTRG.24155	16452	MSTRG.24153	-690	noncoding	NA
MSTRG.16325	-8.6736	4.26779e-17	NA	DCAR_018933 DCAR_018933	881	DCAR_018932 DCAR_018932	-2187	noncoding	NA
DCAR_021880	7.53044	6.44434e-09	NA	DCAR_021879	5215	DCAR_021881	-2075	coding	lysine-rich arabinogalactan protein 19-like
MSTRG.27428	7.52858	1.07478e-10	NA	DCAR_031270	47359	MSTRG.27427	-763	coding	NA
DCAR_011108	7.52823	1.33108e-11	NA	DCAR_011109	2968	DCAR_011107	-333	coding	NA
DCAR_015444	7.52031	1.09671e-11	NA	DCAR_015443	7173	DCAR_015445	-9024	coding	F-box protein At3g07870-like, transcript variant X2
DCAR_024847	7.51579	1.23605e-12	NA	DCAR_024848	475	MSTRG.21594	-15435	coding	7-deoxyloganetic acid glucosyltransferase-like
MSTRG.26603	-8.67036	8.8626e-18	NA	MSTRG.26602	5387	DCAR_030518	-29970	noncoding	NA
MSTRG.21207	-8.65679	1.77061e-17	DCAR_024410	DCAR_024411	27752	MSTRG.21206 MSTRG.21206	-62279	noncoding	NA
MSTRG.10891	-8.6488	1.6803e-16	NA	MSTRG.10892	8194	DCAR_015990	-1123	noncoding	NA
DCAR_003340	7.44848	2.66525e-11	NA	DCAR_003341	5038	DCAR_003339	-6264	coding	11S globulin seed storage protein 2-like
MSTRG.8440	7.44767	1.1385e-11	NA	DCAR_009951	2578	DCAR_009950	-5061	coding	NA
DCAR_015947	7.40932	9.33198e-13	NA	MSTRG.10934	14387	DCAR_015948	-29184	coding	NA
MSTRG.10909	7.37585	4.14158e-11	NA	DCAR_015973	24729	MSTRG.10908	-3100	coding	NA
DCAR_031325	7.37299	1.81493e-09	NA	DCAR_031326	53548	DCAR_031324	-6246	coding	NA
MSTRG.21534	-8.64755	1.74956e-17	NA	MSTRG.21535	340	DCAR_024789	-1173	noncoding	NA
MSTRG.4771	-8.61198	3.43735e-18	NA	MSTRG.4772	4534	MSTRG.4770 MSTRG.4770	-11124	noncoding	NA
MSTRG.14692	7.31312	6.06139e-10	NA	MSTRG.14693	6249	MSTRG.14691	-30581	coding	NA
MSTRG.845	7.30494	9.98339e-12	NA	MSTRG.846	935	DCAR_001515	-346	coding	NA
MSTRG.10450	7.28111	1.63976e-11	NA	DCAR_012313	549	MSTRG.10449	-6652	coding	NA
MSTRG.6586	7.26223	2.9997e-05	NA	DCAR_007851	1621	DCAR_007850	-9462	coding	NA
MSTRG.4138	-8.59714	2.79772e-15	NA	DCAR_005172	56898	MSTRG.4137	-7010	noncoding	NA
DCAR_021052	7.21571	5.65407e-10	NA	DCAR_021051	4194	DCAR_021053	-3999	coding	uncharacterized LOC108226227
MSTRG.14407	-8.5623	9.77999e-07	NA	MSTRG.14408	4280	DCAR_016667	-15675	noncoding	NA
MSTRG.13825	7.20929	2.3644e-09	NA	DCAR_012774	2998	DCAR_012775	-3192	coding	NA
MSTRG.8807	-8.55994	1.09565e-16	NA	MSTRG.8808	76364	MSTRG.8806 MSTRG.8806	-53	noncoding	NA
MSTRG.625	7.1985	4.87501e-09	NA	DCAR_001132	1856	MSTRG.624	-18674	coding	NA
DCAR_013301	7.17322	1.09162e-09	NA	DCAR_013300	3120	DCAR_013302	-760	coding	NA
MSTRG.11013	-8.52607	8.16524e-17	NA	DCAR_015832	579	MSTRG.11011	-4283	noncoding	NA
MSTRG.20880	-8.52079	4.81384e-18	DCAR_023984	DCAR_023985 DCAR_023985	13462	DCAR_023983 DCAR_023983	-2990	noncoding	NA
MSTRG.4756	7.14601	3.7086e-15	NA	MSTRG.4757	4621	DCAR_005913	-2310	coding	NA
MSTRG.26073	-8.51757	3.58555e-15	NA	MSTRG.26074	202345	DCAR_029795 DCAR_029795 DCAR_029795	-34273	noncoding	NA
DCAR_001329	-8.50781	1.99301e-16	NA	MSTRG.396	33330	MSTRG.394	-34060	coding	uncharacterized LOC108214331, transcript variant X1
DCAR_009951	7.11139	7.91078e-14	NA	DCAR_009952	9094	MSTRG.8440	-2578	coding	protein SHORT INTERNODES-like
MSTRG.4498	-8.50738	2.13256e-17	NA	DCAR_005619	59806	MSTRG.4497	-26040	noncoding	NA
DCAR_016011	7.10739	1.64949e-09	NA	DCAR_016010	7026	DCAR_016012	-4854	coding	NA
MSTRG.14476	-8.4666	3.77207e-22	NA	DCAR_016740	1584	DCAR_016739	-8692	noncoding	NA
MSTRG.12295	7.09945	2.81452e-09	NA	DCAR_014344	4276	MSTRG.12293	-6813	coding	NA
DCAR_014006	7.09701	1.13387e-32	NA	DCAR_014005	2912	MSTRG.12609	-21980	coding	homeobox-leucine zipper protein HDG11-like
MSTRG.18135	-8.4043	4.57279e-16	NA	MSTRG.18136	3725	DCAR_022012	-3472	noncoding	NA
MSTRG.19863	-8.36072	6.01724e-15	NA	DCAR_020191	473	DCAR_020192	-15914	noncoding	NA
MSTRG.27273	7.08006	5.12989e-10	NA	DCAR_031506	16199	DCAR_031505	-104062	coding	NA
DCAR_004668	7.07529	1.55173e-08	NA	DCAR_004669	2044	DCAR_004667	-1894	coding	protein IQ-DOMAIN 14-like
MSTRG.25551	7.0639	1.61929e-09	NA	DCAR_029263	3712	DCAR_029262	-6000	coding	NA
MSTRG.17370	-8.35806	2.31568e-15	NA	DCAR_022969	7952	MSTRG.17369	-8566	noncoding	NA
DCAR_013356	7.03955	7.44193e-07	NA	DCAR_013355	6009	DCAR_013357	-4275	coding	protein MIZU-KUSSEI 1-like
DCAR_029054	7.01955	2.46851e-15	NA	DCAR_029055	1044	MSTRG.25316	-13364	coding	NA
MSTRG.3202	7.0116	4.04907e-09	DCAR_004132	DCAR_004134	2302	DCAR_004130	-498	coding	NA
MSTRG.16264	-8.35512	7.5407e-16	NA	DCAR_018866	1209	DCAR_018865	-402	noncoding	NA
DCAR_019522	6.96869	6.34751e-09	NA	DCAR_019523	3998	DCAR_019521	-1739	coding	uncharacterized LOC108220802, transcript variant X5
DCAR_031255	-8.33278	1.22754e-15	NA	DCAR_031256	15970	MSTRG.27419	-10539	coding	NA
DCAR_013665	6.9625	1.63885e-10	NA	DCAR_013664	16754	DCAR_013666	-3441	coding	heat shock 70 kDa protein-like
DCAR_020489	6.95812	4.27674e-17	NA	DCAR_020488	7766	DCAR_020490	-868	coding	uncharacterized LOC108224724
DCAR_000908	-8.281	2.33153e-14	NA	DCAR_000909	6782	DCAR_000907	-3268	coding	uncharacterized LOC108194213
MSTRG.4334	-8.27271	2.93382e-15	NA	DCAR_005428	1879	DCAR_005427	-1039	noncoding	NA
DCAR_028967	6.93322	1.96877e-07	NA	DCAR_028968	2829	DCAR_028966	-765	coding	embryogenic cell protein 40
DCAR_015864	6.93126	5.18141e-08	NA	DCAR_015863	1388	DCAR_015865	-13554	coding	NA
DCAR_001865	6.9215	1.0287e-08	NA	DCAR_001866	2889	DCAR_001864	-2400	coding	uncharacterized LOC108197074, transcript variant X4
MSTRG.15023	-8.26495	0.00279825	NA	DCAR_017391 DCAR_017391	12177	DCAR_017390	-2252	noncoding	NA
DCAR_003228	6.90264	3.64236e-06	NA	DCAR_003229	18352	DCAR_003227	-2275	coding	serine carboxypeptidase-like 40
MSTRG.14705	6.88641	6.41884e-08	NA	DCAR_017002	407	DCAR_017001	-3308	coding	NA
DCAR_004352	6.83636	1.32105e-10	NA	DCAR_004353	16340	DCAR_004351	-2993	coding	disease resistance protein RPS6-like, transcript variant X2
MSTRG.18577	-8.24229	1.0046e-13	NA	DCAR_021555	7435	DCAR_021556 DCAR_021556 DCAR_021556 DCAR_021556 DCAR_021556	-1514	noncoding	NA
DCAR_008104	-8.18434	2.06456e-12	NA	DCAR_008105	1653	DCAR_008103	-677	coding	uncharacterized LOC108209857, transcript variant X4
MSTRG.18997	-8.16701	1.8354e-14	NA	DCAR_021119 DCAR_021119	18976	DCAR_021120 DCAR_021120	-823	noncoding	NA
DCAR_012300	-8.15117	2.00502e-14	NA	DCAR_012301	3809	DCAR_012299	-3900	coding	uncharacterized LOC108215395
MSTRG.21685	-8.14345	2.15123e-14	NA	DCAR_024946	17072	DCAR_024945	-14159	noncoding	NA
MSTRG.28290	-8.06476	3.70782e-14	NA	.	-1	.	-1	noncoding	NA
MSTRG.5788	-8.05117	1.4617e-13	NA	DCAR_007005	4551	MSTRG.5787 MSTRG.5787	-1152	noncoding	NA
MSTRG.4145	-7.99825	8.18666e-13	NA	DCAR_005183 DCAR_005183	13120	DCAR_005182	-4224	noncoding	NA
DCAR_012314	6.74002	7.99401e-08	NA	DCAR_012315	11924	MSTRG.10451	-2626	coding	ubiquitin carboxyl-terminal hydrolase 12-like
MSTRG.23871	-7.98729	1.46016e-13	NA	DCAR_027962 DCAR_027962	7488	DCAR_027963	-6594	noncoding	NA
DCAR_010430	6.70764	3.88152e-12	NA	DCAR_010431	17077	MSTRG.8852	-56196	coding	uncharacterized LOC108211964, transcript variant X3
MSTRG.17571	-7.95479	9.02851e-13	NA	DCAR_022721 DCAR_022721	1916	MSTRG.17569	-5686	noncoding	NA
DCAR_013664	6.68814	2.88753e-06	NA	MSTRG.12963	878	DCAR_013665	-16754	coding	heat shock cognate 70 kDa protein 2-like
MSTRG.15820	6.68688	7.85358e-07	NA	MSTRG.15821	99333	DCAR_018409	-798	coding	NA
MSTRG.18082	-7.91886	7.54209e-13	NA	DCAR_022076	869	DCAR_022077	-2493	noncoding	NA
MSTRG.9348	-7.88668	8.90113e-13	NA	DCAR_010999	9356	DCAR_010998	-3319	noncoding	NA
MSTRG.28301	-7.85647	5.6366e-11	NA	.	-1	MSTRG.28300	-52553	noncoding	NA
DCAR_006026	6.67087	1.21621e-06	NA	DCAR_006027	23	DCAR_006025	-11710	coding	uncharacterized LOC108209144, transcript variant X3
DCAR_001229	-7.81837	1.63726e-10	NA	MSTRG.320	513	MSTRG.316	-6598	coding	uncharacterized LOC108214885, transcript variant X1
DCAR_028609	6.65364	3.45126e-09	NA	MSTRG.23356	67	MSTRG.23354	-25520	coding	uncharacterized LOC108199149, transcript variant X1
MSTRG.13612	6.64471	4.93793e-19	NA	MSTRG.13613	3130	DCAR_013016	-515	coding	NA
DCAR_014136	6.64445	4.28815e-07	NA	DCAR_014135	1326	DCAR_014137	-2052	coding	microsomal glutathione S-transferase 3-like
DCAR_016707	6.63912	2.57685e-06	NA	DCAR_016708	17213	DCAR_016706	-12087	coding	7-deoxyloganetin glucosyltransferase-like
DCAR_024568	-7.75431	1.0186e-11	NA	DCAR_024569	1148	DCAR_024567	-2549	coding	uncharacterized LOC108196417, transcript variant X2
MSTRG.8747	-7.70341	6.13262e-10	NA	DCAR_010288 DCAR_010288	3186	DCAR_010287	-976	noncoding	NA
DCAR_017081	6.62027	1.05921e-07	NA	DCAR_017082	11435	DCAR_017080	-12740	coding	fasciclin-like arabinogalactan protein 1
DCAR_003571	6.60758	0.000350581	NA	DCAR_003572	417	MSTRG.2735	-1667	coding	NA
DCAR_009514	6.60508	5.67278e-08	NA	DCAR_009515	2363	DCAR_009513	-21025	coding	thioredoxin-like protein CDSP32, chloroplastic
MSTRG.18204	-7.68542	8.08687e-12	NA	DCAR_021939	6277	MSTRG.18201	-5149	noncoding	NA
DCAR_003147	6.60001	2.88822e-09	NA	MSTRG.2361	9987	DCAR_003146	-5117	coding	uncharacterized LOC108222857
MSTRG.4534	6.59912	4.12481e-05	NA	DCAR_005648 DCAR_005648	3200	MSTRG.4533 MSTRG.4533	-876	coding	NA
MSTRG.3321	6.59766	8.61264e-12	NA	MSTRG.3322	4791	DCAR_004266 DCAR_004266 DCAR_004266	-2378	coding	NA
MSTRG.9275	-7.6633	3.68602e-10	NA	DCAR_010929	1075	DCAR_010928	-6907	noncoding	NA
DCAR_004501	6.58778	1.84876e-08	NA	DCAR_004502	1225	DCAR_004500	-1088	coding	LEAF RUST 10 DISEASE-RESISTANCE LOCUS RECEPTOR-LIKE PROTEIN KINASE-like 2.4
MSTRG.7471	6.58667	5.77131e-08	NA	MSTRG.7472	28662	MSTRG.7470	-308	coding	NA
MSTRG.16923	-7.62585	3.44657e-12	NA	DCAR_019593	5671	DCAR_019592 DCAR_019592	-7882	noncoding	NA
DCAR_014357	6.57022	6.48964e-07	NA	DCAR_014356	1764	DCAR_014358	-2242	coding	citrate-binding protein-like
MSTRG.28227	-7.61098	4.26388e-10	NA	MSTRG.28228	7885	DCAR_032284	-517	noncoding	NA
MSTRG.23065	-7.59936	9.55271e-10	NA	DCAR_026425	2610	DCAR_026424	-509	noncoding	NA
MSTRG.1201	-7.59776	6.90912e-11	NA	DCAR_001908	2167	DCAR_001907	-5207	noncoding	NA
MSTRG.18374	-7.58866	2.90746e-08	NA	DCAR_021757	2851	DCAR_021758	-3306	noncoding	NA
MSTRG.28012	-7.58107	5.1724e-11	NA	DCAR_032054	18506	DCAR_032053	-826	noncoding	NA
MSTRG.11012	-7.57323	3.4315e-10	NA	DCAR_015831	9919	MSTRG.11011	-88	noncoding	NA
MSTRG.10477	-7.54903	3.67453e-10	DCAR_012355	MSTRG.10478	3601	DCAR_012354	-29827	noncoding	NA
DCAR_023147	6.53166	7.15573e-15	NA	MSTRG.17207	28	DCAR_023148	-1556	coding	indole-3-acetic acid-amido synthetase GH3.6-like
DCAR_010626	6.52353	1.20841e-06	NA	MSTRG.9018	26836	DCAR_010625	-29087	coding	NA
MSTRG.12150	-7.53918	2.56056e-10	DCAR_014508	DCAR_014507	837	MSTRG.12149	-2482	noncoding	NA
MSTRG.14441	-7.52227	1.41229e-10	NA	MSTRG.14442	61150	DCAR_016703	-19572	noncoding	NA
DCAR_005623	6.50474	1.6958e-13	NA	DCAR_005624	2543	DCAR_005622	-7631	coding	protein LE25-like
MSTRG.21781	6.50428	4.01672e-06	NA	DCAR_025066	13283	DCAR_025065	-842	coding	NA
MSTRG.27812	-7.51342	1.01218e-10	NA	MSTRG.27813	118411	MSTRG.27811	-4616	noncoding	NA
MSTRG.10670	6.49074	0.00181919	NA	MSTRG.10672	3268	DCAR_012533	-4663	coding	NA
DCAR_021589	6.48657	2.67985e-06	NA	DCAR_021588	3533	DCAR_021590	-2724	coding	probable nucleoredoxin 1-2, transcript variant X1
DCAR_003126	6.47558	1.46284e-05	NA	DCAR_003127	1275	DCAR_003125	-2884	coding	NA
DCAR_008536	6.46884	1.19148e-06	NA	DCAR_008537	1440	DCAR_008535	-13327	coding	uncharacterized LOC108208554
DCAR_026131	6.46285	6.62485e-20	NA	DCAR_026132	1863	MSTRG.22775	-3900	coding	serine/threonine-protein kinase HT1-like
DCAR_011118	6.45326	4.50658e-21	NA	DCAR_011119	1935	DCAR_011117	-20855	coding	pleiotropic drug resistance protein 3-like
DCAR_018367	6.44503	5.57243e-10	NA	DCAR_018368	5486	DCAR_018366	-4003	coding	uncharacterized LOC108221633
DCAR_008051	6.44199	2.4809e-06	NA	DCAR_008052	4870	DCAR_008050	-7924	coding	polyphenol oxidase, chloroplastic-like
DCAR_003075	6.43865	2.97722e-07	NA	DCAR_003076	2459	DCAR_003074	-6016	coding	NADP-dependent malic enzyme-like
MSTRG.7195	6.43801	7.92405e-06	NA	MSTRG.7196	20666	DCAR_008578	-1884	coding	NA
MSTRG.27353	-7.50753	6.76358e-12	NA	MSTRG.27354 MSTRG.27354 MSTRG.27354 MSTRG.27354	20076	MSTRG.27352	-522	noncoding	NA
MSTRG.28033	-7.48866	1.72834e-10	NA	.	-1	MSTRG.28032	-601	noncoding	NA
MSTRG.16901	-7.4729	1.45852e-10	NA	DCAR_019572	2219	DCAR_019571 DCAR_019571	-7082	noncoding	NA
MSTRG.7198	6.40324	4.16363e-06	NA	DCAR_008580	15100	DCAR_008579	-1985	coding	NA
MSTRG.24785	6.40077	0.0045053	NA	MSTRG.24786	1800	DCAR_026913	-7515	coding	NA
MSTRG.11542	6.38363	1.01962e-11	NA	DCAR_015148	619	DCAR_015149	-559	coding	NA
DCAR_026947	6.38233	6.84086e-05	NA	DCAR_026946	9377	DCAR_026948	-7440	coding	NA
MSTRG.15945	-7.46432	6.65258e-12	NA	MSTRG.15943	556	MSTRG.15943	-6852	noncoding	NA
DCAR_019446	6.37335	0.00103186	NA	DCAR_019447	9112	MSTRG.16780	-9436	coding	transcription factor HEC2-like
MSTRG.10134	-7.45709	4.91088e-10	NA	DCAR_011922	3745	DCAR_011921	-12901	noncoding	NA
MSTRG.27577	-7.45218	5.80936e-09	NA	.	-1	.	-1	noncoding	NA
MSTRG.10733	-7.45152	3.49098e-10	NA	DCAR_012606	4429	MSTRG.10732 MSTRG.10732 MSTRG.10732	-1804	noncoding	NA
MSTRG.4493	-7.43924	1.31266e-10	NA	DCAR_005608 DCAR_005608	14343	MSTRG.4492	-10401	noncoding	NA
MSTRG.14242	6.34843	7.20793e-06	NA	MSTRG.14243	450	DCAR_016476	-3976	coding	NA
MSTRG.737	-7.43154	1.22349e-09	NA	DCAR_001376	583	DCAR_001375	-2212	noncoding	NA
MSTRG.26459	-7.41559	1.13456e-40	NA	DCAR_030345	7690	DCAR_030344	-2422	noncoding	NA
MSTRG.17364	-7.4024	1.91891e-09	NA	DCAR_022978	2388	DCAR_022979	-6774	noncoding	NA
DCAR_011603	6.31568	1.7782e-06	NA	DCAR_011604	6405	MSTRG.9848	-294	coding	NA
DCAR_023746	6.30746	1.18865e-05	NA	DCAR_023747	2039	MSTRG.20677	-4321	coding	NA
MSTRG.26477	-7.40109	8.59672e-10	NA	DCAR_030361 DCAR_030361	26418	DCAR_030360	-30270	noncoding	NA
MSTRG.27031	6.29613	3.62283e-05	NA	DCAR_031013	4736	DCAR_031012	-249	coding	NA
DCAR_008379	6.28995	0.000191303	NA	DCAR_008380	735	DCAR_008378	-2529	coding	short-chain dehydrogenase TIC 32, chloroplastic-like
MSTRG.28268	-7.35061	3.50006e-08	NA	. .	-1	. .	-1	noncoding	NA
MSTRG.11248	-7.34914	6.81331e-10	NA	DCAR_015525	917	DCAR_015526	-7936	noncoding	NA
MSTRG.16287	-7.34239	1.37534e-08	NA	DCAR_018887	20481	DCAR_018886	-913	noncoding	NA
DCAR_032344	-7.33413	3.88518e-11	NA	DCAR_032345	20785	DCAR_032343	-405	coding	NA
MSTRG.3875	-7.3251	2.39177e-08	NA	DCAR_004875	4548	MSTRG.3874	-12504	noncoding	NA
MSTRG.17847	-7.31233	1.076e-09	NA	MSTRG.17848	7252	DCAR_022400	-3989	noncoding	NA
DCAR_024831	6.24927	0.000965363	NA	DCAR_024832	8483	DCAR_024830	-1121	coding	uncharacterized LOC108195665
DCAR_002808	6.23406	1.29915e-06	NA	DCAR_002809	4251	DCAR_002807	-8705	coding	nuclear transcription factor Y subunit B-5-like
MSTRG.28237	-7.31176	1.67142e-09	NA	DCAR_032299	7044	.	-1	noncoding	NA
MSTRG.17202	-7.28424	2.70572e-09	NA	DCAR_023152	5755	DCAR_023153	-8674	noncoding	NA
MSTRG.1128	-7.27163	1.39534e-06	DCAR_001838	DCAR_001839	1387	DCAR_001837	-1729	noncoding	NA
MSTRG.14462	6.22871	5.92342e-10	NA	MSTRG.14463 MSTRG.14463	9086	DCAR_016722	-3638	coding	NA
DCAR_016010	6.22769	1.76294e-05	NA	DCAR_016009	14663	DCAR_016011	-7026	coding	NA
DCAR_016302	6.22118	4.72534e-07	NA	DCAR_016303	1995	DCAR_016301	-11348	coding	probable WRKY transcription factor 40
MSTRG.640	6.20947	7.49511e-06	NA	MSTRG.641	20145	MSTRG.639	-14619	coding	NA
MSTRG.23545	-7.26806	3.17093e-09	NA	DCAR_028215	580	DCAR_028216	-64	noncoding	NA
MSTRG.17570	-7.24155	3.69685e-10	NA	MSTRG.17571	6598	DCAR_022722	-15731	noncoding	NA
MSTRG.22743	-7.2405	7.77043e-10	DCAR_026100	MSTRG.22746	4798	DCAR_026099	-2739	noncoding	NA
MSTRG.24336	6.19106	3.15446e-05	NA	MSTRG.24337	4117	DCAR_027434	-16518	coding	NA
MSTRG.25613	-7.20476	1.05657e-06	NA	DCAR_029334	1179	MSTRG.25612	-3248	noncoding	NA
DCAR_005691	6.17462	9.76712e-19	NA	DCAR_005692	11823	MSTRG.4566 MSTRG.4566	-1403	coding	ethylene-responsive transcription factor 1B-like
MSTRG.4594	-7.19612	7.08781e-09	NA	DCAR_005722	429	MSTRG.4593	-5538	noncoding	NA
MSTRG.27442	-7.17971	3.33084e-08	NA	DCAR_031286	5056	MSTRG.27441	-392	noncoding	NA
MSTRG.8427	-7.12911	2.34665e-16	NA	DCAR_009943	5072	DCAR_009942	-14186	noncoding	NA
DCAR_002817	6.13504	0.00018366	NA	DCAR_002818	743	DCAR_002816	-1216	coding	translocator protein homolog
DCAR_027992	6.13278	9.48392e-06	NA	DCAR_027991	984	DCAR_027993	-3532	coding	CBL-interacting protein kinase 5-like
MSTRG.27891	-7.12753	1.74994e-06	NA	DCAR_031792	4394	DCAR_031791	-10613	noncoding	NA
DCAR_014912	6.10413	8.57331e-07	NA	DCAR_014911	5144	DCAR_014913	-3074	coding	codeine O-demethylase-like, transcript variant X2
DCAR_030543	6.10347	0.00237632	NA	DCAR_030544	5050	DCAR_030542	-4666	coding	monothiol glutaredoxin-S2-like
MSTRG.3097	-7.12158	3.36133e-08	DCAR_004012	DCAR_004013	5733	DCAR_004011	-12053	noncoding	NA
MSTRG.265	-7.11076	3.43938e-07	NA	MSTRG.266	3209	DCAR_000768	-7255	noncoding	NA
MSTRG.27982	6.0932	0.00848627	NA	MSTRG.27983	1407	MSTRG.27981	-7477	coding	NA
MSTRG.8321	-7.0969	1.10695e-08	NA	DCAR_009833	2408	DCAR_009832	-4341	noncoding	NA
DCAR_004233	6.09082	3.03116e-08	NA	DCAR_004234	10755	DCAR_004232	-7077	coding	probable WRKY transcription factor 31
DCAR_012349	6.08627	2.908e-23	NA	DCAR_012350	8708	DCAR_012348	-3649	coding	uncharacterized LOC108215266
MSTRG.21948	6.08384	0.000106469	NA	DCAR_025245	3459	MSTRG.21947	-8978	coding	NA
DCAR_024034	6.0821	0.00348324	NA	DCAR_024035	1831	DCAR_024033	-2873	coding	putative protease Do-like 14, transcript variant X1
DCAR_022077	-7.09324	3.65257e-67	NA	MSTRG.18082	2493	DCAR_022078	-1056	coding	vesicle-associated protein 1-4-like
MSTRG.11817	-7.09257	0.0016701	NA	DCAR_014849	844	MSTRG.11816	-591	noncoding	NA
MSTRG.4053	-7.08937	5.22699e-07	NA	DCAR_005116	1213	DCAR_005117	-2976	noncoding	NA
MSTRG.23796	-7.07964	1.59193e-15	NA	MSTRG.23795	3207	DCAR_028057	-11029	noncoding	NA
MSTRG.27963	6.05866	9.73023e-54	NA	DCAR_031994	1225	DCAR_031993	-872	coding	NA
DCAR_009482	6.05748	1.58045e-15	NA	DCAR_009483	25426	DCAR_009481	-653	coding	putative ER lumen protein-retaining receptor C28H8.4
MSTRG.10852	-7.0652	0.000159441	NA	DCAR_016038	10186	DCAR_016039	-1136	noncoding	NA
MSTRG.5757	-7.01466	1.11463e-07	NA	DCAR_006978	4686	DCAR_006977	-955	noncoding	NA
DCAR_009098	6.0511	1.36453e-24	NA	DCAR_009099	9392	DCAR_009097	-2352	coding	NA
DCAR_019694	6.05091	0.000164555	NA	DCAR_019695	1212	DCAR_019693	-488	coding	NA
MSTRG.19634	-6.98617	2.0654e-05	NA	DCAR_020434	1096	DCAR_020435	-5736	noncoding	NA
MSTRG.28212	-6.9844	1.30729e-07	NA	DCAR_032273 DCAR_032273 DCAR_032273	54195	DCAR_032272 DCAR_032272	-8747	noncoding	NA
DCAR_022259	6.04037	9.24997e-18	NA	DCAR_022258	2318	DCAR_022260	-841	coding	uncharacterized LOC108226011
DCAR_010585	6.04029	9.40848e-05	NA	DCAR_010586	771	DCAR_010584	-4767	coding	protein NRT1/ PTR FAMILY 5.5-like
MSTRG.23706	6.03032	0.000317216	NA	DCAR_028148	19483	DCAR_028149	-5398	coding	NA
MSTRG.10606	-6.98352	3.76304e-07	NA	MSTRG.10607 MSTRG.10607 MSTRG.10607	9184	MSTRG.10605	-108	noncoding	NA
DCAR_029055	6.01046	9.18097e-08	NA	MSTRG.25321	3432	DCAR_029054	-1044	coding	uncharacterized LOC108202539, transcript variant X2
MSTRG.7676	-6.97562	4.40446e-07	NA	DCAR_009116 DCAR_009116 DCAR_009116 DCAR_009116	18163	DCAR_009115 DCAR_009115 DCAR_009115 DCAR_009115	-456	noncoding	NA
MSTRG.6241	-6.96819	2.78955e-07	NA	DCAR_007482	3348	DCAR_007481	-690	noncoding	NA
MSTRG.21829	-6.93325	7.24265e-06	NA	DCAR_031513	6531	DCAR_031514	-308	noncoding	NA
MSTRG.2342	5.99826	2.20813e-08	NA	DCAR_003131	2938	DCAR_003130	-2145	coding	NA
MSTRG.5663	-6.9275	8.49337e-07	NA	DCAR_006888	4776	MSTRG.5662	-2	noncoding	NA
MSTRG.12996	-6.91273	2.89164e-06	NA	DCAR_013629	4443	DCAR_013630	-4145	noncoding	NA
MSTRG.16372	-6.90992	5.29944e-07	NA	DCAR_018980	3127	DCAR_018979	-1725	noncoding	NA
MSTRG.9339	-6.89481	1.09417e-06	DCAR_010989	MSTRG.9341	4729	DCAR_010988	-11885	noncoding	NA
DCAR_028267	5.97931	0.000785871	NA	DCAR_028266	5993	DCAR_028268	-34639	coding	protein STRUBBELIG-RECEPTOR FAMILY 7-like
MSTRG.8459	5.9547	0.000464723	NA	DCAR_009971	568	DCAR_009970	-3556	coding	NA
MSTRG.11360	-6.86428	3.46997e-07	NA	DCAR_015388	1705	DCAR_015389	-1097	noncoding	NA
DCAR_011890	5.95024	9.57462e-08	NA	DCAR_011891	564	DCAR_011889	-6435	coding	sodium-coupled neutral amino acid transporter 1
MSTRG.20923	5.94738	8.20553e-07	NA	DCAR_024032	4084	DCAR_024031	-8430	coding	NA
MSTRG.14062	-6.86185	6.66341e-05	NA	MSTRG.14064	8883	DCAR_016257	-3023	noncoding	NA
MSTRG.7176	-6.85555	2.68115e-07	NA	DCAR_008554	1932	DCAR_008553	-670	noncoding	NA
DCAR_031698	5.92322	1.87029e-37	NA	DCAR_031699	36724	.	-1	coding	NA
MSTRG.26915	5.92141	5.25168e-05	NA	MSTRG.26917 MSTRG.26917	581	DCAR_030892	-30585	coding	NA
DCAR_004069	5.9179	1.83904e-08	NA	DCAR_004070	3856	DCAR_004068	-5873	coding	pistil-specific extensin-like protein
MSTRG.23397	-6.84909	4.47685e-07	NA	MSTRG.23398	10081	DCAR_028547	-42959	noncoding	NA
DCAR_010051	5.91306	0.00649006	NA	MSTRG.8529	17960	MSTRG.8527	-2553	coding	NA
DCAR_008282	5.90238	1.74971e-10	NA	DCAR_008283	1703	DCAR_008281	-8090	coding	NA
MSTRG.28135	-6.81567	5.19609e-05	NA	DCAR_032170	1398	MSTRG.28134	-843	noncoding	NA
DCAR_017835	-6.80906	1.06969e-20	NA	DCAR_017836	1826	DCAR_017834	-620	coding	early nodulin-93-like
MSTRG.10077	-6.79339	1.32792e-06	NA	DCAR_011850	1739	DCAR_011849	-7868	noncoding	NA
DCAR_024854	5.88773	2.13841e-23	NA	DCAR_024855	4175	DCAR_024853	-1883	coding	uncharacterized LOC108196892, transcript variant X3
MSTRG.25767	-6.79131	2.99407e-10	NA	MSTRG.25768	2386	DCAR_029508	-8295	noncoding	NA
MSTRG.18768	-6.75954	8.82509e-07	NA	DCAR_021362	87	DCAR_021363	-1751	noncoding	NA
DCAR_012775	5.86849	2.50244e-33	NA	MSTRG.13825	3192	DCAR_012776	-1043	coding	histone deacetylase HDT3-like, transcript variant X2
MSTRG.22295	-6.75746	4.37822e-05	NA	DCAR_025627	176	DCAR_025626	-1781	noncoding	NA
MSTRG.4457	-6.74008	2.51743e-06	NA	DCAR_005574	3185	DCAR_005573	-1971	noncoding	NA
MSTRG.5104	-6.73891	1.78557e-07	NA	MSTRG.5105	72	MSTRG.5103	-187	noncoding	NA
MSTRG.5314	-6.73846	4.50542e-06	NA	MSTRG.5315	2808	MSTRG.5313	-8815	noncoding	NA
MSTRG.20570	-6.69787	8.66142e-74	NA	DCAR_023616 DCAR_023616 DCAR_023616	827	DCAR_023615 DCAR_023615 DCAR_023615	-3390	noncoding	NA
MSTRG.6799	5.81569	2.94534e-28	NA	DCAR_008118	2252	MSTRG.6798	-5913	coding	NA
DCAR_008474	5.81311	0.00558347	NA	DCAR_008475	756	DCAR_008473	-815	coding	14 kDa proline-rich protein DC2.15-like
DCAR_027943	5.81249	0.000901965	NA	MSTRG.23899	2542	DCAR_027944	-5248	coding	uncharacterized LOC108197563, transcript variant X1
DCAR_011062	5.80972	0.000144033	NA	MSTRG.9397	4370	DCAR_011061	-3592	coding	NA
DCAR_024246	5.80734	1.87468e-69	NA	MSTRG.21090	7503	DCAR_024245	-7870	coding	proline-rich 33 kDa extensin-related protein-like
DCAR_025249	-6.69218	2.1691e-05	NA	DCAR_025250	10463	DCAR_025248	-413	coding	protein BRASSINOSTEROID INSENSITIVE 1-like
DCAR_008345	5.80536	5.31083e-14	NA	DCAR_008346	4751	DCAR_008344	-3079	coding	uncharacterized LOC108208313
MSTRG.27870	-6.69186	7.69103e-06	NA	DCAR_031775	3535	MSTRG.27869	-124	noncoding	NA
MSTRG.5282	-6.67932	8.33534e-10	NA	DCAR_006492	10571	DCAR_006491	-1153	noncoding	NA
DCAR_011489	5.7971	0.00243486	NA	DCAR_011490	9684	MSTRG.9753	-6092	coding	NA
DCAR_026019	5.79682	2.27863e-05	NA	DCAR_026020	1404	DCAR_026018	-2162	coding	remorin
MSTRG.15619	-6.66669	5.6359e-06	NA	DCAR_018157	1970	DCAR_018156	-5994	noncoding	NA
MSTRG.14739	-6.66509	1.08678e-05	NA	DCAR_017053	3768	DCAR_017052	-10840	noncoding	NA
DCAR_009995	5.78071	0.00579555	NA	DCAR_009996	4070	DCAR_009994	-33824	coding	NA
MSTRG.9141	5.76908	0.00227447	NA	MSTRG.9142	593	DCAR_010769	-3444	coding	NA
MSTRG.26472	-6.65114	5.90753e-06	NA	DCAR_030355	1254	MSTRG.26471	-55830	noncoding	NA
MSTRG.22235	-6.64931	1.18354e-05	NA	DCAR_025566	14017	MSTRG.22234	-3321	noncoding	NA
MSTRG.15767	5.74807	3.1937e-05	NA	DCAR_018357	6089	MSTRG.15766 MSTRG.15766	-4627	coding	NA
MSTRG.18211	-6.6433	6.53143e-06	DCAR_021933	MSTRG.18213	6434	DCAR_021934	-6603	noncoding	NA
MSTRG.656	-6.63359	0.00132417	NA	DCAR_001155	125368	DCAR_001154	-709	noncoding	NA
MSTRG.10873	-6.5552	0.0006794	NA	DCAR_016013	158621	DCAR_016014	-9545	noncoding	NA
MSTRG.22405	-6.54437	4.67641e-05	NA	DCAR_025742	1549	DCAR_025741	-2478	noncoding	NA
DCAR_029500	-6.53831	6.57781e-05	NA	DCAR_029501	42315	DCAR_029499	-38552	coding	NA
MSTRG.27426	5.719	7.24435e-09	NA	DCAR_031263	20043	MSTRG.27425	-10841	coding	NA
DCAR_013744	5.71535	0.0038047	NA	DCAR_013743	1825	DCAR_013745	-5263	coding	feruloyl CoA ortho-hydroxylase 1
DCAR_002486	5.70186	1.74545e-12	NA	DCAR_002487	34403	DCAR_002485	-5973	coding	ethylene-responsive transcription factor ERF071-like
DCAR_024226	5.70183	0.000420475	NA	DCAR_024227	22763	DCAR_024225	-4090	coding	uncharacterized LOC108195646
MSTRG.401	-6.53509	2.115e-05	NA	MSTRG.402	2577	MSTRG.400	-730	noncoding	NA
MSTRG.27514	-6.44628	5.67923e-05	NA	DCAR_031381	5175	DCAR_031380	-58538	noncoding	NA
MSTRG.6562	-6.43711	3.64922e-05	DCAR_007819	DCAR_007820	3106	DCAR_007818	-8164	noncoding	NA
MSTRG.21540	-6.41473	2.40187e-06	NA	MSTRG.21541	661	MSTRG.21539	-790	noncoding	NA
MSTRG.9601	-6.41452	5.28306e-05	NA	MSTRG.9602	230	DCAR_011316	-914	noncoding	NA
MSTRG.8196	-6.39203	0.000132365	NA	DCAR_009669	2084	DCAR_009668	-8037	noncoding	NA
DCAR_018330	5.65888	8.78822e-46	NA	DCAR_018331	1111	DCAR_018329	-961	coding	caffeoylshikimate esterase-like
DCAR_008486	5.65776	0.00062595	NA	DCAR_008487	564	DCAR_008485	-5743	coding	uncharacterized LOC108207912, transcript variant X5
MSTRG.18689	5.65359	5.26975e-05	NA	DCAR_021441	3078	DCAR_021442	-4951	coding	NA
DCAR_022882	5.65182	0.00957289	NA	MSTRG.17445	2050	DCAR_022883	-6845	coding	uncharacterized LOC108227995
MSTRG.26567	-6.38217	5.0685e-05	NA	DCAR_030472	3666	DCAR_030471	-16040	noncoding	NA
MSTRG.15073	-6.38206	1.91745e-05	NA	DCAR_017454 DCAR_017454	43730	DCAR_017453	-55231	noncoding	NA
MSTRG.11011	-6.36902	0.000283148	NA	MSTRG.11012	88	DCAR_015833	-23400	noncoding	NA
MSTRG.26199	-6.36812	6.83694e-07	NA	MSTRG.26200	43879	MSTRG.26198	-302	noncoding	NA
DCAR_011119	5.63643	0.00777841	NA	DCAR_011120	9439	DCAR_011118	-1935	coding	NA
MSTRG.28260	-6.36054	2.74368e-06	NA	DCAR_032337	27072	DCAR_032336	-2620	noncoding	NA
DCAR_028111	5.62153	2.0534e-21	NA	DCAR_028110	2064	DCAR_028112	-985	coding	bifunctional epoxide hydrolase 2-like
MSTRG.8663	5.61879	0.000148658	NA	DCAR_010187	3425	DCAR_010186	-8599	coding	NA
MSTRG.3913	-6.32259	2.50147e-06	NA	DCAR_004917	7905	MSTRG.3912 MSTRG.3912	-1541	noncoding	NA
DCAR_006132	5.60396	2.40046e-06	NA	DCAR_006133	4073	DCAR_006131	-5594	coding	uncharacterized LOC108208372
DCAR_005884	5.59616	7.05211e-19	NA	DCAR_005885	576	MSTRG.4734	-17084	coding	asparagine synthetase [glutamine-hydrolyzing]
DCAR_002206	5.57347	0.000990929	NA	MSTRG.1496	1609	DCAR_002205	-6445	coding	NA
DCAR_021641	5.57312	0.000946936	NA	DCAR_021640	3352	DCAR_021642	-3539	coding	NA
MSTRG.10593	-6.31826	3.22082e-13	NA	DCAR_012471	698	MSTRG.10592	-1288	noncoding	NA
DCAR_005388	5.56598	0.00265582	NA	DCAR_005389	11997	DCAR_005387	-4419	coding	non-specific lipid-transfer protein 1-like
DCAR_029390	5.56588	0.00257219	NA	DCAR_029391	5837	DCAR_029389	-4031	coding	tetracycline resistance protein, class B-like
DCAR_000706	5.54705	0.000225389	NA	DCAR_000707	4724	MSTRG.176	-816	coding	protein NUCLEAR FUSION DEFECTIVE 4
DCAR_028763	5.5442	0.000251879	NA	DCAR_028762	1370	MSTRG.23229	-1282	coding	putative disease resistance protein At1g50180
MSTRG.3932	-6.31261	0.000649454	NA	DCAR_004947	10121	MSTRG.3931	-384	noncoding	NA
MSTRG.16038	-6.29005	1.16957e-34	NA	DCAR_018630 DCAR_018630 DCAR_018630	7699	DCAR_018629	-5322	noncoding	NA
DCAR_009141	5.53356	5.99672e-08	NA	DCAR_009142	6738	DCAR_009140	-1933	coding	pleiotropic drug resistance protein 2-like, transcript variant X2
DCAR_018524	5.53353	0.00774071	NA	DCAR_018525	1863	DCAR_018523	-4132	coding	uncharacterized acetyltransferase At3g50280-like
DCAR_004556	-6.27871	0.000363821	NA	MSTRG.3604	672	DCAR_004555	-8099	coding	uncharacterized LOC108205096, transcript variant X10
MSTRG.21855	-6.27819	5.27268e-05	NA	DCAR_025125	15581	DCAR_025124	-1556	noncoding	NA
DCAR_023997	5.48438	3.12847e-05	NA	DCAR_023998	5332	DCAR_023996	-1347	coding	probably inactive leucine-rich repeat receptor-like protein kinase IMK2
DCAR_004019	5.47402	3.03601e-19	NA	DCAR_004020	3733	DCAR_004018	-4792	coding	uncharacterized LOC108204705
DCAR_000738	5.46181	1.57792e-07	NA	DCAR_000739	14903	DCAR_000737	-866	coding	BURP domain protein RD22
DCAR_022075	5.45707	1.94177e-08	NA	DCAR_022074	2236	DCAR_022076	-6230	coding	B3 domain-containing protein REM20-like, transcript variant X2
MSTRG.18044	-6.26794	0.00150427	NA	DCAR_022114	6975	DCAR_022115	-5215	noncoding	NA
MSTRG.814	-6.24752	0.00534496	NA	DCAR_001477	249	MSTRG.813 MSTRG.813	-256	noncoding	NA
DCAR_008842	5.43434	7.72344e-45	NA	DCAR_008843	2439	DCAR_008841	-2131	coding	kynurenine formamidase-like
MSTRG.4381	-6.22774	0.000671871	DCAR_005483	DCAR_005484	22262	MSTRG.4380	-2424	noncoding	NA
MSTRG.3314	5.4134	0.000944482	DCAR_004261	DCAR_004262	179	MSTRG.3311 MSTRG.3311	-3235	coding	NA
DCAR_004429	5.41272	1.49849e-25	NA	DCAR_004430	1360	DCAR_004428	-3029	coding	protein REVERSION-TO-ETHYLENE SENSITIVITY1, transcript variant X1
DCAR_005760	5.41243	1.37795e-12	NA	DCAR_005761	3252	DCAR_005759	-2531	coding	vacuolar protein sorting-associated protein 51 homolog
MSTRG.8001	-6.21643	0.0011067	NA	DCAR_009471	740	MSTRG.8000 MSTRG.8000	-167	noncoding	NA
DCAR_019572	5.40556	3.34744e-05	NA	DCAR_019573	3085	MSTRG.16901	-2219	coding	homeobox-leucine zipper protein ATHB-52
DCAR_013489	5.40347	0.00777703	NA	MSTRG.13146	874	DCAR_013490	-1429	coding	yrdC domain-containing protein, mitochondrial-like, transcript variant X2
DCAR_028017	5.39859	1.24444e-47	NA	DCAR_028016	13803	DCAR_028018	-988	coding	putative exosome complex component rrp40
MSTRG.8931	5.39328	0.000319226	NA	DCAR_010529	26634	DCAR_010528	-9274	coding	NA
DCAR_027465	5.38421	1.20637e-11	NA	DCAR_027464	1364	DCAR_027466	-1318	coding	pentatricopeptide repeat-containing protein At1g26460, mitochondrial-like
DCAR_027469	5.36221	1.49606e-14	NA	DCAR_027468	3270	DCAR_027470	-1129	coding	pentatricopeptide repeat-containing protein At1g26460, mitochondrial-like
MSTRG.27999	-6.21138	0.000649222	NA	.	-1	.	-1	noncoding	NA
MSTRG.25941	-6.20748	0.000372407	NA	MSTRG.25942	2476	DCAR_031828	-10463	noncoding	NA
DCAR_017463	5.3428	0.000873341	NA	MSTRG.15080	14475	MSTRG.15079	-459	coding	NA
MSTRG.6727	5.33108	2.39148e-09	DCAR_008035	DCAR_008036	831	DCAR_008034	-1647	coding	NA
MSTRG.27884	-6.19814	0.000865888	NA	DCAR_031786	2219	MSTRG.27882	-5386	noncoding	NA
DCAR_011686	5.32206	0.000187246	NA	MSTRG.9915	6196	DCAR_011685	-4271	coding	miraculin-like
MSTRG.13048	-6.19624	0.000424028	NA	DCAR_013582 DCAR_013582	2781	DCAR_013583 DCAR_013583	-3206	noncoding	NA
DCAR_029346	5.31307	3.29242e-07	NA	MSTRG.25625	32087	DCAR_029345	-4599	coding	NA
DCAR_032351	5.31252	0.00231698	NA	DCAR_032352	27444	DCAR_032350	-23772	coding	NA
DCAR_003611	5.30786	9.63011e-11	NA	DCAR_003612	9722	DCAR_003610	-1441	coding	probable indole-3-acetic acid-amido synthetase GH3.1
DCAR_030204	5.27047	1.86912e-64	NA	DCAR_030205	5115	DCAR_030203	-5756	coding	probable S-adenosylmethionine-dependent methyltransferase At5g37990
MSTRG.18559	-6.17279	0.00209998	NA	DCAR_021577	5245	DCAR_021578	-2549	noncoding	NA
MSTRG.17573	-6.17073	0.000513585	NA	DCAR_022718	6222	MSTRG.17572	-3356	noncoding	NA
MSTRG.24914	-6.16186	1.88121e-09	NA	MSTRG.24915 MSTRG.24915	16799	DCAR_026753	-44235	noncoding	NA
DCAR_005843	5.2546	1.01246e-08	NA	DCAR_005844	2651	DCAR_005842	-7756	coding	CASP-like protein 1E1
DCAR_029829	5.24512	2.15481e-17	NA	DCAR_029830	863	MSTRG.26088	-4910	coding	S-adenosylmethionine synthase 5-like, transcript variant X1
MSTRG.25211	-6.15969	0.000912633	NA	MSTRG.25212	1118	DCAR_026443	-1574	noncoding	NA
DCAR_013840	5.24256	3.37494e-39	NA	DCAR_013839	615	DCAR_013841	-1871	coding	purple acid phosphatase 2-like
DCAR_017405	5.23775	0.000592792	NA	DCAR_017406	9418	DCAR_017404	-12663	coding	ethylene-responsive transcription factor ERF014
MSTRG.25773	5.22027	0.000175573	NA	DCAR_029511	59502	MSTRG.25772	-31790	coding	NA
MSTRG.25485	5.21731	8.60165e-12	NA	MSTRG.25487	2869	DCAR_029220	-8219	coding	NA
DCAR_027506	5.20359	8.25278e-31	NA	DCAR_027505	19340	MSTRG.24281	-2474	coding	2-alkenal reductase (NADP(+)-dependent)-like
DCAR_011517	5.20118	0.00949598	NA	DCAR_011518	1309	DCAR_011516	-28447	coding	uncharacterized LOC108213226
DCAR_004487	-6.15181	4.9229e-05	NA	DCAR_004488	5499	DCAR_004486	-23718	coding	uncharacterized LOC108197465
MSTRG.15071	-6.1518	4.65046e-08	NA	DCAR_017450	112743	MSTRG.15070	-59058	noncoding	NA
MSTRG.10727	-6.12174	0.00452382	NA	MSTRG.10728	801	MSTRG.10726	-40316	noncoding	NA
MSTRG.5695	-6.11653	4.59832e-08	NA	DCAR_006920	1035	DCAR_006919	-3412	noncoding	NA
DCAR_028215	-6.11449	0.00765207	NA	DCAR_028214	31961	MSTRG.23545	-580	coding	uncharacterized LOC108198768, transcript variant X1
MSTRG.15210	5.15708	0.00093887	NA	DCAR_017634	2615	DCAR_017633	-646	coding	NA
DCAR_024837	5.15559	1.72565e-08	NA	MSTRG.21586	11899	DCAR_024836	-4163	coding	uncharacterized LOC108195299
DCAR_014986	5.14649	8.36785e-05	NA	DCAR_014985	1820	DCAR_014987	-11750	coding	cytokinin riboside 5'-monophosphate phosphoribohydrolase LOG1-like
MSTRG.25422	5.12059	3.48815e-05	NA	DCAR_029156	7535	DCAR_029155	-14788	coding	NA
DCAR_000894	5.11274	0.00354451	NA	DCAR_000895	21121	DCAR_000893	-2472	coding	agamous-like MADS-box protein AGL19
DCAR_006311	5.11115	7.46773e-25	NA	DCAR_006312	1113	DCAR_006310	-7625	coding	acyl-CoA-binding protein, transcript variant X1
MSTRG.9883	-6.10709	0.00336752	NA	DCAR_011642	986	DCAR_011641	-7909	noncoding	NA
DCAR_028592	5.10658	2.04839e-57	NA	DCAR_028591	2780	MSTRG.23364	-727	coding	uncharacterized LOC108198855, transcript variant X1
MSTRG.4936	-6.10657	0.000958621	NA	DCAR_006118	23118	MSTRG.4934	-3156	noncoding	NA
MSTRG.18763	5.09111	1.37548e-05	NA	DCAR_021367	2367	DCAR_021368	-734	coding	NA
DCAR_010446	5.09009	1.3001e-12	NA	DCAR_010447	19191	DCAR_010445	-1856	coding	aldehyde dehydrogenase family 2 member C4-like
MSTRG.11028	5.08959	0.00175859	NA	MSTRG.11029	2264	MSTRG.11027	-12707	coding	NA
DCAR_008534	5.08279	9.0336e-42	NA	DCAR_008535	2655	MSTRG.7158	-6397	coding	uncharacterized LOC108207885
MSTRG.21622	5.08149	3.08775e-08	NA	DCAR_024880	3505	MSTRG.21621	-4151	coding	NA
DCAR_005228	5.07065	0.000109308	NA	DCAR_005229	74876	DCAR_005227	-4581	coding	uncharacterized LOC108208275, transcript variant X2
MSTRG.24827	-6.10513	2.69731e-11	NA	DCAR_026847	10542	DCAR_026848	-9434	noncoding	NA
DCAR_012224	5.03957	1.28837e-213	NA	MSTRG.10376	2708	DCAR_012223	-7583	coding	probable F-box protein At1g60180
MSTRG.13112	-6.09441	1.97903e-76	NA	DCAR_013522	8558	DCAR_013523	-4998	noncoding	NA
MSTRG.21308	-6.07387	0.00668254	NA	DCAR_024531	1789	DCAR_024530	-828	noncoding	NA
DCAR_029319	5.0225	5.31647e-10	NA	DCAR_029320	44568	MSTRG.25600	-1503	coding	short-chain dehydrogenase TIC 32, chloroplastic-like
MSTRG.18947	5.02197	0.000234868	NA	DCAR_021178	1165	DCAR_021179	-2512	coding	NA
DCAR_016652	5.01471	0.00788402	NA	DCAR_016653	7354	DCAR_016651	-5381	coding	glucan endo-1,3-beta-glucosidase 12-like
DCAR_023773	5.00545	0.000123728	NA	DCAR_023774	783	DCAR_023772	-2485	coding	uncharacterized LOC108195192
DCAR_005684	5.00337	0.00115354	NA	DCAR_005685	42345	DCAR_005683	-25521	coding	protein CUP-SHAPED COTYLEDON 3-like
DCAR_011313	5.00165	2.47604e-06	NA	DCAR_011314	1661	DCAR_011312	-8517	coding	protein LYK2
DCAR_003816	4.97726	2.49629e-32	NA	DCAR_003817	898	DCAR_003815	-2923	coding	alpha-glucosidase-like
DCAR_011117	4.96465	1.24109e-15	NA	DCAR_011118	20855	DCAR_011116	-38461	coding	pleiotropic drug resistance protein 3-like, transcript variant X2
DCAR_027030	4.94968	0.000552604	NA	DCAR_027029	8872	DCAR_027031	-6522	coding	pathogenesis-related protein 2
DCAR_027871	-6.06314	4.28028e-07	NA	MSTRG.23961	3360	DCAR_027872	-4880	coding	plastidial pyruvate kinase 2-like, transcript variant X3
DCAR_015424	4.94795	3.93777e-12	NA	DCAR_015423	761	DCAR_015425	-3912	coding	dehydrodolichyl diphosphate synthase 2-like
DCAR_001975	4.94248	4.52771e-23	NA	DCAR_001976	12925	MSTRG.1272	-1396	coding	protein STRUBBELIG-RECEPTOR FAMILY 6-like
MSTRG.7806	4.93637	1.31694e-41	NA	DCAR_009262	442	MSTRG.7805	-10448	coding	NA
DCAR_029128	4.91618	0.000368884	NA	DCAR_029129	10106	MSTRG.25394	-2707	coding	uncharacterized LOC108202004
DCAR_023991	4.90708	0.000233423	NA	DCAR_023992	2682	DCAR_023990	-36884	coding	solute carrier family 40 member 2-like
DCAR_030477	4.9014	5.3627e-14	NA	DCAR_030478	435	DCAR_030476	-517	coding	probable bifunctional TENA-E protein
DCAR_013502	4.89831	1.17065e-16	NA	DCAR_013501	2806	MSTRG.13132	-7307	coding	eukaryotic translation initiation factor 5B-like, transcript variant X1
MSTRG.10846	-6.05901	0.00139957	NA	DCAR_016057	57988	MSTRG.10845	-77870	noncoding	NA
MSTRG.10605	-6.04805	0.00175352	NA	MSTRG.10606 MSTRG.10606	64	DCAR_012477	-1899	noncoding	NA
DCAR_019182	4.78932	4.72846e-59	NA	DCAR_019183	1084	DCAR_019181	-5494	coding	putative protease Do-like 14
DCAR_015456	4.75686	0.00167139	NA	DCAR_015455	1153	DCAR_015457	-8401	coding	NA
DCAR_012279	4.7513	5.58932e-05	NA	DCAR_012280	1886	DCAR_012278	-2235	coding	cinnamoyl-CoA reductase 1-like
MSTRG.1197	-6.03932	7.6196e-05	NA	DCAR_001905	4108	DCAR_001904	-4220	noncoding	NA
DCAR_001832	4.74271	2.56664e-05	NA	DCAR_001833	27368	DCAR_001831	-2827	coding	receptor-like protein 12
MSTRG.14966	-6.01775	1.92291e-05	NA	MSTRG.14967	19972	DCAR_017331	-38379	noncoding	NA
MSTRG.15803	-6.00582	3.26151e-13	NA	MSTRG.15804 MSTRG.15804 MSTRG.15804 MSTRG.15804	5465	DCAR_018396	-6519	noncoding	NA
MSTRG.874	-5.99999	0.000122745	NA	DCAR_001552	38639	DCAR_001551	-23	noncoding	NA
MSTRG.7134	-5.99972	3.18473e-08	NA	MSTRG.7135	852	DCAR_008509	-6085	noncoding	NA
MSTRG.25334	-5.9986	0.00309706	NA	MSTRG.25335	272	DCAR_029068	-5205	noncoding	NA
DCAR_003365	4.69026	2.1242e-22	NA	DCAR_003366	6972	DCAR_003364	-10601	coding	dormancy-associated protein homolog 3-like
DCAR_011440	4.68537	8.4955e-23	NA	DCAR_011441	4869	MSTRG.9703	-35761	coding	protein HUA2-LIKE 3-like, transcript variant X1
MSTRG.19864	-5.99028	0.00310003	NA	DCAR_020191	424	DCAR_020192	-16735	noncoding	NA
DCAR_031402	4.67168	3.87125e-14	NA	DCAR_031403	1364	MSTRG.27520	-22843	coding	NA
DCAR_026559	4.65834	4.90855e-21	NA	DCAR_026558	3863	DCAR_026560	-8588	coding	zinc finger protein 5
DCAR_013694	4.64639	0.0010783	NA	DCAR_013693	2025	DCAR_013695	-5112	coding	uncharacterized LOC108218687, transcript variant X2
MSTRG.8539	-5.95875	0.00693361	NA	DCAR_010064	7251	DCAR_010063	-2492	noncoding	NA
DCAR_026112	4.62402	6.72916e-05	NA	DCAR_026113	179	DCAR_026111	-3740	coding	NA
DCAR_002420	4.62374	0.000320831	NA	MSTRG.1698 MSTRG.1698	830	DCAR_002419	-10124	coding	mitogen-activated protein kinase 15-like
DCAR_013632	4.62063	3.10648e-17	NA	DCAR_013631	1969	DCAR_013633	-12447	coding	uncharacterized LOC108217642, transcript variant X2
MSTRG.5652	4.61438	1.19603e-26	NA	MSTRG.5653	67	DCAR_006880	-4568	coding	NA
DCAR_009581	4.60815	5.88975e-16	NA	DCAR_009582	653	DCAR_009580	-2170	coding	putative ripening-related protein 1
DCAR_031736	4.60192	0.00102421	NA	MSTRG.27832	4203	.	-1	coding	NA
MSTRG.18630	-5.95693	8.58376e-07	NA	DCAR_021496	734	DCAR_021497	-6672	noncoding	NA
DCAR_014403	4.57193	3.44806e-07	NA	DCAR_014402	2152	DCAR_014404	-5256	coding	putative protein TPRXL
MSTRG.7496	-5.93961	9.5558e-06	NA	DCAR_008901	7107	MSTRG.7495	-17936	noncoding	NA
DCAR_016932	4.56711	5.54887e-05	NA	DCAR_016933	2338	DCAR_016931	-6193	coding	NA
DCAR_020034	4.55143	0.00020382	NA	DCAR_020033	467	DCAR_020035	-12475	coding	sucrose transport protein SUC4
DCAR_013200	4.55001	1.20308e-06	NA	DCAR_013199	530	MSTRG.13433	-7072	coding	indole-3-acetate O-methyltransferase 1
DCAR_015724	4.54479	0.00386725	NA	DCAR_015723	1550	DCAR_015725	-782	coding	non-specific lipid-transfer protein 8
DCAR_008915	4.54321	4.75382e-12	NA	DCAR_008916	11539	DCAR_008914	-986	coding	glucan endo-1,3-beta-glucosidase, acidic-like
DCAR_013629	4.53471	4.06587e-13	NA	DCAR_013628	3142	MSTRG.12996	-4443	coding	flavin-dependent oxidoreductase FOX2-like
DCAR_023648	4.52277	6.7879e-41	NA	DCAR_023649	2667	DCAR_023647	-12299	coding	glutamine--tRNA ligase-like, transcript variant X1
DCAR_031017	4.51088	3.15319e-08	NA	DCAR_031018	671	DCAR_031016	-3364	coding	ribonuclease 1-like
MSTRG.7310	4.50801	3.31336e-05	NA	MSTRG.7311	6696	DCAR_008709	-2015	coding	NA
DCAR_005671	4.50132	9.11674e-13	NA	DCAR_005672	18663	MSTRG.4551	-12335	coding	homeobox protein knotted-1-like 7
MSTRG.17572	-5.92771	0.00421363	NA	MSTRG.17573	3356	DCAR_022719	-17161	noncoding	NA
MSTRG.574	-5.91755	0.00763985	NA	DCAR_001056	26328	MSTRG.573	-8250	noncoding	NA
DCAR_011461	-5.91235	1.38883e-07	NA	MSTRG.9718	200	MSTRG.9716 MSTRG.9716	-9566	coding	uncharacterized LOC108214358, transcript variant X4
DCAR_029119	4.43186	0.000408444	NA	DCAR_029120	6871	DCAR_029118	-3581	coding	zinc finger protein ZAT10-like
DCAR_013306	4.42687	1.59626e-33	NA	DCAR_013305	1920	DCAR_013307	-5140	coding	xyloglucan endotransglucosylase/hydrolase 2-like
MSTRG.11910	4.41396	0.000439913	NA	MSTRG.11911 MSTRG.11911	4281	DCAR_014754	-14226	coding	NA
MSTRG.21104	4.40361	0.000280143	NA	DCAR_024261	41026	DCAR_024260	-12507	coding	NA
DCAR_019954	4.38214	8.75239e-08	NA	DCAR_019953	3472	DCAR_019955	-3319	coding	uncharacterized LOC108225591
DCAR_007896	4.37915	3.44297e-55	NA	DCAR_007897	3598	DCAR_007895	-1804	coding	uncharacterized LOC108209271, transcript variant X31
DCAR_029810	4.37012	9.3862e-12	NA	MSTRG.26083	26008	DCAR_029809	-58851	coding	cysteine-rich receptor-like protein kinase 3
DCAR_007308	4.36442	4.80224e-09	NA	DCAR_007309	2393	DCAR_007307	-3432	coding	kirola-like
MSTRG.10526	4.35878	0.0045856	NA	DCAR_012407	2332	MSTRG.10525	-5850	coding	NA
MSTRG.25097	4.34489	8.28901e-08	NA	MSTRG.25098	3463	DCAR_026565	-20353	coding	NA
DCAR_029640	4.33576	1.06121e-14	NA	DCAR_029641	4129	DCAR_029639	-2719	coding	thaumatin-like protein
DCAR_016919	4.32276	5.97651e-06	NA	MSTRG.14629 MSTRG.14629	3418	DCAR_016918	-3152	coding	somatic embryogenesis receptor kinase 2-like, transcript variant X1
MSTRG.25358	-5.85257	0.00622126	NA	DCAR_029091	4064	DCAR_029090	-32507	noncoding	NA
DCAR_010757	4.31221	2.64144e-05	NA	MSTRG.9133	15471	DCAR_010756	-11357	coding	MADS-box transcription factor 23-like, transcript variant X1
DCAR_008467	4.31123	0.00200516	NA	DCAR_008468	8845	MSTRG.7091	-8263	coding	3-oxoacyl-[acyl-carrier-protein] synthase 3 A, chloroplastic-like
MSTRG.10448	-5.83692	0.00683715	NA	MSTRG.10449	827	DCAR_012312	-15469	noncoding	NA
DCAR_016644	4.30135	1.88805e-06	NA	DCAR_016645	469	DCAR_016643	-2085	coding	probable long-chain-alcohol O-fatty-acyltransferase 5
MSTRG.16089	-5.80791	2.33766e-06	NA	DCAR_018689	15420	DCAR_018684	-4994	noncoding	NA
MSTRG.4097	-5.78634	0.00157077	NA	DCAR_005083 DCAR_005083	61744	MSTRG.4096	-842	noncoding	NA
MSTRG.13854	-5.76342	0.00501142	NA	DCAR_012745	1588	MSTRG.13853	-241	noncoding	NA
MSTRG.17361	-5.70384	0.000138331	NA	DCAR_022980	4905	DCAR_022981	-1683	noncoding	NA
DCAR_009905	4.26531	1.29208e-09	NA	DCAR_009906	1331	DCAR_009904	-21384	coding	cellulose synthase-like protein E1
DCAR_019028	4.26083	3.29704e-21	NA	MSTRG.16403	94	DCAR_019027	-7345	coding	uncharacterized LOC108222550
MSTRG.16224	-5.64424	3.08113e-06	DCAR_018830	DCAR_018831	4232	MSTRG.16223	-313	noncoding	NA
DCAR_018833	4.25669	8.14801e-11	NA	DCAR_018834	4063	DCAR_018832	-13745	coding	UDP-glucose 4-epimerase-like
DCAR_017808	4.25048	3.61506e-14	NA	MSTRG.15353	3488	MSTRG.15351 MSTRG.15351	-788	coding	EIN3-binding F-box protein 2-like, transcript variant X2
DCAR_032239	4.24487	2.30829e-34	NA	DCAR_032240	60335	DCAR_032238	-2763	coding	NA
MSTRG.23981	-5.64326	0.00900386	NA	DCAR_027851	3823	DCAR_027852	-24949	noncoding	NA
MSTRG.20906	-5.63765	0.000833069	NA	MSTRG.20907	3334	DCAR_024015	-5302	noncoding	NA
MSTRG.9846	4.23717	1.54682e-40	NA	DCAR_011602	649	DCAR_011601	-1308	coding	NA
DCAR_018644	4.2241	0.00024787	NA	DCAR_018645	2233	DCAR_018643	-2600	coding	uncharacterized LOC108221701
DCAR_001352	-5.63698	0.00197043	NA	DCAR_001353	3544	DCAR_001351	-3864	coding	uncharacterized LOC108195982
MSTRG.8834	4.21829	0.000907603	NA	MSTRG.8835 MSTRG.8835 MSTRG.8835 MSTRG.8835	7763	MSTRG.8833	-464	coding	NA
DCAR_003066	4.21599	3.02363e-11	NA	DCAR_003067	7030	DCAR_003065	-3549	coding	uncharacterized LOC108214366
DCAR_005290	4.21433	2.3552e-11	NA	MSTRG.4217	15050	DCAR_005289	-11306	coding	probable trans-2-enoyl-CoA reductase, mitochondrial, transcript variant X2
MSTRG.1320	-5.63346	8.31163e-05	NA	DCAR_002029	4952	DCAR_002028	-6818	noncoding	NA
DCAR_030642	4.15801	1.13246e-20	NA	DCAR_030643	11584	DCAR_030641	-583	coding	uncharacterized LOC108202758
DCAR_027487	4.1507	3.58415e-17	NA	DCAR_027486	753	DCAR_027488	-7376	coding	probable methylenetetrahydrofolate reductase
DCAR_008752	4.13243	1.78422e-24	NA	DCAR_008753	6907	DCAR_008751	-5847	coding	uncharacterized membrane protein At3g27390, transcript variant X2
DCAR_024142	4.12566	0.0038437	NA	DCAR_024143	2445	DCAR_024141	-2953	coding	probable LRR receptor-like serine/threonine-protein kinase RKF3
DCAR_020710	4.12138	4.65114e-10	NA	MSTRG.19379	1997	DCAR_020711	-1733	coding	NDR1/HIN1-like protein 12
DCAR_016366	4.12025	1.42919e-08	NA	MSTRG.14166	10395	DCAR_016365	-7922	coding	bidirectional sugar transporter N3-like
MSTRG.13178	4.11467	2.70002e-07	NA	DCAR_013464	6229	DCAR_013465	-4172	coding	NA
DCAR_011089	4.10798	1.34212e-40	NA	DCAR_011090	10748	DCAR_011088	-2430	coding	probable calcium-binding protein CML45
DCAR_005862	4.09835	6.99199e-12	NA	DCAR_005863	4175	DCAR_005861	-6666	coding	sucrose-binding protein-like
MSTRG.5206	-5.63055	3.50305e-06	NA	DCAR_006406 DCAR_006406	9035	DCAR_006405	-17164	noncoding	NA
DCAR_030895	4.06071	2.17455e-28	NA	DCAR_030896	12308	DCAR_030894	-1369	coding	probable polyamine transporter At1g31830, transcript variant X1
DCAR_013236	4.05674	0.00067485	NA	DCAR_013235	547	DCAR_013237	-2550	coding	putative F-box protein At5g52610
DCAR_018880	4.03709	0.00304447	NA	MSTRG.16278	211	DCAR_018879	-3943	coding	11S globulin seed storage protein 2-like
MSTRG.16042	4.03527	1.1011e-40	NA	DCAR_018634	2429	DCAR_018633	-376	coding	NA
MSTRG.15678	4.03369	0.000591128	NA	DCAR_018245	2304	DCAR_018244	-2209	coding	NA
DCAR_025614	4.0101	3.45962e-14	NA	MSTRG.22286	1941	DCAR_025613	-8813	coding	U4/U6 small nuclear ribonucleoprotein Prp31-like
MSTRG.17735	-5.62169	5.12746e-05	DCAR_022543	MSTRG.17736	534	MSTRG.17733	-630	noncoding	NA
DCAR_020663	3.99839	2.20733e-36	NA	DCAR_020662	11607	DCAR_020664	-1913	coding	beta-glucosidase BoGH3B-like
MSTRG.16174	3.99039	0.00490485	NA	DCAR_018788	2103	DCAR_018787	-518	coding	NA
DCAR_030478	3.97682	4.38606e-18	NA	DCAR_030479	7021	DCAR_030477	-435	coding	bZIP transcription factor 53-like
MSTRG.18544	3.96306	0.00142103	NA	DCAR_021590	4506	DCAR_021591	-240	coding	NA
DCAR_003024	3.95002	1.23355e-16	NA	DCAR_003025	2393	DCAR_003023	-2682	coding	protein DEFECTIVE IN MERISTEM SILENCING 3-like, transcript variant X1
DCAR_015503	3.94929	1.44173e-15	NA	DCAR_015502	2043	DCAR_015504	-11267	coding	disease resistance protein TAO1-like
DCAR_030810	3.94913	2.50431e-31	NA	DCAR_030811	1263	MSTRG.26847	-944	coding	uncharacterized LOC108202506, transcript variant X6
DCAR_016708	3.9439	6.30675e-05	NA	DCAR_016709	5411	DCAR_016707	-17213	coding	protein translation factor SUI1 homolog
MSTRG.5388	3.93934	2.91903e-29	NA	MSTRG.5389	1181	DCAR_006604	-1837	coding	NA
MSTRG.4764	3.93631	0.00147668	NA	MSTRG.4765	3167	MSTRG.4763	-37740	coding	NA
DCAR_027806	3.92078	1.36689e-10	NA	DCAR_027805	6291	DCAR_027807	-3071	coding	21 kDa protein-like
DCAR_012271	3.91803	2.92419e-07	NA	DCAR_012272	532	DCAR_012270	-5135	coding	laccase-3-like
MSTRG.28204	-5.5997	4.58797e-06	DCAR_032254	.	-1	DCAR_032253	-532	noncoding	NA
DCAR_022260	3.90647	5.8204e-08	NA	DCAR_022259	841	DCAR_022261	-854	coding	sugar transporter ERD6-like 3
MSTRG.19915	3.88792	0.000715087	NA	DCAR_020139	454	DCAR_020140	-2395	coding	NA
DCAR_026948	3.87838	1.45114e-10	NA	DCAR_026947	7440	DCAR_026949	-23213	coding	uncharacterized LOC108200090, transcript variant X5
DCAR_016005	3.87551	1.52817e-14	NA	DCAR_016004	384	DCAR_016006	-2310	coding	armadillo repeat-containing protein 4-like, transcript variant X1
MSTRG.20905	-5.57381	1.91601e-07	NA	MSTRG.20907	3409	DCAR_024015	-1868	noncoding	NA
DCAR_012047	3.86832	2.76113e-06	NA	DCAR_012048	9759	DCAR_012046	-3306	coding	uncharacterized LOC108213059
DCAR_001989	3.86658	0.00854835	NA	DCAR_001990	4534	DCAR_001988	-3029	coding	protein YLS3
DCAR_025466	3.86176	0.000201467	NA	DCAR_025467	1760	DCAR_025465	-5226	coding	caffeoylshikimate esterase-like
DCAR_025329	3.84754	1.15341e-39	NA	DCAR_025330	1078	DCAR_025328	-104	coding	disease resistance protein RPP8-like
MSTRG.27444	-5.5654	5.00974e-11	NA	DCAR_031289	17272	MSTRG.27443	-6037	noncoding	NA
DCAR_016753	3.8304	0.000914815	NA	DCAR_016754	8129	DCAR_016752	-881	coding	stress response protein NST1-like, transcript variant X3
MSTRG.4530	-5.51247	0.00207814	NA	DCAR_005644	5650	MSTRG.4529	-3639	noncoding	NA
MSTRG.17681	-5.49878	5.28633e-08	NA	DCAR_022602	473	DCAR_022603	-1256	noncoding	NA
DCAR_012346	3.7945	4.43723e-05	NA	DCAR_012347	3783	DCAR_012345	-19963	coding	uncharacterized LOC108210814
DCAR_015088	3.78712	0.003165	NA	DCAR_015087	3577	DCAR_015089	-3456	coding	mitochondrial inner membrane protease subunit 2-like
MSTRG.25849	3.78196	0.00593191	NA	DCAR_029625 DCAR_029625	6415	MSTRG.25848	-2690	coding	NA
DCAR_005823	3.77994	0.00402436	NA	DCAR_005824	6070	DCAR_005822	-6145	coding	NA
DCAR_029020	3.77548	4.15335e-08	NA	DCAR_029021	6939	DCAR_029019	-4484	coding	uncharacterized LOC108200893
DCAR_018932	3.76322	0.00423791	NA	MSTRG.16325 MSTRG.16325	2187	DCAR_018931	-4235	coding	uncharacterized LOC108220492
DCAR_003573	3.75662	0.00024204	NA	DCAR_003574	5467	DCAR_003572	-1525	coding	probable receptor-like protein kinase At1g11050
MSTRG.27315	-5.48343	0.00448023	NA	DCAR_031593	3381	DCAR_031592	-1359	noncoding	NA
MSTRG.25978	3.75245	0.00413326	NA	DCAR_029746	8462	DCAR_029745	-6162	coding	NA
MSTRG.9917	3.74569	1.69712e-08	DCAR_011689	MSTRG.9918	276	DCAR_011688	-3655	coding	NA
MSTRG.320	-5.4821	0.00531626	NA	DCAR_001230	2404	DCAR_001229	-513	noncoding	NA
DCAR_029804	3.73959	0.00110276	NA	DCAR_029805	560	DCAR_029803	-1238	coding	putative disease resistance RPP13-like protein 3
MSTRG.14731	-5.45495	6.89608e-08	DCAR_017042	DCAR_017043	6896	DCAR_017041	-660	noncoding	NA
DCAR_020525	3.72047	2.65176e-10	NA	MSTRG.19552	5186	DCAR_020526	-4960	coding	cannabidiolic acid synthase-like
MSTRG.7860	3.71645	0.00443088	NA	DCAR_009323	6635	DCAR_009322	-12533	coding	NA
MSTRG.14492	-5.44287	0.00548097	DCAR_016757	DCAR_016758	23789	DCAR_016756	-7334	noncoding	NA
MSTRG.8433	3.70999	0.00504035	NA	MSTRG.8434	1167	DCAR_009946	-6464	coding	NA
MSTRG.16095	-5.41319	0.0002117	DCAR_018691 DCAR_018692	MSTRG.16097 MSTRG.16097	6582	DCAR_018690	-1338	noncoding	NA
DCAR_009870	3.67023	3.34071e-05	NA	DCAR_009871	2728	DCAR_009869	-2455	coding	uncharacterized LOC108212240
MSTRG.25474	-5.3876	2.69063e-07	NA	MSTRG.25471	2980	MSTRG.25472	-911	noncoding	NA
DCAR_008498	3.65675	3.04047e-06	NA	DCAR_008499	497	DCAR_008497	-6187	coding	probable aquaporin TIP2-2
DCAR_019289	3.65048	1.46733e-05	NA	DCAR_019290	12720	DCAR_019288	-5915	coding	uncharacterized LOC108222137
DCAR_019063	3.63816	9.0212e-07	NA	DCAR_019064	5861	DCAR_019062	-6199	coding	probable cysteine protease RD19D
DCAR_003581	3.63762	3.33003e-26	NA	DCAR_003582	15964	DCAR_003580	-1733	coding	probable disease resistance RPP8-like protein 2
MSTRG.1830	-5.37246	2.92483e-24	NA	DCAR_002594	9006	MSTRG.1829	-33714	noncoding	NA
DCAR_029830	3.62199	0.00543125	NA	MSTRG.26091	1244	DCAR_029829	-863	coding	uncharacterized LOC108202724, transcript variant X2
MSTRG.27410	-5.33303	5.69017e-05	NA	DCAR_031244	1431	DCAR_031243	-709	noncoding	NA
MSTRG.17736	-5.29776	0.0021889	NA	DCAR_022542	2871	DCAR_022543	-223	noncoding	NA
DCAR_018824	3.61256	5.45769e-05	NA	DCAR_018825	1270	DCAR_018823	-2056	coding	disease resistance protein RPP13-like
DCAR_029132	3.60546	6.7907e-30	NA	MSTRG.25399	428	MSTRG.25396	-1725	coding	uncharacterized LOC108200715
DCAR_029549	3.60411	1.69865e-07	NA	DCAR_029550	1899	DCAR_029548	-46408	coding	AT-hook motif nuclear-localized protein 23-like
DCAR_021104	3.60131	4.60568e-22	NA	DCAR_021103	1697	DCAR_021105	-947	coding	NAD(P)H-quinone oxidoreductase subunit N, chloroplastic
DCAR_020986	-5.28984	4.73655e-35	NA	DCAR_020985	2855	DCAR_020987	-1647	coding	NA
DCAR_003125	3.5807	0.0020948	NA	DCAR_003126	2884	DCAR_003124	-2176	coding	lachrymatory-factor synthase-like
DCAR_012789	3.57474	1.24436e-08	NA	DCAR_012788	3872	DCAR_012790	-2035	coding	uncharacterized LOC108216787
DCAR_020998	3.55312	1.95225e-12	NA	DCAR_020997	5940	DCAR_020999	-3670	coding	NA
DCAR_008036	-5.28943	1.81182e-52	NA	DCAR_008037	5006	MSTRG.6727	-831	coding	NA
MSTRG.206	3.53386	8.00991e-15	DCAR_000734 DCAR_000735	DCAR_000737	3323	DCAR_000733 DCAR_000733 DCAR_000733	-2775	coding	NA
DCAR_026562	3.53102	0.00249222	NA	DCAR_026561	2235	DCAR_026563	-5518	coding	metalloendoproteinase 2-MMP-like
DCAR_019381	3.5169	6.71383e-17	NA	DCAR_019382	976	DCAR_019380	-1504	coding	NADP-dependent glyceraldehyde-3-phosphate dehydrogenase
DCAR_024887	3.51362	0.00307532	NA	DCAR_024888	29280	DCAR_024886	-6744	coding	sphingosine kinase 2-like, transcript variant X1
DCAR_002414	3.51007	0.00349841	NA	MSTRG.1691	1706	DCAR_002413	-7580	coding	TVP38/TMEM64 family membrane protein slr0305
DCAR_010058	3.50534	1.0012e-64	NA	DCAR_010059	2053	DCAR_010057	-6268	coding	putative ALA-interacting subunit 4, transcript variant X5
MSTRG.4337	3.50162	0.000875737	NA	DCAR_005433 DCAR_005433 DCAR_005433 DCAR_005433	10681	MSTRG.4335	-28899	coding	NA
DCAR_009744	3.49344	0.00145213	NA	MSTRG.8253	108	DCAR_009743	-1208	coding	probable galactinol--sucrose galactosyltransferase 6, transcript variant X4
MSTRG.11712	-5.2479	0.00283869	DCAR_014964	DCAR_014963	1171	DCAR_014965	-5157	noncoding	NA
DCAR_000388	3.49215	2.25001e-18	NA	.	-1	.	-1	coding	NA
DCAR_026413	3.48456	9.72924e-08	NA	DCAR_026414	542	MSTRG.23051	-2274	coding	NA
DCAR_007957	3.48273	0.000118881	NA	DCAR_007958	3229	DCAR_007956	-3883	coding	cytosolic sulfotransferase 8-like
MSTRG.9800	-5.19594	4.01958e-09	NA	DCAR_011556 DCAR_011556	1454	MSTRG.9799 MSTRG.9799	-5107	noncoding	NA
DCAR_026289	3.46089	3.8327e-05	NA	DCAR_026290	1530	DCAR_026288	-2543	coding	zinc finger protein CONSTANS-LIKE 2-like
DCAR_002760	3.45678	0.00027351	NA	DCAR_002761	384	DCAR_002759	-1846	coding	2-oxoglutarate-dependent dioxygenase DAO-like
MSTRG.21410	-5.18947	0.000432637	NA	DCAR_024650	1979	MSTRG.21409	-822	noncoding	NA
MSTRG.5105	-5.15777	2.18292e-08	NA	DCAR_006282	3672	MSTRG.5104	-97	noncoding	NA
DCAR_012787	3.43576	6.43346e-06	NA	DCAR_012786	3870	DCAR_012788	-4059	coding	polyadenylate-binding protein 8-like
DCAR_021657	3.43287	0.00789378	NA	MSTRG.18466	2358	DCAR_021658	-5984	coding	NA
DCAR_031498	3.42455	2.35582e-12	NA	DCAR_031499	11224	DCAR_031497	-996	coding	NA
MSTRG.638	-5.13224	1.73041e-07	NA	MSTRG.639	14179	DCAR_001141	-2670	noncoding	NA
DCAR_013788	3.41229	1.47029e-65	NA	MSTRG.12825 MSTRG.12825	753	DCAR_013789	-1193	coding	heme-binding protein 2-like
DCAR_010529	3.40648	0.00501356	NA	DCAR_010530	3837	MSTRG.8931	-26634	coding	inositol-tetrakisphosphate 1-kinase 1-like
DCAR_006882	3.4001	6.47966e-21	NA	DCAR_006883	3946	MSTRG.5654	-4988	coding	BEACH domain-containing protein C2
DCAR_012350	3.39422	9.19195e-13	NA	DCAR_012351	2099	DCAR_012349	-8708	coding	uncharacterized LOC108215267, transcript variant X2
DCAR_015440	3.39409	1.44692e-07	NA	DCAR_015439	3752	DCAR_015441	-3496	coding	NA
DCAR_009917	3.39362	0.000400891	NA	DCAR_009918	14793	MSTRG.8404	-17409	coding	probable receptor-like serine/threonine-protein kinase At5g57670, transcript variant X1
DCAR_022809	3.39038	0.0010069	NA	DCAR_022808	10031	DCAR_022810	-3545	coding	serine/threonine-protein kinase CDG1-like
DCAR_022415	3.38341	3.69887e-09	NA	DCAR_022414	2190	MSTRG.17830	-14017	coding	(R,S)-reticuline 7-O-methyltransferase-like
DCAR_004096	3.38137	6.54525e-06	NA	DCAR_004097	2542	DCAR_004095	-9646	coding	pelargonidin 3-O-(6-caffeoylglucoside) 5-O-(6-O-malonylglucoside) 4'''-malonyltransferase-like
DCAR_008759	3.3733	1.12419e-09	NA	DCAR_008760	1413	MSTRG.7364 MSTRG.7364	-1965	coding	uncharacterized LOC108211814
DCAR_015382	3.37199	3.64942e-08	NA	DCAR_015381	1333	DCAR_015383	-3656	coding	uncharacterized LOC108217149
MSTRG.8288	3.36937	3.99645e-08	NA	MSTRG.8290 MSTRG.8290	524	DCAR_009785	-15725	coding	NA
MSTRG.23647	3.36712	0.000160047	NA	DCAR_028358	2132	DCAR_028359	-712	coding	NA
DCAR_020341	3.36229	2.42294e-26	NA	DCAR_020340	2592	DCAR_020342	-13655	coding	2-deoxy-glucose resistant protein 2, transcript variant X2
MSTRG.18226	-5.11893	5.70576e-16	NA	DCAR_021918	276	MSTRG.18225	-11387	noncoding	NA
DCAR_031381	3.34418	4.55079e-08	NA	DCAR_031851	93841	MSTRG.27514	-5175	coding	NA
DCAR_012890	3.34133	5.21627e-09	NA	DCAR_012889	4394	DCAR_012891	-1480	coding	premnaspirodiene oxygenase-like
DCAR_002476	3.33812	6.36546e-25	NA	DCAR_002477	4371	DCAR_002475	-8076	coding	uncharacterized LOC108212029
DCAR_002635	3.33485	2.51467e-05	NA	MSTRG.1872	3481	DCAR_002634	-27926	coding	protein indeterminate-domain 5, chloroplastic-like
DCAR_023676	3.32044	1.83922e-08	NA	MSTRG.20622 MSTRG.20622	1929	DCAR_023675	-5187	coding	uncharacterized LOC108194078
DCAR_004575	3.3148	0.00701333	NA	DCAR_004576	7576	DCAR_004574	-3532	coding	rust resistance kinase Lr10-like
DCAR_013373	3.28855	1.26124e-06	NA	DCAR_013372	991	DCAR_013374	-436	coding	monodehydroascorbate reductase-like
DCAR_008825	3.28456	1.77483e-05	NA	DCAR_008826	1870	DCAR_008824	-5520	coding	putative receptor protein kinase ZmPK1
DCAR_025767	3.28232	1.67672e-07	NA	DCAR_025768	9678	MSTRG.22436	-1266	coding	zinc finger protein 1-like, transcript variant X1
DCAR_028135	3.27883	1.30999e-08	NA	DCAR_028134	2310	DCAR_028136	-1075	coding	non-symbiotic hemoglobin 1-like
DCAR_022191	3.27656	4.7576e-05	NA	MSTRG.17988	5329	DCAR_022192	-6627	coding	uncharacterized LOC108224811, transcript variant X1
DCAR_015130	3.27456	1.13104e-10	NA	DCAR_015129	3731	DCAR_015131	-3676	coding	NA
MSTRG.14750	-4.94247	0.00176874	NA	DCAR_017064 DCAR_017064	8187	DCAR_017063	-5227	noncoding	NA
MSTRG.25185	3.26527	3.1381e-10	NA	DCAR_026465	2297	DCAR_026466	-1291	coding	NA
DCAR_028969	3.2554	0.00206023	NA	DCAR_028970	1717	DCAR_028968	-4144	coding	chaperone protein dnaJ 10-like
DCAR_015757	3.25493	2.08128e-19	NA	MSTRG.11059	23365	MSTRG.11057	-6158	coding	NA
DCAR_020076	3.25198	8.20117e-30	NA	DCAR_020075	3197	DCAR_020077	-25918	coding	zinc finger protein ZAT10
MSTRG.26245	-4.92952	1.35754e-08	NA	DCAR_030050 DCAR_030050	8433	DCAR_030049 DCAR_030049	-2880	noncoding	NA
DCAR_019896	3.22467	6.93183e-06	NA	MSTRG.20180	3101	DCAR_019897	-7254	coding	NAC domain-containing protein 92-like
MSTRG.15937	3.22131	0.000300883	DCAR_018515	DCAR_018516	4237	DCAR_018514	-4392	coding	NA
MSTRG.24025	3.21298	3.45134e-19	NA	MSTRG.24026	23993	DCAR_027791	-84545	coding	NA
DCAR_024071	3.20707	6.92293e-08	NA	MSTRG.20954	7996	DCAR_024070	-19132	coding	probable LRR receptor-like serine/threonine-protein kinase At1g67720
MSTRG.26218	-4.88831	1.45662e-09	NA	DCAR_030027	1820	DCAR_030026	-1468	noncoding	NA
DCAR_013692	3.20262	0.000172468	NA	MSTRG.12933	480	DCAR_013693	-5696	coding	glucan endo-1,3-beta-glucosidase 8
MSTRG.22052	3.2015	0.00292709	NA	DCAR_025360	1538	DCAR_025359	-6272	coding	NA
MSTRG.20406	3.19585	2.57622e-57	NA	DCAR_023417 DCAR_023417 DCAR_023417	2205	DCAR_023416 DCAR_023416	-2998	coding	NA
DCAR_008517	3.18477	2.50513e-30	NA	DCAR_008518	2228	DCAR_008516	-14838	coding	homeobox-leucine zipper protein HAT4-like
DCAR_014103	3.17901	2.48445e-08	NA	DCAR_014102	6647	DCAR_014104	-8787	coding	ethylene-responsive transcription factor ERF014-like
DCAR_026364	3.17768	2.47597e-05	NA	DCAR_026365	2163	DCAR_026363	-2545	coding	uncharacterized LOC108195196
DCAR_023603	3.16985	9.55145e-14	NA	DCAR_023604	3758	DCAR_023602	-3553	coding	auxin efflux carrier component 4-like
DCAR_002725	3.16754	2.68145e-08	NA	DCAR_002726	1124	DCAR_002724	-1036	coding	late embryogenesis abundant protein 47-like, transcript variant X1
MSTRG.5825	3.16666	0.00101273	NA	DCAR_007052	3111	DCAR_007051	-356	coding	NA
MSTRG.25478	-4.88809	0.0086272	NA	DCAR_029216	10904	MSTRG.25473	-3689	noncoding	NA
DCAR_016915	3.15513	0.000607633	NA	MSTRG.14625	1285	DCAR_016914	-11414	coding	E3 ubiquitin-protein ligase PUB23-like
DCAR_014180	3.14585	9.05511e-05	NA	DCAR_014179	6624	MSTRG.12445 MSTRG.12445	-2707	coding	receptor-like cytosolic serine/threonine-protein kinase RBK1
DCAR_017724	3.13916	1.14765e-06	NA	DCAR_017725	29186	DCAR_017723	-5582	coding	floral homeotic protein APETALA 2-like, transcript variant X1
DCAR_003763	3.12158	1.9721e-09	NA	DCAR_003764	16635	DCAR_003762	-1901	coding	cinnamoyl-CoA reductase 1-like
DCAR_021783	3.12132	6.21225e-24	NA	DCAR_021782	2629	DCAR_021784	-6644	coding	chloride channel protein CLC-b-like
MSTRG.5686	-4.81481	1.81255e-11	NA	DCAR_006914	1514	DCAR_006913	-10361	noncoding	NA
DCAR_008430	3.11211	9.72548e-07	NA	DCAR_008431	11853	DCAR_008429	-388	coding	homeobox protein HD1-like
DCAR_020637	3.09314	5.77589e-11	NA	MSTRG.19444 MSTRG.19444	498	DCAR_020638	-7504	coding	protein DETOXIFICATION 24-like, transcript variant X2
DCAR_005919	3.0931	0.000242933	NA	MSTRG.4780	5777	DCAR_005918	-8269	coding	uncharacterized LOC108206606
DCAR_019208	3.08874	6.71834e-08	NA	MSTRG.16562 MSTRG.16562	6070	DCAR_019207	-348	coding	monoterpene synthase-like
DCAR_022258	3.08719	0.00815553	NA	DCAR_022257	4619	DCAR_022259	-2318	coding	sugar transporter ERD6-like 3, transcript variant X3
DCAR_007727	3.08234	6.23678e-24	NA	DCAR_007728	3883	MSTRG.6475	-19252	coding	probable beta-1,3-galactosyltransferase 12
DCAR_021238	3.06429	6.03962e-05	NA	DCAR_021237	2472	DCAR_021239	-1292	coding	bifunctional epoxide hydrolase 2-like
DCAR_023333	3.06271	0.00150177	NA	DCAR_023334	2945	DCAR_023332	-703	coding	putative pentatricopeptide repeat-containing protein At3g16890, mitochondrial, transcript variant X8
DCAR_010988	3.05861	1.36962e-09	NA	MSTRG.9339	11885	DCAR_010987	-3604	coding	protein NSP-INTERACTING KINASE 1-like, transcript variant X3
DCAR_021473	3.05729	2.41795e-05	NA	DCAR_021472	7045	DCAR_021474	-2945	coding	uncharacterized LOC108226847
DCAR_003791	3.05371	0.000645131	NA	DCAR_003792	1152	DCAR_003790	-1518	coding	peptidyl-prolyl cis-trans isomerase FKBP17-1, chloroplastic, transcript variant X1
DCAR_010713	3.05018	0.000245993	NA	DCAR_010714	1466	MSTRG.9085	-2724	coding	uncharacterized LOC108212498
DCAR_029190	3.04418	0.00472337	NA	DCAR_029191	5366	DCAR_029189	-1113	coding	root phototropism protein 3-like, transcript variant X2
MSTRG.12009	3.0441	5.08421e-17	NA	DCAR_014658	907	DCAR_014659	-1319	coding	NA
MSTRG.14552	-4.81161	1.23818e-07	NA	DCAR_016828	16873	DCAR_016827 DCAR_016827 DCAR_016827	-14605	noncoding	NA
MSTRG.18196	3.03374	6.93908e-08	NA	DCAR_021944	1167	MSTRG.18195	-21849	coding	NA
DCAR_011390	3.03367	0.000149891	NA	DCAR_011391	274	DCAR_011389	-9178	coding	uncharacterized LOC108212628
DCAR_005512	3.03322	0.00197589	NA	DCAR_005513	7312	DCAR_005511	-2737	coding	F-box protein PP2-B11-like
DCAR_022078	-4.78613	8.29796e-14	NA	DCAR_022077	1056	DCAR_022079	-889	coding	uncharacterized LOC108225809
DCAR_032227	3.03214	1.35288e-08	NA	MSTRG.28186 MSTRG.28186	1500	DCAR_032226	-14812	coding	NA
DCAR_003566	3.02313	0.000216514	NA	DCAR_003567	7595	DCAR_003565	-728	coding	uncharacterized LOC108204462
MSTRG.20838	-4.73808	0.00169208	NA	DCAR_023948	2470	DCAR_023947	-1888	noncoding	NA
DCAR_001685	3.01999	9.67243e-13	NA	MSTRG.973	6735	DCAR_001684	-7952	coding	zinc finger protein ZAT10-like
DCAR_027156	3.01385	0.000433493	NA	DCAR_027155	3580	DCAR_027157	-7095	coding	geraniol 8-hydroxylase-like
DCAR_027386	3.01191	0.0013101	NA	DCAR_027385	3395	DCAR_027387	-1967	coding	uncharacterized LOC108200126
DCAR_019370	3.01006	2.02924e-05	NA	DCAR_019371	2005	DCAR_019369	-2303	coding	lysosomal Pro-X carboxypeptidase, transcript variant X2
DCAR_026771	3.00439	7.2395e-08	NA	DCAR_026770	2419	DCAR_026772	-1031	coding	uncharacterized protein At1g66480-like
DCAR_022407	3.00341	1.1301e-09	NA	DCAR_022406	3735	DCAR_022408	-3722	coding	uncharacterized LOC108225603
MSTRG.6777	3.00204	0.000272265	DCAR_008097	MSTRG.6779 MSTRG.6779	7250	DCAR_008096	-665	coding	NA
DCAR_010347	3.00077	6.20503e-08	NA	DCAR_010348	37118	MSTRG.8801	-5738	coding	glucan endo-1,3-beta-glucosidase 14, transcript variant X1
DCAR_006469	2.99231	4.36252e-06	NA	DCAR_006470	834	DCAR_006468	-436	coding	3-oxo-5-alpha-steroid 4-dehydrogenase 2-like
DCAR_013548	2.98744	3.16735e-09	NA	DCAR_013547	4193	DCAR_013549	-1493	coding	delta(12)-fatty-acid desaturase FAD2-like
DCAR_011792	2.98744	2.21951e-13	NA	DCAR_011793	8961	DCAR_011791	-17896	coding	uncharacterized acetyltransferase At3g50280
MSTRG.2013	-4.7177	0.00100675	NA	MSTRG.2014	2078	MSTRG.2012	-843	noncoding	NA
DCAR_014633	2.97827	1.02275e-44	NA	DCAR_014632	9687	DCAR_014634	-1831	coding	ethylene-responsive transcription factor 2-like
MSTRG.11725	-4.71018	2.52381e-14	NA	DCAR_014948	3698	DCAR_014950	-45421	noncoding	NA
MSTRG.7782	-4.63903	3.35549e-07	DCAR_009234	DCAR_009235	7386	DCAR_009233	-1176	noncoding	NA
DCAR_026461	2.95369	1.61661e-11	NA	MSTRG.25191	2360	DCAR_026462	-5084	coding	uncharacterized LOC108199566
DCAR_010318	2.94536	1.73275e-47	NA	DCAR_010319	4533	MSTRG.8783	-1086	coding	probable CCR4-associated factor 1 homolog 9
DCAR_019639	2.94412	3.86223e-06	NA	DCAR_019640	5585	DCAR_019638	-14853	coding	9-cis-epoxycarotenoid dioxygenase NCED1, chloroplastic-like
DCAR_005379	2.94198	0.00118464	NA	DCAR_005380	15488	MSTRG.4289	-14670	coding	probable WRKY transcription factor 30
DCAR_008952	-4.61721	0.000705335	NA	DCAR_008953	3720	DCAR_008951	-1397	coding	uncharacterized LOC108211262
MSTRG.25205	2.92362	1.27423e-09	DCAR_026447	DCAR_026446	353	DCAR_026448	-6688	coding	NA
DCAR_008343	2.91796	1.25487e-29	NA	DCAR_008344	6000	DCAR_008342	-6365	coding	ethylene-responsive transcription factor 2-like
DCAR_008365	2.91462	0.000697806	NA	DCAR_008366	4378	DCAR_008364	-2663	coding	uncharacterized LOC108208518
DCAR_012526	2.91119	2.22822e-11	NA	DCAR_012527	1120	DCAR_012525	-5226	coding	GRF1-interacting factor 1-like, transcript variant X1
MSTRG.23495	2.90733	1.75343e-24	NA	DCAR_028277	63852	DCAR_028278	-455	coding	NA
DCAR_027088	-4.57742	0.000435861	NA	MSTRG.24640	6017	DCAR_027089	-510	coding	NA
DCAR_030498	2.8981	3.6097e-07	NA	DCAR_030499	2988	MSTRG.26592	-4052	coding	NA
DCAR_002020	2.89772	9.72105e-08	NA	MSTRG.1312	25863	DCAR_002019	-26238	coding	protein GLUTAMINE DUMPER 2-like
DCAR_015384	2.89256	1.95935e-12	NA	DCAR_015383	1514	MSTRG.11362	-2119	coding	uncharacterized LOC108217149
DCAR_032516	2.87229	1.62946e-10	NA	DCAR_032517	139	DCAR_032515	-177	coding	cytochrome b6/f complex subunit IV
DCAR_018320	2.86947	0.00239401	NA	DCAR_018321	13802	DCAR_018319	-651	coding	exopolygalacturonase-like
MSTRG.8017	-4.53808	0.000173611	NA	DCAR_009487	12012	DCAR_009486	-2441	noncoding	NA
MSTRG.16628	-4.49255	0.00140853	NA	DCAR_019292	617	DCAR_019291	-4221	noncoding	NA
DCAR_017870	2.85192	5.94944e-06	NA	DCAR_017871	12294	DCAR_017869	-3769	coding	putative E3 ubiquitin-protein ligase XBAT31
DCAR_017802	2.84985	5.54151e-41	NA	MSTRG.15345 MSTRG.15344	8880	DCAR_017801	-7617	coding	cucumber peeling cupredoxin-like
DCAR_003634	2.8446	0.00219354	NA	DCAR_003635	564	DCAR_003633	-1766	coding	uncharacterized LOC108192878
DCAR_013352	2.8395	6.10651e-10	NA	DCAR_013351	6199	DCAR_013353	-3894	coding	putative calcium-binding protein CML19
DCAR_008042	-4.41347	0.00030959	NA	MSTRG.6741	478	DCAR_008041	-11145	coding	uncharacterized LOC108205723, transcript variant X1
MSTRG.7518	-4.41035	0.000985036	NA	DCAR_008923	1684	DCAR_008922	-2178	noncoding	NA
DCAR_004004	2.82927	4.34039e-08	NA	DCAR_004005	5995	DCAR_004003	-5347	coding	uncharacterized LOC108196115
DCAR_005711	2.81818	7.00022e-31	NA	DCAR_005712	8314	DCAR_005710	-1165	coding	uncharacterized LOC108205959
DCAR_010957	2.81389	2.21364e-11	NA	DCAR_010958	18975	MSTRG.9304	-9586	coding	BEL1-like homeodomain protein 2, transcript variant X2
DCAR_030732	2.8114	4.14214e-22	NA	MSTRG.26791	6651	DCAR_030731	-3484	coding	protein EIN4-like
DCAR_026479	2.80485	1.4456e-06	NA	DCAR_026478	8651	DCAR_026480	-669	coding	DEAD-box ATP-dependent RNA helicase 10-like, transcript variant X3
MSTRG.10607	-4.40114	0.000209443	NA	DCAR_012478	7830	MSTRG.10606 MSTRG.10606 MSTRG.10606	-9184	noncoding	NA
DCAR_019966	2.80028	0.000885169	NA	DCAR_019965	3770	DCAR_019967	-1386	coding	uncharacterized LOC108226641
DCAR_014631	2.79586	6.78084e-30	NA	DCAR_014630	8763	DCAR_014632	-7031	coding	ethylene-responsive transcription factor 5-like
DCAR_002854	2.79322	2.20229e-05	NA	MSTRG.2089	11152	DCAR_002853	-4241	coding	probable pectinesterase/pectinesterase inhibitor 41
DCAR_015569	2.79049	5.7593e-20	NA	DCAR_015568	28623	DCAR_015570	-12129	coding	pentatricopeptide repeat-containing protein At4g01570, transcript variant X8
DCAR_028947	2.78424	3.32109e-10	NA	DCAR_028948	809	DCAR_028946	-4175	coding	uncharacterized LOC108200983
MSTRG.25823	-4.35947	1.12001e-11	NA	DCAR_029582	4110	DCAR_029581	-29178	noncoding	NA
MSTRG.6742	2.78228	3.66282e-20	NA	DCAR_008043	566	MSTRG.6741	-1543	coding	NA
MSTRG.3223	2.77854	5.63806e-77	NA	DCAR_004162 DCAR_004162	5605	DCAR_004161	-6403	coding	NA
DCAR_022088	2.77729	0.00011707	NA	DCAR_022087	2742	DCAR_022089	-5210	coding	uncharacterized LOC108225731, transcript variant X2
DCAR_025586	2.76821	0.00103745	NA	DCAR_025587	1077	DCAR_025585	-2259	coding	plasma membrane ATPase 4-like
DCAR_014954	2.76065	7.06744e-10	NA	DCAR_014953	1617	DCAR_014955	-3293	coding	probable protein phosphatase 2C 38, transcript variant X3
DCAR_001634	2.74132	0.000114388	NA	DCAR_001635	746	DCAR_001633	-3305	coding	leucine-rich repeat extensin-like protein 5
DCAR_027291	2.73362	0.00145542	NA	MSTRG.24459	1586	DCAR_027292	-9414	coding	uncharacterized LOC108197642, transcript variant X1
DCAR_023315	2.73017	1.10295e-05	NA	DCAR_023316	13892	DCAR_023314	-3961	coding	major allergen Api g 1, isoallergen 1-like
DCAR_009703	2.72036	4.34198e-12	NA	DCAR_009704	4171	DCAR_009702	-6449	coding	calcium-binding protein PBP1-like
DCAR_010425	2.7164	1.555e-07	NA	DCAR_010426	1574	DCAR_010424	-11533	coding	uncharacterized LOC108211047
MSTRG.8889	2.70841	1.05508e-12	NA	DCAR_010465	14124	DCAR_010464	-2573	coding	NA
DCAR_022919	2.70641	2.83788e-05	NA	MSTRG.17413	9293	DCAR_022920	-14332	coding	NADP-dependent D-sorbitol-6-phosphate dehydrogenase-like
MSTRG.7135	-4.30494	3.6938e-07	NA	MSTRG.7136 MSTRG.7136	449	MSTRG.7134	-1148	noncoding	NA
DCAR_002237	2.70505	3.63995e-16	NA	DCAR_002238	1405	MSTRG.1535	-501	coding	microtubule-associated protein 70-5-like
DCAR_020384	2.69741	2.90342e-14	NA	DCAR_020383	2883	DCAR_020385	-7742	coding	heavy metal-associated isoprenylated plant protein 3
DCAR_028848	2.69588	7.17384e-28	NA	DCAR_028847	5413	MSTRG.23144	-2694	coding	uncharacterized LOC108198661
DCAR_005678	2.69547	1.89066e-06	NA	DCAR_005679	3326	DCAR_005677	-15749	coding	uncharacterized LOC108207391
MSTRG.14291	2.68705	1.57653e-13	NA	DCAR_016532	15885	DCAR_016531	-1290	coding	NA
MSTRG.1386	-4.07865	2.47184e-07	NA	DCAR_002095	6289	DCAR_002094	-2502	noncoding	NA
DCAR_018241	2.68161	3.80733e-05	NA	DCAR_018242	493	DCAR_018240	-680	coding	auxin-responsive protein IAA31
DCAR_007223	2.67994	3.73161e-37	NA	DCAR_007224	9602	DCAR_007222	-4448	coding	coiled-coil domain-containing protein 130-like
DCAR_012893	2.67798	8.67067e-17	NA	DCAR_012892	5441	DCAR_012894	-591	coding	uncharacterized LOC108217834
MSTRG.3508	2.67505	2.54376e-32	NA	DCAR_004462	284	DCAR_004461	-3480	coding	NA
DCAR_005018	2.67253	9.1094e-40	NA	DCAR_005019	4003	MSTRG.3988	-3685	coding	NA
DCAR_007838	2.67024	1.24236e-07	NA	DCAR_007839	1327	DCAR_007837	-2727	coding	obg-like ATPase 1
DCAR_030780	2.65372	1.43544e-13	NA	DCAR_030781	9307	DCAR_030779	-1057	coding	probable pectate lyase 8
DCAR_022752	2.64726	0.000122012	NA	MSTRG.17554	7143	DCAR_022753	-4856	coding	protein EDS1B-like, transcript variant X2
MSTRG.26267	2.64593	0.000320442	NA	MSTRG.26269	2346	MSTRG.26266 MSTRG.26266	-638	coding	NA
MSTRG.14456	2.64562	9.61499e-07	DCAR_016715	MSTRG.14457 MSTRG.14457 MSTRG.14457 MSTRG.14457	1522	MSTRG.14454 MSTRG.14454	-17722	coding	NA
MSTRG.4780	2.64367	2.78028e-08	NA	DCAR_005920	1759	DCAR_005919	-5777	coding	NA
MSTRG.25415	-4.06083	0.00154447	DCAR_029148	DCAR_029149	1209	DCAR_029147	-5886	noncoding	NA
DCAR_018935	2.63118	0.00252081	NA	DCAR_018936	1345	DCAR_018934	-497	coding	uncharacterized LOC108221753
DCAR_002692	2.62814	0.000380254	NA	DCAR_002693	9661	MSTRG.1926	-1859	coding	protein LONGIFOLIA 1-like, transcript variant X2
MSTRG.16927	2.62799	2.95637e-27	NA	DCAR_019596	1145	DCAR_019595	-1492	coding	NA
DCAR_031889	2.61892	2.84983e-08	NA	DCAR_031890	20450	MSTRG.27926	-23171	coding	NA
DCAR_009694	2.61686	0.0041949	NA	DCAR_009695	5252	DCAR_009693	-3154	coding	formin-like protein 5
DCAR_030506	2.61491	2.6225e-29	NA	DCAR_030507	6017	DCAR_030505	-3178	coding	RING-H2 finger protein ATL2-like
DCAR_021788	2.60698	2.59163e-09	NA	DCAR_021787	1918	DCAR_021789	-2541	coding	F-box/kelch-repeat protein At3g27150
DCAR_023617	2.59403	2.69021e-14	NA	MSTRG.20572	3252	DCAR_023616	-35313	coding	uncharacterized LOC108194436
DCAR_024394	2.5933	5.13962e-16	NA	DCAR_024395	3055	DCAR_024393	-9009	coding	linoleate 13S-lipoxygenase 2-1, chloroplastic, transcript variant X3
DCAR_010328	2.59096	8.12442e-32	NA	DCAR_010329	3820	DCAR_010327	-44854	coding	F-box protein At3g44326-like
MSTRG.1132	-4.02907	1.15233e-13	NA	MSTRG.1134	1317	DCAR_001842	-4528	noncoding	NA
DCAR_017914	2.57773	7.72803e-13	NA	DCAR_017915	872	MSTRG.15438	-156	coding	shikimate O-hydroxycinnamoyltransferase-like
DCAR_012467	2.5727	0.000120148	NA	DCAR_012468	544	MSTRG.10589 MSTRG.10589	-2581	coding	basic 7S globulin-like
DCAR_009860	2.56692	0.000282985	NA	DCAR_009861	6500	MSTRG.8353	-14040	coding	RNA-binding protein 38-like, transcript variant X2
MSTRG.7069	-3.98321	0.000762183	NA	DCAR_008439	855	DCAR_008438	-112	noncoding	NA
DCAR_000841	2.56541	1.27148e-14	NA	MSTRG.431	190	DCAR_000840	-10836	coding	flavin-dependent oxidoreductase FOX2-like
DCAR_002998	2.56195	1.07096e-09	NA	DCAR_002999	4202	DCAR_002997	-13002	coding	2-methoxy-6-polyprenyl-1,4-benzoquinol methylase, mitochondrial-like
DCAR_010648	2.56002	2.35291e-09	NA	DCAR_010649	6876	DCAR_010647	-14759	coding	uncharacterized LOC108213387
DCAR_014338	2.55752	0.00868735	NA	DCAR_014337	754	MSTRG.12304	-3033	coding	NAD(P)H-quinone oxidoreductase subunit O, chloroplastic
DCAR_007193	2.55656	0.00419613	NA	DCAR_007194	5248	DCAR_007192	-1712	coding	ureide permease 2-like, transcript variant X5
MSTRG.27396	-3.97624	2.51803e-06	NA	DCAR_031704	78307	MSTRG.27395	-18014	noncoding	NA
DCAR_002679	2.54184	7.50162e-34	NA	DCAR_002680	13353	MSTRG.1914	-616	coding	uncharacterized LOC108210203, transcript variant X1
MSTRG.26487	-3.94868	0.000333206	NA	DCAR_030375 DCAR_030375	11118	MSTRG.26486 MSTRG.26486	-60	noncoding	NA
DCAR_015716	2.53712	2.5977e-27	NA	DCAR_015715	1428	DCAR_015717	-3405	coding	uncharacterized LOC108216468
DCAR_028132	2.53415	2.67355e-22	NA	DCAR_028131	2451	DCAR_028133	-919	coding	F-box protein SKIP27-like
DCAR_001657	2.53249	8.87822e-07	NA	DCAR_001658	685	DCAR_001656	-5719	coding	uncharacterized LOC108210371
DCAR_027531	2.52944	9.86556e-17	NA	DCAR_027530	1197	DCAR_027532	-688	coding	AUGMIN subunit 1-like
DCAR_026512	2.52325	1.39089e-20	NA	MSTRG.25147	1009	MSTRG.25142	-774	coding	protein MAK16 homolog, transcript variant X2
DCAR_019047	2.52245	4.64996e-10	NA	DCAR_019048	2395	DCAR_019046	-933	coding	glycosyltransferase family protein 64 protein C5, transcript variant X2
DCAR_027648	2.52118	5.37456e-07	NA	DCAR_027647	7752	DCAR_027649	-7076	coding	heat shock cognate 70 kDa protein-like
MSTRG.12959	-3.9385	2.10876e-06	NA	DCAR_013667	1576	DCAR_013668	-7610	noncoding	NA
DCAR_015453	2.51693	3.87445e-09	NA	DCAR_015452	2843	DCAR_015454	-7030	coding	uncharacterized LOC108215564, transcript variant X1
DCAR_019668	2.51605	3.58609e-05	NA	DCAR_019669	3245	DCAR_019667	-1338	coding	uncharacterized LOC108220678
DCAR_013580	2.51495	4.95563e-19	NA	MSTRG.13052	8338	DCAR_013581	-7030	coding	zinc finger protein WIP2
MSTRG.555	-3.90889	7.59964e-05	NA	DCAR_001043	20850	DCAR_001042	-90954	noncoding	NA
DCAR_008063	2.50316	2.89519e-05	NA	DCAR_008064	2791	DCAR_008062	-1233	coding	cold shock domain-containing protein 4
DCAR_011819	2.49183	3.6026e-39	NA	DCAR_011820	8028	DCAR_011818	-31619	coding	zinc finger CCCH domain-containing protein 29-like
DCAR_032350	2.48632	1.03888e-08	NA	DCAR_032351	23772	DCAR_032349	-29522	coding	NA
DCAR_018451	2.48214	2.78008e-07	NA	DCAR_018452	1808	MSTRG.15880	-15679	coding	photosystem II reaction center W protein, chloroplastic-like, transcript variant X2
DCAR_009704	2.48186	0.000917513	NA	DCAR_009705	17495	DCAR_009703	-4171	coding	zinc finger protein CONSTANS-LIKE 12-like
DCAR_001655	2.47636	1.35799e-10	NA	DCAR_001656	978	DCAR_001654	-35122	coding	alpha-L-fucosidase 2
DCAR_008112	2.47433	1.77285e-06	NA	DCAR_008113	6516	DCAR_008111	-1155	coding	uncharacterized LOC108206474, transcript variant X2
DCAR_009998	2.47004	3.24859e-12	NA	DCAR_009999	3844	DCAR_009997	-5084	coding	calcium-binding protein PBP1-like
DCAR_018849	2.46604	1.91368e-16	NA	MSTRG.16248	4830	MSTRG.16245	-8182	coding	NA
DCAR_023605	2.4643	2.33203e-33	NA	DCAR_023606	1970	DCAR_023604	-2756	coding	leucine-rich repeat extensin-like protein 6
DCAR_012629	2.45687	1.32352e-06	NA	DCAR_012630	13086	DCAR_012628	-3070	coding	probable pectate lyase 8
DCAR_011748	2.45606	4.68932e-05	NA	MSTRG.9978	5812	DCAR_011747	-2051	coding	cucumisin-like
DCAR_002855	2.45296	1.21985e-05	NA	DCAR_002856	1537	MSTRG.2089	-4868	coding	endoglucanase 17
MSTRG.3137	-3.90377	0.00099027	NA	DCAR_004056	5308	DCAR_004055 DCAR_004055 DCAR_004055 DCAR_004055	-12318	noncoding	NA
MSTRG.28348	-3.68002	4.04946e-05	NA	MSTRG.28349	2408	DCAR_032442	-732	noncoding	NA
DCAR_007240	2.44346	6.21333e-11	NA	DCAR_007241	8906	DCAR_007239	-6897	coding	alpha-xylosidase 1-like
MSTRG.813	-3.6275	8.55794e-23	NA	MSTRG.814 MSTRG.814	256	DCAR_001476	-1581	noncoding	NA
DCAR_023399	2.41492	1.1005e-13	NA	DCAR_023400	12535	DCAR_023398	-2517	coding	probable receptor-like protein kinase At5g18500, transcript variant X2
DCAR_023992	2.4139	9.89553e-12	NA	DCAR_023993	7035	DCAR_023991	-2682	coding	CASP-like protein 4B1
DCAR_026243	2.41333	2.40518e-15	NA	DCAR_026244	2025	DCAR_026242	-1587	coding	NA
MSTRG.19869	-3.6272	4.76766e-09	NA	DCAR_020185	9629	DCAR_020187	-756	noncoding	NA
DCAR_015427	2.40818	0.000266537	NA	MSTRG.11332	343	DCAR_015428	-1229	coding	F-box/kelch-repeat protein At3g23880-like
DCAR_013847	2.40759	1.77882e-19	NA	DCAR_013846	4764	DCAR_013848	-1912	coding	B-box zinc finger protein 21-like
DCAR_002887	2.40459	5.51132e-11	NA	MSTRG.2120	291	DCAR_002886	-4502	coding	peptidyl-prolyl cis-trans isomerase CYP21-4-like
MSTRG.28045	2.39755	2.41957e-10	NA	.	-1	.	-1	coding	NA
DCAR_012848	2.3965	7.61777e-49	NA	MSTRG.13754	299	DCAR_012849	-11949	coding	transcription factor TGA1-like, transcript variant X1
MSTRG.26326	2.39357	6.64334e-10	NA	DCAR_030174	1175	DCAR_030173	-10398	coding	NA
DCAR_026465	2.38872	6.00268e-19	NA	DCAR_026464	12280	MSTRG.25185	-2297	coding	F-box protein At1g67340-like
DCAR_030096	2.38834	6.06476e-08	NA	DCAR_030097	11063	DCAR_030095	-8773	coding	protein MIZU-KUSSEI 1-like
DCAR_009154	2.38742	8.47109e-15	NA	DCAR_009155	3263	DCAR_009153	-3526	coding	transcription initiation factor TFIID subunit 12
DCAR_031104	2.38494	7.42719e-07	NA	DCAR_031105	9591	DCAR_031103	-7245	coding	carbonic anhydrase 2, transcript variant X1
DCAR_021944	2.35989	2.00933e-05	NA	DCAR_021943	986	MSTRG.18196	-1167	coding	probable zinc metallopeptidase EGY3, chloroplastic, transcript variant X1
DCAR_011257	2.35978	3.12076e-16	NA	DCAR_011258	5108	DCAR_011256	-39820	coding	putative glucose-6-phosphate 1-epimerase, transcript variant X1
DCAR_024236	2.35793	2.04869e-07	NA	DCAR_024237	4770	DCAR_024235	-10526	coding	AT-hook motif nuclear-localized protein 19-like, transcript variant X4
DCAR_001399	2.35774	0.000219093	NA	DCAR_001400	5283	DCAR_001398	-313	coding	NA
DCAR_027016	-3.58534	0.00280412	NA	DCAR_027015	6463	DCAR_027017	-2601	coding	uncharacterized LOC108198705
MSTRG.10523	2.35496	1.60165e-06	NA	MSTRG.10524	1178	DCAR_012406	-170	coding	NA
MSTRG.9277	-3.57824	1.70386e-12	NA	DCAR_010930	16719	DCAR_010929	-3017	noncoding	NA
MSTRG.7139	-3.55815	3.92893e-07	NA	MSTRG.7141 MSTRG.7141	7440	MSTRG.7138	-2108	noncoding	NA
DCAR_016096	2.34809	0.00492214	NA	DCAR_016097	818	DCAR_016095	-660	coding	uncharacterized LOC108221114
DCAR_030781	2.34192	8.63337e-40	NA	DCAR_030782	1737	DCAR_030780	-9307	coding	purple acid phosphatase 23
DCAR_002862	2.334	8.23286e-32	NA	MSTRG.2095	497	MSTRG.2093	-1313	coding	ethylene response sensor 1, transcript variant X2
DCAR_009656	2.33334	0.00356879	NA	MSTRG.8184	7388	DCAR_009655	-4920	coding	metal tolerance protein 9
MSTRG.2372	-3.4473	3.18416e-09	NA	DCAR_003155 DCAR_003155	480	MSTRG.2371 MSTRG.2371 MSTRG.2371	-6106	noncoding	NA
DCAR_024822	2.33258	1.3513e-10	NA	MSTRG.21568	10977	MSTRG.21565	-20276	coding	zinc finger CCCH domain-containing protein 29-like
DCAR_026799	2.33155	1.18825e-10	NA	DCAR_026798	2811	DCAR_026800	-1103	coding	nudix hydrolase 17, mitochondrial-like
DCAR_020687	2.32084	0.000962873	NA	DCAR_020686	1422	DCAR_020688	-5608	coding	uncharacterized protein At5g39865
DCAR_013486	2.31732	1.03928e-14	NA	DCAR_013485	2589	MSTRG.13149	-787	coding	cationic amino acid transporter 4, vacuolar-like, transcript variant X2
DCAR_013312	2.31726	7.85275e-07	NA	MSTRG.13310 MSTRG.13310 MSTRG.13310 MSTRG.13310 MSTRG.13310	1020	DCAR_013313	-1020	coding	xyloglucan endotransglucosylase/hydrolase 2-like
DCAR_011874	2.31406	0.00134026	NA	DCAR_011875	3457	MSTRG.10094	-2385	coding	uncharacterized LOC108211661
DCAR_018574	2.29478	7.95619e-10	NA	DCAR_018575	1820	DCAR_018573	-5031	coding	NDR1/HIN1-Like protein 3
MSTRG.16448	2.28139	1.216e-06	NA	MSTRG.16449 MSTRG.16449 MSTRG.16449	60	DCAR_019079	-10862	coding	NA
DCAR_009633	2.27698	8.83372e-16	NA	DCAR_009634	1430	DCAR_009632	-24271	coding	photosystem II 10 kDa polypeptide, chloroplastic-like
DCAR_012337	2.27642	1.10214e-34	NA	DCAR_012338	8662	DCAR_012336	-3183	coding	probable WRKY transcription factor 69
DCAR_029155	2.2757	1.12657e-19	NA	MSTRG.25422	14788	MSTRG.25421	-970	coding	uncharacterized LOC108200744
DCAR_026777	2.27441	2.06228e-10	NA	DCAR_026776	6921	DCAR_026778	-8147	coding	auxin efflux carrier component 7-like
MSTRG.17308	-3.36843	0.000900357	DCAR_023034	DCAR_023033	5957	DCAR_023035	-5023	noncoding	NA
DCAR_014504	2.27019	6.00935e-08	NA	DCAR_014503	954	DCAR_014505	-2194	coding	uncharacterized protein C17orf53 homolog, transcript variant X2
DCAR_020692	2.2676	3.44827e-08	NA	DCAR_020691	3155	DCAR_020693	-2882	coding	syntaxin-121-like
MSTRG.10838	-3.36359	0.000114874	NA	MSTRG.10839 MSTRG.10839	219	MSTRG.10837	-1664	noncoding	NA
DCAR_023833	2.25152	3.04643e-08	NA	DCAR_023834	15536	DCAR_023832	-2101	coding	probable glutathione peroxidase 2
MSTRG.14930	2.25105	0.00013118	NA	DCAR_017295	8654	DCAR_017294	-2725	coding	NA
DCAR_005608	2.24659	7.02803e-15	NA	DCAR_005609	2330	MSTRG.4493 MSTRG.4493	-14343	coding	probable serine/threonine-protein kinase At4g35230
DCAR_003615	2.24612	0.000130473	NA	MSTRG.2769	266	DCAR_003614	-2825	coding	uncharacterized protein At4g06744-like
DCAR_021144	2.24327	2.27018e-24	NA	DCAR_021143	2390	DCAR_021145	-7138	coding	protein NRT1/ PTR FAMILY 6.4-like
DCAR_013951	2.24022	2.322e-05	NA	DCAR_013950	496	DCAR_013952	-4028	coding	uncharacterized LOC108218451, transcript variant X2
DCAR_026844	2.24017	1.61566e-12	NA	DCAR_026843	10327	DCAR_026845	-21909	coding	protein indeterminate-domain 4, chloroplastic-like
DCAR_000791	2.23561	4.43823e-39	NA	DCAR_000792	1733	DCAR_000790	-2168	coding	serine hydroxymethyltransferase 3, chloroplastic-like, transcript variant X1
DCAR_022455	2.23191	7.11098e-09	NA	DCAR_022454	437	DCAR_022456	-102736	coding	transmembrane protein 136-like
MSTRG.1519	2.23043	4.78813e-06	NA	MSTRG.1520	3593	MSTRG.1518	-3230	coding	NA
DCAR_006313	2.22923	6.97817e-09	NA	MSTRG.5136	536	DCAR_006312	-4362	coding	urea-proton symporter DUR3
MSTRG.7485	2.22871	4.77976e-13	NA	DCAR_008895 DCAR_008895	2412	DCAR_008894 DCAR_008894	-14166	coding	NA
DCAR_021245	2.22764	1.88993e-28	NA	MSTRG.18881	2678	DCAR_021246	-1261	coding	two pore calcium channel protein 1A-like
MSTRG.4401	-3.32855	3.20758e-53	NA	DCAR_005502 DCAR_005502 DCAR_005502	887	DCAR_005501	-3976	noncoding	NA
DCAR_021224	-3.24999	3.70676e-20	NA	MSTRG.18907	582	MSTRG.18905	-14020	coding	NA
DCAR_004758	2.22278	9.06501e-13	NA	DCAR_004759	2910	DCAR_004757	-554	coding	cytochrome b561 and DOMON domain-containing protein At4g12980
MSTRG.23200	2.22128	2.98332e-12	NA	DCAR_028798	1833	DCAR_028800	-3317	coding	NA
DCAR_015118	2.22058	1.8941e-07	NA	MSTRG.11577	4140	MSTRG.11575	-5057	coding	protein STRICTOSIDINE SYNTHASE-LIKE 11-like
DCAR_030712	2.21684	4.84676e-18	NA	DCAR_030713	18405	DCAR_030711	-3065	coding	auxin-induced protein 22D-like
MSTRG.26408	-3.2092	0.000154948	NA	DCAR_030281 DCAR_030281	22908	DCAR_030280	-3703	noncoding	NA
MSTRG.15861	2.21255	3.5536e-12	NA	DCAR_018438	12620	MSTRG.15860	-2235	coding	NA
DCAR_015618	2.2059	6.09786e-18	NA	DCAR_015617	2333	DCAR_015619	-3155	coding	tropinone reductase homolog, transcript variant X4
DCAR_010476	2.20496	5.13937e-06	NA	DCAR_010477	1459	DCAR_010475	-2273	coding	E3 ubiquitin-protein ligase ATL42-like
DCAR_026286	2.2006	2.15413e-10	NA	MSTRG.22930	1746	DCAR_026285	-970	coding	S-adenosylmethionine decarboxylase proenzyme
MSTRG.3604	-3.17942	6.44653e-12	NA	DCAR_004557	6309	DCAR_004556	-672	noncoding	NA
DCAR_022826	2.19965	1.45976e-05	NA	MSTRG.17504	493	DCAR_022827	-32807	coding	serine/threonine-protein kinase STY46-like
DCAR_027498	2.19054	2.40419e-05	NA	DCAR_027497	4856	DCAR_027499	-13380	coding	type I inositol polyphosphate 5-phosphatase 13-like
DCAR_026539	2.1872	9.25452e-12	NA	DCAR_026538	15122	DCAR_026540	-565	coding	carbonic anhydrase 2-like, transcript variant X1
DCAR_017010	2.18692	1.61252e-05	NA	DCAR_017011	9404	DCAR_017009	-4277	coding	delta(12)-fatty-acid desaturase FAD2-like
DCAR_022560	2.18475	7.68545e-13	NA	DCAR_022559	978	DCAR_022561	-18074	coding	uncharacterized LOC108226546
DCAR_007612	2.17929	6.19115e-05	NA	DCAR_007613	2166	DCAR_007611	-1449	coding	dof zinc finger protein DOF1.7-like
DCAR_009463	2.17776	1.62082e-22	NA	DCAR_009464	1087	MSTRG.7991	-523	coding	uncharacterized LOC108214644, transcript variant X1
DCAR_008150	2.1729	2.50019e-07	NA	DCAR_008151	4207	DCAR_008149	-1781	coding	protein DETOXIFICATION 40-like
DCAR_029356	2.16892	1.03007e-12	NA	DCAR_029357	716	DCAR_029355	-31310	coding	TMV resistance protein N-like, transcript variant X1
DCAR_021111	2.16711	3.04341e-07	NA	DCAR_021110	3953	DCAR_021112	-2058	coding	cytochrome b561 and DOMON domain-containing protein At2g04850
DCAR_002628	2.16651	8.87084e-06	NA	DCAR_002629	76	DCAR_002627	-2121	coding	NA
DCAR_011186	2.16528	6.56831e-07	NA	MSTRG.9501	8936	DCAR_011185	-2117	coding	probable galacturonosyltransferase-like 10
DCAR_002898	2.16124	1.06283e-06	NA	DCAR_002899	5510	DCAR_002897	-3808	coding	histidine kinase CKI1-like
DCAR_024431	2.16023	5.17228e-30	NA	MSTRG.21233	1283	DCAR_024430	-1612	coding	FBD-associated F-box protein At4g10400-like, transcript variant X1
DCAR_022261	2.15729	7.29483e-28	NA	DCAR_022260	854	DCAR_022262	-3331	coding	protein BONZAI 3
DCAR_031871	2.15504	7.45882e-15	NA	DCAR_031872	41313	DCAR_031870	-74005	coding	NA
DCAR_019287	2.14581	0.000155114	NA	DCAR_019288	9735	DCAR_019286	-774	coding	isocitrate lyase-like
DCAR_016606	-3.16851	2.84953e-09	NA	DCAR_016607	4946	DCAR_016605	-2184	coding	gibberellin-regulated protein 11-like
DCAR_002564	2.14084	7.27702e-30	NA	DCAR_002565	5263	DCAR_002563	-3814	coding	UPF0496 protein 4-like
DCAR_021434	2.1349	5.72432e-07	NA	DCAR_021433	1140	DCAR_021435	-4934	coding	probable disease resistance protein At5g66910
DCAR_021758	2.133	7.08003e-09	NA	MSTRG.18374	3306	DCAR_021759	-22003	coding	uncharacterized LOC108228085, transcript variant X3
DCAR_028025	2.12685	4.67326e-18	NA	DCAR_028024	6117	DCAR_028026	-1388	coding	spermidine sinapoyl-CoA acyltransferase
DCAR_002082	2.12052	0.0019271	NA	MSTRG.1371	1947	DCAR_002081	-3983	coding	NAD(H) kinase 1-like, transcript variant X2
DCAR_031156	2.11734	0.00194162	NA	DCAR_031157	12006	DCAR_031155	-2287	coding	BTB/POZ domain-containing protein At1g67900
MSTRG.25859	-3.15056	7.64315e-05	NA	MSTRG.25860	2268	MSTRG.25858	-601	noncoding	NA
DCAR_008849	2.11017	8.53692e-24	NA	MSTRG.7446 MSTRG.7446	10866	DCAR_008848	-2577	coding	subtilisin-like protease SBT1.7
DCAR_001423	2.11013	0.00197362	NA	MSTRG.774	14936	DCAR_001422	-6653	coding	nucleobase-ascorbate transporter 3-like
DCAR_027615	2.10209	0.00296117	NA	DCAR_027614	2129	DCAR_027616	-2921	coding	delta(12) fatty acid desaturase FAD2-like
DCAR_026812	2.0902	6.14242e-06	NA	DCAR_026811	11198	DCAR_026813	-8193	coding	U-box domain-containing protein 21-like
DCAR_014846	2.08507	1.43644e-05	NA	DCAR_014845	1593	DCAR_014847	-16362	coding	uncharacterized LOC108216576
MSTRG.24143	2.07745	0.000176308	DCAR_027654 DCAR_027653	DCAR_027652 DCAR_027652	441	MSTRG.24142 MSTRG.24142	-1051	coding	NA
DCAR_017836	-3.12408	1.07772e-05	NA	DCAR_017837	10622	DCAR_017835	-1826	coding	early nodulin-93-like
MSTRG.23717	-3.12261	1.08619e-25	NA	DCAR_028138 DCAR_028138	18579	MSTRG.23716	-4204	noncoding	NA
DCAR_013607	2.0642	2.96015e-06	NA	DCAR_013606	1022	MSTRG.13016	-1103	coding	uncharacterized LOC108215983
DCAR_019456	2.06197	4.48837e-05	NA	DCAR_019457	10487	DCAR_019455	-551	coding	protein WEAK CHLOROPLAST MOVEMENT UNDER BLUE LIGHT 1-like
DCAR_011182	2.06063	6.16237e-07	NA	DCAR_011183	6573	DCAR_011181	-1495	coding	NA
DCAR_007718	2.05973	2.30419e-20	NA	MSTRG.6464	471	DCAR_007717	-2562	coding	uncharacterized LOC108206369
DCAR_013604	2.05454	6.56904e-33	NA	MSTRG.13022	5581	DCAR_013605	-15209	coding	uncharacterized LOC108215832
DCAR_011709	2.04994	0.00212471	NA	DCAR_011710	2624	DCAR_011708	-3978	coding	delta(12)-fatty-acid desaturase FAD2-like
DCAR_013554	2.04087	0.00010345	NA	DCAR_013553	2895	DCAR_013555	-3203	coding	11 kDa late embryogenesis abundant protein-like
DCAR_029446	2.04083	0.000499125	NA	DCAR_029447	3472	DCAR_029445	-23707	coding	phosphoglycerate mutase-like protein AT74
DCAR_002026	2.03961	6.51641e-09	NA	DCAR_002027	1446	DCAR_002025	-540	coding	delta(12)-fatty-acid desaturase FAD2-like
DCAR_006477	2.03887	9.25893e-14	NA	DCAR_006478	11739	DCAR_006476	-1467	coding	ethylene-responsive transcription factor RAP2-7-like, transcript variant X1
DCAR_031176	2.03674	9.69889e-10	NA	DCAR_031177	864	DCAR_031175	-4898	coding	two-component response regulator ORR26
DCAR_008788	2.03554	3.36014e-07	NA	MSTRG.7393	2737	MSTRG.7391	-2246	coding	patatin-like protein 2, transcript variant X2
DCAR_007659	2.03534	0.000827438	NA	MSTRG.6411	2454	DCAR_007658	-674	coding	uncharacterized LOC108208815
DCAR_017710	2.03211	0.0027871	NA	DCAR_017711	1038	DCAR_017709	-2944	coding	uncharacterized LOC108223181, transcript variant X1
DCAR_004246	2.03114	4.11182e-08	NA	DCAR_004247	2582	DCAR_004245	-1523	coding	BURP domain-containing protein BNM2A-like
DCAR_018090	2.02812	0.000382369	NA	DCAR_018091	1096	DCAR_018089	-3398	coding	DNA-directed RNA polymerase III subunit rpc4-like
DCAR_021615	2.02405	2.1135e-24	NA	MSTRG.18523	1362	DCAR_021616	-779	coding	SNF1-related protein kinase regulatory subunit gamma-1-like
DCAR_025694	2.01097	1.5514e-07	NA	DCAR_025695	1352	DCAR_025693	-672	coding	polyneuridine-aldehyde esterase-like
DCAR_015512	2.00073	0.000283659	NA	DCAR_015511	16444	DCAR_015513	-10551	coding	probable glucuronoxylan glucuronosyltransferase F8H
DCAR_002377	1.99961	8.60999e-32	NA	MSTRG.1655	1215	DCAR_002376	-385	coding	uncharacterized N-acetyltransferase p20-like, transcript variant X2
MSTRG.5136	-3.12068	8.69379e-05	NA	DCAR_006314	361	DCAR_006313	-536	noncoding	NA
DCAR_005962	1.99801	1.25545e-13	NA	DCAR_005963	6141	DCAR_005961	-1567	coding	scarecrow-like protein 33
DCAR_008533	1.99577	0.000631405	NA	MSTRG.7158	1681	DCAR_008532	-8201	coding	uncharacterized LOC108207885
DCAR_030816	1.99553	1.36336e-49	NA	MSTRG.26856	26162	DCAR_030815	-3114	coding	beta-galactosidase 9-like, transcript variant X1
MSTRG.26040	-3.0967	2.12548e-06	NA	DCAR_029852	2328	DCAR_029853	-1018	noncoding	NA
DCAR_004942	1.98095	0.000412031	NA	DCAR_004943	2412	DCAR_004941	-89685	coding	lipid transfer protein EARLI 1-like
DCAR_012369	1.97913	0.00779847	NA	DCAR_012370	7019	DCAR_012368	-5985	coding	probable beta-D-xylosidase 2
DCAR_015577	1.97468	0.00956307	NA	DCAR_015576	101848	MSTRG.11205	-1390	coding	phototropin-1-like, transcript variant X3
DCAR_007394	1.97013	7.45186e-07	NA	DCAR_007395	1431	DCAR_007393	-11867	coding	protein NRT1/ PTR FAMILY 8.1-like, transcript variant X3
DCAR_009509	1.96738	6.15536e-06	NA	DCAR_009510	1306	DCAR_009508	-16300	coding	probable nucleoredoxin 2
DCAR_028872	1.96646	0.000895591	NA	DCAR_028871	2314	DCAR_028873	-2517	coding	ammonium transporter 2-like
DCAR_004297	1.96344	1.03722e-25	NA	DCAR_004298	14789	DCAR_004296	-12072	coding	uncharacterized LOC108224418
DCAR_016089	1.96176	2.59666e-08	NA	DCAR_016090	890	DCAR_016088	-3639	coding	pectinesterase-like
DCAR_015417	1.95696	8.11138e-47	NA	DCAR_015416	1407	DCAR_015418	-1141	coding	LIMR family protein At5g01460
MSTRG.23190	1.95639	0.000397688	NA	DCAR_028804	4857	DCAR_028805	-2762	coding	NA
MSTRG.27835	-3.0395	1.31113e-13	NA	DCAR_031739 DCAR_031739	15001	DCAR_031738 DCAR_031738	-8977	noncoding	NA
MSTRG.26019	-3.03843	6.36443e-05	NA	DCAR_029882 DCAR_029882	974	DCAR_029883	-48261	noncoding	NA
DCAR_014736	1.94836	5.0241e-09	NA	DCAR_014735	2524	MSTRG.11939	-2884	coding	putative disease resistance RPP13-like protein 3, transcript variant X1
DCAR_021178	1.94654	0.0013863	NA	DCAR_021177	9341	MSTRG.18947	-1165	coding	septum-promoting GTP-binding protein 1-like
DCAR_008387	1.94391	0.000160155	NA	DCAR_008388	1249	DCAR_008386	-1326	coding	uncharacterized LOC108207856
MSTRG.18570	1.9338	1.0186e-07	NA	DCAR_021564	1065	DCAR_021565	-936	coding	NA
DCAR_003316	1.9319	0.00713561	NA	DCAR_003317	8467	DCAR_003315	-8220	coding	E3 ubiquitin-protein ligase ATL6-like
DCAR_030046	1.93012	7.972e-07	NA	DCAR_030047	3808	DCAR_030045	-3109	coding	probable 6-phosphogluconolactonase 1
DCAR_023207	1.92561	5.95229e-32	NA	DCAR_023206	784	DCAR_023208	-1980	coding	synaptotagmin-5
MSTRG.10292	-3.00451	0.00843346	NA	MSTRG.10293	379	MSTRG.10291	-4160	noncoding	NA
DCAR_009569	1.91937	1.09834e-08	NA	DCAR_009570	6449	MSTRG.8102	-3029	coding	AT-hook motif nuclear-localized protein 28-like
DCAR_020714	1.91905	0.00215301	NA	MSTRG.19372	8739	DCAR_020715	-2241	coding	protein YLS9
DCAR_023778	1.91858	0.00023319	NA	MSTRG.20710	3091	DCAR_023777	-1403	coding	BTB/POZ and TAZ domain-containing protein 3, transcript variant X1
DCAR_005990	-3.00239	1.50673e-38	NA	MSTRG.4840	831	MSTRG.4838	-4476	coding	histone H4
MSTRG.19884	1.91554	3.84667e-08	DCAR_020168 DCAR_020167	DCAR_020166	2620	DCAR_020170	-378	coding	NA
DCAR_025712	1.91251	6.04607e-06	NA	MSTRG.22378	3385	DCAR_025711	-686	coding	patatin-like protein 2
DCAR_014414	1.91136	0.000927589	NA	DCAR_014413	544	DCAR_014415	-10917	coding	glycolipid transfer protein 2, transcript variant X2
DCAR_008655	1.90995	0.000706431	NA	DCAR_008656	1829	DCAR_008654	-2281	coding	probable WRKY transcription factor 30
DCAR_008811	1.90112	7.95228e-06	NA	DCAR_008812	4909	DCAR_008810	-1794	coding	polyadenylate-binding protein 8-like
DCAR_001316	1.89952	0.001894	NA	DCAR_001317	1083	MSTRG.378	-1292	coding	protein AIG1-like, transcript variant X1
DCAR_008971	1.89853	0.00502142	NA	DCAR_008972	5318	DCAR_008970	-1023	coding	salutaridinol 7-O-acetyltransferase-like
DCAR_008170	1.89577	1.63504e-13	NA	DCAR_008171	9222	DCAR_008169	-342	coding	aspartic proteinase A1-like
DCAR_031037	1.89567	3.48519e-27	NA	DCAR_031038	401	DCAR_031036	-11634	coding	protein kinase 2B, chloroplastic-like, transcript variant X2
DCAR_026622	-2.9374	3.10654e-07	NA	MSTRG.25051	1147	DCAR_026623	-459	coding	ER lumen protein-retaining receptor-like
MSTRG.8661	-2.92779	0.00279316	NA	DCAR_010179	6276	DCAR_010178	-15665	noncoding	NA
DCAR_006979	1.87494	0.000397203	NA	DCAR_006980	3950	DCAR_006978	-6354	coding	dof zinc finger protein DOF4.6
DCAR_015139	1.87311	8.41418e-07	NA	DCAR_015138	5120	DCAR_015140	-14858	coding	NA
DCAR_024287	1.86882	6.91079e-06	NA	MSTRG.21124	2987	DCAR_024286	-5487	coding	uncharacterized LOC108193519
MSTRG.26012	-2.8859	4.05071e-06	NA	DCAR_029899	1952	DCAR_029900	-17222	noncoding	NA
MSTRG.28222	-2.81191	0.0040052	NA	MSTRG.28223	1656	MSTRG.28221	-12747	noncoding	NA
DCAR_013941	1.85936	0.00269679	NA	DCAR_013940	1005	DCAR_013942	-3795	coding	increased DNA methylation 3
DCAR_021416	-2.80909	2.18635e-11	NA	DCAR_021415	2923	DCAR_021417	-991	coding	NA
DCAR_013454	1.85639	0.000467379	NA	DCAR_013453	2323	DCAR_013455	-2960	coding	calcium-dependent protein kinase 1-like
DCAR_029005	1.85601	3.3355e-13	NA	DCAR_029006	2937	MSTRG.25271	-272	coding	cold-regulated 413 plasma membrane protein 1-like
DCAR_029529	1.85402	1.19058e-19	NA	DCAR_029530	6336	DCAR_029528	-7361	coding	NADPH-dependent diflavin oxidoreductase 1-like
DCAR_003530	1.85272	1.11586e-16	NA	MSTRG.2698	3133	DCAR_003529	-1870	coding	protein NRT1/ PTR FAMILY 5.10-like
DCAR_002629	1.85123	0.000156956	NA	DCAR_002630	1698	DCAR_002628	-76	coding	NA
DCAR_029456	1.8507	1.46348e-07	NA	DCAR_029457	3395	DCAR_029455	-2343	coding	glutathione S-transferase zeta class-like
DCAR_021603	1.84782	3.16045e-68	NA	MSTRG.18531	405	DCAR_021604	-1954	coding	telomere length regulation protein TEL2 homolog, transcript variant X2
DCAR_030691	1.84517	6.90217e-13	NA	DCAR_030692	1024	DCAR_030690	-24921	coding	ATP-sulfurylase 3, chloroplastic
DCAR_003819	-2.79981	2.07424e-05	NA	DCAR_003820	95	MSTRG.2945 MSTRG.2945 MSTRG.2945	-1397	coding	uncharacterized LOC108212387, transcript variant X7
DCAR_005685	1.84182	3.86617e-08	NA	DCAR_005686	8697	DCAR_005684	-42345	coding	protein LIGHT-DEPENDENT SHORT HYPOCOTYLS 3-like, transcript variant X1
MSTRG.26825	1.84134	6.01942e-92	DCAR_030787	DCAR_030788 DCAR_030788	2266	DCAR_030786	-32650	coding	NA
DCAR_028165	-2.73895	0.00686621	NA	DCAR_028164	17534	DCAR_028166	-383	coding	NA
MSTRG.12256	1.8372	3.82081e-08	NA	DCAR_014386	1486	DCAR_014387	-4775	coding	NA
DCAR_029270	1.837	4.35214e-18	NA	DCAR_029271	7388	MSTRG.25562	-1485	coding	protein EI24 homolog, transcript variant X1
MSTRG.14337	-2.73786	1.17067e-07	NA	MSTRG.14338	20936	MSTRG.14336	-61751	noncoding	NA
DCAR_013599	1.83511	9.95298e-19	NA	DCAR_013598	1192	DCAR_013600	-2458	coding	uncharacterized LOC108216645
DCAR_000893	1.83248	0.00366726	NA	DCAR_000894	2472	DCAR_000892	-690	coding	protein STAY-GREEN, chloroplastic-like
DCAR_026213	1.82856	1.46719e-06	NA	DCAR_026214	8701	MSTRG.22859	-977	coding	uncharacterized LOC108193727
DCAR_012513	1.82526	7.53316e-23	NA	MSTRG.10648	3981	MSTRG.10646	-9726	coding	DNA-directed RNA polymerase III subunit 2-like, transcript variant X3
DCAR_022500	1.81777	1.84262e-06	NA	MSTRG.17769	72887	DCAR_022501	-18412	coding	indole-3-acetic acid-amido synthetase GH3.6-like
DCAR_021257	1.79741	0.000360354	NA	MSTRG.18870	4970	DCAR_021258	-9049	coding	ethylene-responsive transcription factor 4-like
MSTRG.16737	1.7962	4.52352e-12	NA	MSTRG.16738 MSTRG.16738	493	MSTRG.16736	-958	coding	NA
MSTRG.9343	-2.72191	3.21357e-05	DCAR_010994	DCAR_010996	4615	DCAR_010993	-14496	noncoding	NA
DCAR_016334	1.78777	3.66341e-67	NA	DCAR_016335	871	DCAR_016333	-3065	coding	uncharacterized protein At4g14100-like
DCAR_014568	1.78731	1.10494e-12	NA	DCAR_014567	5016	DCAR_014569	-2485	coding	uncharacterized LOC108219012, transcript variant X1
DCAR_008006	1.78727	2.70575e-08	NA	DCAR_008007	2522	MSTRG.6701	-462	coding	protein E6
DCAR_011478	1.786	0.00186423	NA	MSTRG.9736	5040	DCAR_011477	-6417	coding	titin homolog
DCAR_014187	1.7817	6.49584e-15	NA	DCAR_014186	669	DCAR_014188	-1676	coding	guanosine nucleotide diphosphate dissociation inhibitor At5g09550-like, transcript variant X1
DCAR_017624	1.78057	6.50283e-10	NA	DCAR_017625	4580	DCAR_017623	-1913	coding	uncharacterized LOC108222800, transcript variant X2
DCAR_019840	1.77931	0.00100849	NA	MSTRG.20235	6086	DCAR_019841	-10050	coding	uncharacterized LOC108225284
DCAR_018937	1.77636	3.36104e-49	NA	DCAR_018938	8229	DCAR_018936	-768	coding	pectin acetylesterase 8-like
DCAR_007206	1.77357	0.00819627	NA	DCAR_007207	1715	DCAR_007205	-5425	coding	ACT domain-containing protein ACR4-like
DCAR_022959	1.77156	7.36494e-07	NA	DCAR_022958	16415	DCAR_022960	-13520	coding	uncharacterized LOC108224904
DCAR_003765	1.76832	4.63564e-13	NA	DCAR_003766	1029	DCAR_003764	-2939	coding	uncharacterized LOC108194004, transcript variant X2
DCAR_005652	1.76798	1.12009e-31	NA	DCAR_005653	21188	DCAR_005651	-2116	coding	uncharacterized LOC108205704, transcript variant X3
MSTRG.10905	-2.55788	2.06309e-07	NA	DCAR_015974	1361	DCAR_015975	-645	noncoding	NA
DCAR_004471	1.76613	3.13161e-05	NA	DCAR_004472	14202	MSTRG.3517	-24063	coding	dehydration-responsive element-binding protein 3-like
DCAR_008966	1.76181	5.23059e-10	NA	DCAR_008967	12596	MSTRG.7549 MSTRG.7549	-2892	coding	auxin-responsive protein SAUR32
DCAR_002175	1.76142	8.24587e-13	NA	DCAR_002176	9773	MSTRG.1460	-1905	coding	uncharacterized LOC108211784
DCAR_027195	1.7541	2.70992e-06	NA	DCAR_027194	1374	MSTRG.24540	-3812	coding	putative F-box protein At1g32420, transcript variant X1
DCAR_004567	1.75169	8.41156e-05	NA	DCAR_004568	4488	DCAR_004566	-1789	coding	probable disease resistance protein At4g27220, transcript variant X1
DCAR_029859	1.75094	0.00170314	NA	DCAR_029858	45859	MSTRG.26036	-72106	coding	receptor-like protein kinase HAIKU2
DCAR_014943	1.74746	3.92034e-09	NA	DCAR_014942	4216	DCAR_014944	-4682	coding	NA
DCAR_029955	-2.48128	6.67316e-05	NA	DCAR_029956	2114	DCAR_029954	-4608	coding	NA
DCAR_008432	1.74601	0.00920095	NA	DCAR_008433	3726	DCAR_008431	-5959	coding	protein STAY-GREEN, chloroplastic-like
DCAR_029033	1.74212	0.00276412	NA	DCAR_029034	3142	MSTRG.25301	-7807	coding	protein CHROMATIN REMODELING 25-like
DCAR_007745	1.74163	1.04151e-07	NA	DCAR_007746	2544	DCAR_007744	-3367	coding	beta-mannosyltransferase 2-like
DCAR_014996	1.7415	2.45395e-10	NA	DCAR_014995	1511	DCAR_014997	-18306	coding	heavy metal-associated isoprenylated plant protein 3-like
DCAR_020500	1.74109	0.00937834	NA	DCAR_020499	5330	DCAR_020501	-5436	coding	MADS-box transcription factor 23, transcript variant X1
DCAR_031023	1.73648	1.29904e-12	NA	DCAR_031024	2954	DCAR_031022	-16955	coding	uncharacterized LOC108202939, transcript variant X4
DCAR_011971	1.73583	8.86875e-06	NA	DCAR_011972	25345	MSTRG.10174	-2365	coding	receptor-like serine/threonine-protein kinase ALE2
DCAR_020424	1.73327	5.52479e-30	NA	DCAR_020423	15448	DCAR_020425	-3187	coding	putative gamma-glutamylcyclotransferase At3g02910
DCAR_001800	1.72665	0.0029555	NA	DCAR_001801	1890	DCAR_001799	-7640	coding	beta-xylosidase/alpha-L-arabinofuranosidase 2-like
DCAR_030560	1.72494	3.26772e-09	NA	DCAR_030561	91409	MSTRG.26643	-8344	coding	NA
DCAR_020443	1.72441	6.94702e-07	NA	MSTRG.19627 MSTRG.19627	1136	DCAR_020444	-1836	coding	protein artemis, transcript variant X2
MSTRG.10492	-2.43679	3.57526e-07	NA	DCAR_012365 DCAR_012365 DCAR_012365 DCAR_012365	1458	MSTRG.10491 MSTRG.10491 MSTRG.10491 MSTRG.10491	-1271	noncoding	NA
DCAR_015180	1.72176	5.51833e-07	NA	DCAR_015179	6678	DCAR_015181	-36175	coding	CASP-like protein 4C2
MSTRG.5627	-2.38687	9.99947e-66	NA	MSTRG.5630	3056	MSTRG.5626	-11654	noncoding	NA
DCAR_001810	1.71671	4.19203e-14	NA	MSTRG.1099	1534	MSTRG.1097	-5778	coding	serine decarboxylase-like
DCAR_017307	1.71611	1.09926e-05	NA	MSTRG.14944	169	DCAR_017306	-15485	coding	mannan endo-1,4-beta-mannosidase 7
MSTRG.20384	1.7144	0.000194749	DCAR_023385 DCAR_023387	MSTRG.20385 MSTRG.20385 MSTRG.20385 MSTRG.20385 MSTRG.20385 MSTRG.20385 MSTRG.20385 MSTRG.20385 MSTRG.20385	840	DCAR_023384 DCAR_023384 DCAR_023384 DCAR_023384 DCAR_023384 DCAR_023384 DCAR_023384 DCAR_023384 DCAR_023384	-1986	coding	NA
DCAR_021747	1.71124	1.95052e-06	NA	DCAR_021746	1804	DCAR_021748	-3557	coding	G-type lectin S-receptor-like serine/threonine-protein kinase At4g27290, transcript variant X1
DCAR_023141	1.71085	9.97093e-10	NA	DCAR_023140	4180	MSTRG.17214	-7480	coding	alpha-mannosidase
DCAR_000363	1.70959	0.000978361	NA	.	-1	.	-1	coding	NA
DCAR_000470	1.70813	5.04629e-10	NA	.	-1	DCAR_000469	-2348	coding	NA
DCAR_005653	1.70733	0.000292673	NA	MSTRG.4537	786	DCAR_005652	-21188	coding	probable mitochondrial-processing peptidase subunit beta, mitochondrial, transcript variant X2
DCAR_006298	1.70691	1.09569e-10	NA	DCAR_006299	34435	DCAR_006297	-4425	coding	zinc finger A20 and AN1 domain-containing stress-associated protein 5
DCAR_028637	1.702	0.0021849	NA	DCAR_028636	3124	DCAR_028638	-8100	coding	ATP-dependent 6-phosphofructokinase 3-like
DCAR_001031	1.70134	8.33932e-08	NA	DCAR_001032	601	DCAR_001030	-4369	coding	pleiotropic drug resistance protein 1-like
DCAR_014311	1.69923	2.70419e-13	NA	DCAR_014310	7775	DCAR_014312	-2298	coding	uncharacterized LOC108219549
DCAR_020355	1.69922	1.06581e-09	NA	DCAR_020354	5652	MSTRG.19713	-2251	coding	homeobox-leucine zipper protein ATHB-12-like
DCAR_023561	1.69746	1.72438e-19	NA	DCAR_023562	3774	DCAR_023560	-1726	coding	putative late blight resistance protein homolog R1B-14
DCAR_023540	1.69662	7.36805e-11	NA	MSTRG.20516	871	DCAR_023539	-1573	coding	uncharacterized LOC108193979
MSTRG.7573	-2.33049	2.41129e-07	DCAR_008991	DCAR_008992	3596	DCAR_008990	-4884	noncoding	NA
DCAR_022339	1.69158	3.13431e-09	NA	MSTRG.17892 MSTRG.17892 MSTRG.17892 MSTRG.17892	5142	DCAR_022340	-1574	coding	NAD(P)H:quinone oxidoreductase-like
DCAR_000591	1.68857	2.17519e-07	NA	DCAR_000592	8730	DCAR_000590	-4213	coding	scarecrow-like protein 28
DCAR_016192	1.6874	1.70888e-11	NA	DCAR_016193	6599	DCAR_016191	-390	coding	uncharacterized LOC108220598, transcript variant X2
MSTRG.22994	-2.28286	1.75115e-06	NA	DCAR_026346	1859	MSTRG.22993 MSTRG.22993	-502	noncoding	NA
DCAR_023358	1.6863	0.000253225	NA	DCAR_023359	2905	MSTRG.20352	-1328	coding	cell wall / vacuolar inhibitor of fructosidase 1-like
DCAR_014888	1.68549	2.54853e-05	NA	DCAR_014887	13674	DCAR_014889	-1489	coding	EIN3-binding F-box protein 2-like, transcript variant X1
DCAR_020502	1.68527	7.65316e-05	NA	DCAR_020501	9321	DCAR_020503	-4060	coding	zeatin O-glucosyltransferase-like, transcript variant X2
DCAR_001889	1.6826	1.9901e-11	NA	DCAR_001890	6996	DCAR_001888	-2200	coding	aspartic proteinase A1-like
DCAR_006556	1.68231	0.0031329	NA	DCAR_006557	3056	DCAR_006555	-1346	coding	beta-carotene isomerase D27, chloroplastic
DCAR_001008	-2.27966	1.18715e-08	NA	MSTRG.532	38996	DCAR_001007	-4430	coding	NA
DCAR_004080	1.67544	1.19763e-11	NA	DCAR_004081	1594	DCAR_004079	-2742	coding	allantoinase, transcript variant X1
DCAR_021996	1.66718	1.14337e-08	NA	DCAR_021995	6598	DCAR_021997	-2267	coding	kynurenine formamidase-like
DCAR_008470	1.66231	2.01365e-08	NA	DCAR_008471	9648	DCAR_008469	-10688	coding	protein NRT1/ PTR FAMILY 6.3-like
DCAR_013538	1.66187	4.05219e-31	NA	DCAR_013537	5418	DCAR_013539	-2385	coding	RNA-binding protein pno1-like
DCAR_017966	1.65852	0.0033816	NA	DCAR_017967	2832	DCAR_017965	-7828	coding	probable xyloglucan endotransglucosylase/hydrolase protein 23
DCAR_026866	1.65373	2.29159e-09	NA	DCAR_026865	1663	DCAR_026867	-3097	coding	uncharacterized LOC108198511
DCAR_029221	-2.22562	9.3061e-05	NA	MSTRG.25489	13007	MSTRG.25487	-9809	coding	NA
DCAR_020587	1.65227	0.00662804	NA	DCAR_020586	3311	DCAR_020588	-1281	coding	serine carboxypeptidase-like 45
DCAR_030031	1.6517	0.00650935	NA	MSTRG.26225	23826	DCAR_030030	-2641	coding	uncharacterized LOC108201802
DCAR_004577	1.65152	1.63203e-05	NA	DCAR_004578	2018	DCAR_004576	-1008	coding	glycosyltransferase family protein 64 C3
DCAR_017192	1.64721	0.00581888	NA	MSTRG.14856	5510	DCAR_017191	-1390	coding	caffeoylshikimate esterase-like, transcript variant X1
DCAR_019875	1.63691	2.40387e-45	NA	MSTRG.20199 MSTRG.20199	2450	DCAR_019876	-4518	coding	uncharacterized LOC108224399
DCAR_009277	1.63579	5.49783e-10	NA	MSTRG.7821 MSTRG.7821	11066	DCAR_009276	-8747	coding	protein indeterminate-domain 9
DCAR_016605	-2.21361	7.55676e-05	NA	MSTRG.14351	2160	DCAR_016604	-4214	coding	gibberellin-regulated protein 11-like
MSTRG.10702	-2.21311	2.97592e-11	DCAR_012566	DCAR_012567	2973	MSTRG.10701	-2227	noncoding	NA
MSTRG.18845	-2.20915	5.72359e-08	NA	DCAR_021291	6948	MSTRG.18844	-8481	noncoding	NA
DCAR_020975	1.631	7.81158e-09	NA	DCAR_020974	701	MSTRG.19140	-345	coding	probable LRR receptor-like serine/threonine-protein kinase At2g16250, transcript variant X3
DCAR_009722	-2.20528	2.70482e-05	NA	DCAR_009723	1108	DCAR_009721	-24396	coding	uncharacterized LOC108214314
DCAR_003880	1.62658	7.88308e-43	NA	DCAR_003881	3063	MSTRG.3004	-563	coding	CSC1-like protein ERD4
MSTRG.2718	1.6259	3.36497e-10	NA	DCAR_003549	15154	DCAR_003548 DCAR_003548	-26776	coding	NA
DCAR_004627	1.62561	0.000917091	NA	DCAR_004628	3155	DCAR_004626	-3122	coding	aquaporin PIP1-3-like, transcript variant X2
DCAR_014242	1.62505	5.50582e-09	NA	DCAR_014241	3842	DCAR_014243	-4810	coding	uncharacterized LOC108216534
DCAR_018336	-2.12082	1.11108e-06	NA	MSTRG.15746	4259	DCAR_018335	-3510	coding	putative F-box protein At4g21240
MSTRG.19028	1.62383	3.63159e-06	NA	DCAR_021083	5962	DCAR_021084	-482	coding	NA
MSTRG.7826	1.62338	3.06324e-15	NA	DCAR_009284	2455	DCAR_009283	-5292	coding	NA
DCAR_013563	1.62116	0.000130591	NA	DCAR_013562	2180	DCAR_013564	-4290	coding	polygalacturonase inhibitor-like
DCAR_002846	1.62096	6.20095e-07	NA	DCAR_002847	3694	DCAR_002845	-5822	coding	uncharacterized LOC108193661
DCAR_012466	1.62049	2.39882e-21	NA	MSTRG.10584	1821	DCAR_012465	-7490	coding	TVP38/TMEM64 family membrane protein slr0305-like
DCAR_018646	1.62047	0.000292695	NA	DCAR_018647	3783	DCAR_018645	-1671	coding	RING finger and transmembrane domain-containing protein 1-like, transcript variant X2
DCAR_011959	1.62043	0.00340417	NA	DCAR_011960	3535	DCAR_011958	-5718	coding	probable protein phosphatase 2C 50, transcript variant X2
DCAR_014233	1.61733	5.85367e-06	NA	DCAR_014232	11502	DCAR_014234	-20040	coding	probable trehalose-phosphate phosphatase J
DCAR_001004	1.61712	2.84275e-06	NA	DCAR_001005	100378	DCAR_001003	-1387	coding	TGACG-sequence-specific DNA-binding protein TGA-1A-like, transcript variant X3
DCAR_018430	1.61364	1.32178e-72	NA	DCAR_018431	18476	DCAR_018429	-2921	coding	protein MARD1-like
DCAR_023971	1.61217	3.35312e-09	NA	DCAR_023972	4627	DCAR_023970	-1919	coding	probable WRKY transcription factor 70
DCAR_020448	1.60958	5.63919e-07	NA	DCAR_020447	822	DCAR_020449	-6256	coding	ethylene-responsive transcription factor ERF015-like, transcript variant X1
DCAR_006723	1.60253	3.29419e-05	NA	DCAR_006724	1125	MSTRG.5497	-3460	coding	aldose 1-epimerase-like
DCAR_026795	1.60113	0.00983363	NA	MSTRG.24875	275	MSTRG.24873	-3866	coding	cysteine-rich repeat secretory protein 60-like
DCAR_008191	1.60028	0.00933521	NA	DCAR_008192	12575	DCAR_008190	-916	coding	protein PHR1-LIKE 1-like
DCAR_012704	1.59983	4.86568e-19	NA	DCAR_012705	4631	DCAR_012703	-834	coding	photosystem I reaction center subunit XI, chloroplastic
DCAR_025674	1.59895	5.179e-21	NA	DCAR_025675	10695	DCAR_025673	-2922	coding	DEAD-box ATP-dependent RNA helicase 7-like, transcript variant X3
DCAR_009368	1.59619	0.000316027	NA	DCAR_009369	3729	MSTRG.7906	-3503	coding	heavy metal-associated isoprenylated plant protein 20
DCAR_030591	1.57763	0.00369059	NA	DCAR_030592	5329	DCAR_030590	-8914	coding	mediator of RNA polymerase II transcription subunit 33A-like, transcript variant X1
DCAR_022492	-2.11238	0.00878565	NA	DCAR_022491	24373	DCAR_022493	-15046	coding	NA
MSTRG.20466	-2.03538	1.11736e-07	NA	DCAR_023490	8158	MSTRG.20464	-312	noncoding	NA
DCAR_029145	1.56638	1.91449e-19	NA	DCAR_029146	1946	MSTRG.25412	-1645	coding	uncharacterized LOC108202896, transcript variant X1
DCAR_010781	1.56077	3.56252e-07	NA	DCAR_010782	6641	DCAR_010780	-1373	coding	E3 ubiquitin-protein ligase FANCL, transcript variant X1
DCAR_007197	1.55506	1.09285e-11	NA	MSTRG.5954	4351	MSTRG.5951	-2135	coding	LRR receptor-like serine/threonine-protein kinase RPK2
DCAR_027757	1.55465	0.0047438	NA	DCAR_027756	3746	DCAR_027758	-2622	coding	uncharacterized LOC108198342
MSTRG.20875	-2.02162	0.00111023	NA	DCAR_023979	2938	DCAR_023978	-11775	noncoding	NA
DCAR_030083	1.55271	1.02599e-06	NA	DCAR_030084	4136	MSTRG.26273	-7842	coding	50S ribosomal protein L7/L12-like
DCAR_008199	1.55242	0.000775216	NA	DCAR_008200	2920	DCAR_008198	-4278	coding	aspartyl protease family protein At5g10770-like
DCAR_022675	1.5504	3.24222e-06	NA	DCAR_022674	1549	DCAR_022676	-1198	coding	protein STRICTOSIDINE SYNTHASE-LIKE 3, transcript variant X1
DCAR_020413	1.54952	0.00848822	NA	DCAR_020412	4627	DCAR_020414	-8155	coding	probable transcription factor KAN2
DCAR_021060	1.54909	9.02987e-23	NA	DCAR_021059	7578	DCAR_021061	-2907	coding	peroxisomal (S)-2-hydroxy-acid oxidase GLO1, transcript variant X1
DCAR_019354	1.54889	9.28889e-10	NA	DCAR_019355	495	DCAR_019353	-3531	coding	leucine-rich repeat receptor-like protein kinase TDR
MSTRG.25471	1.54293	0.00067102	NA	MSTRG.25475	3083	MSTRG.25474	-2980	coding	NA
DCAR_006805	1.54272	9.4302e-05	NA	DCAR_006806	2485	DCAR_006804	-12891	coding	primary amine oxidase-like
DCAR_028026	1.53557	0.000220188	NA	DCAR_028025	1388	DCAR_028027	-8634	coding	protein IQ-DOMAIN 1-like, transcript variant X2
MSTRG.26933	1.53434	1.0305e-09	NA	DCAR_030905	3360	MSTRG.26932 MSTRG.26932	-587	coding	NA
MSTRG.20577	1.52999	0.00101139	NA	DCAR_023622 DCAR_023622	1206	DCAR_023621	-2031	coding	NA
DCAR_032491	1.52686	6.95139e-15	NA	MSTRG.28391	25	DCAR_032489	-2471	coding	ATP synthase CF1 epsilon subunit
DCAR_011566	1.52622	0.00393665	NA	MSTRG.9812	485	DCAR_011565	-4171	coding	glycerophosphodiester phosphodiesterase GDPD6-like
DCAR_014900	1.52547	1.80711e-10	NA	DCAR_014899	6006	MSTRG.11767 MSTRG.11767	-22536	coding	calmodulin-like protein 7
DCAR_008236	1.52123	9.08934e-07	NA	DCAR_008237	1234	DCAR_008235	-2863	coding	probable calcium-binding protein CML11
DCAR_026502	1.5172	6.06641e-16	NA	DCAR_026501	1325	DCAR_026503	-842	coding	protein-tyrosine-phosphatase MKP1-like
DCAR_023365	1.51515	0.00512394	NA	MSTRG.20361	13535	DCAR_023364	-1462	coding	uncharacterized LOC108193839
MSTRG.3921	-1.90339	0.00143789	NA	DCAR_004928	3611	DCAR_004927	-32641	noncoding	NA
DCAR_018877	1.51294	0.0015992	NA	DCAR_018878	1144	DCAR_018876	-3859	coding	pentatricopeptide repeat-containing protein At1g77360, mitochondrial
MSTRG.3705	-1.86908	2.0761e-11	NA	MSTRG.3706	1535	DCAR_004672	-33	noncoding	NA
DCAR_008273	1.51271	0.000702062	NA	DCAR_008274	4773	MSTRG.6925	-2050	coding	mitochondrial carnitine/acylcarnitine carrier-like protein, transcript variant X2
DCAR_004048	1.51117	1.29913e-07	NA	DCAR_004049	7697	DCAR_004047	-3428	coding	protein E6-like
DCAR_014394	1.50809	9.07788e-07	NA	DCAR_014393	2012	DCAR_014395	-2702	coding	serine/threonine-protein kinase-like protein CCR4
DCAR_018848	1.50712	1.80174e-11	NA	MSTRG.16245	1113	DCAR_018847	-4183	coding	AP2-like ethylene-responsive transcription factor TOE3
DCAR_026158	1.50663	4.5316e-14	NA	MSTRG.22801 MSTRG.22801	2315	DCAR_026157	-2000	coding	uncharacterized LOC108194000, transcript variant X1
DCAR_000854	1.50256	9.86126e-28	NA	DCAR_000855	4338	MSTRG.437	-7282	coding	UDP-glucuronate 4-epimerase 3-like
DCAR_030480	1.49799	3.99221e-36	NA	DCAR_030481	2514	DCAR_030479	-3519	coding	acetate/butyrate--CoA ligase AAE7, peroxisomal-like
MSTRG.4760	1.49624	5.64165e-15	NA	DCAR_005915	5362	MSTRG.4759	-11103	coding	NA
DCAR_010119	1.49624	0.00112362	NA	DCAR_010120	3512	DCAR_010118	-1427	coding	FAD-dependent urate hydroxylase-like
DCAR_011347	1.49438	2.39075e-09	NA	DCAR_011348	2644	DCAR_011346	-6628	coding	protein ASPARTIC PROTEASE IN GUARD CELL 1-like
DCAR_024425	1.4942	4.28513e-08	NA	MSTRG.21225	1606	DCAR_024424	-1332	coding	uncharacterized LOC108195368
DCAR_003030	1.49289	4.4099e-10	NA	DCAR_003031	1682	DCAR_003029	-1099	coding	zinc finger CCCH domain-containing protein 22
DCAR_021584	1.49181	6.33001e-05	NA	MSTRG.18550	2088	DCAR_021585	-2861	coding	L-type lectin-domain containing receptor kinase S.1
DCAR_013523	1.49045	6.13806e-09	NA	MSTRG.13112 MSTRG.13112 MSTRG.13112	4869	DCAR_013524	-5863	coding	calmodulin-binding protein 25-like
DCAR_012304	1.49006	0.00014532	NA	DCAR_012305	1490	DCAR_012303	-1474	coding	uncharacterized LOC108213574
DCAR_023283	1.48849	0.000469728	NA	DCAR_023284	4784	DCAR_023282	-7497	coding	pyruvate, phosphate dikinase, chloroplastic, transcript variant X2
DCAR_010764	1.48758	2.0286e-11	NA	DCAR_010765	24615	DCAR_010763	-38013	coding	uncharacterized LOC108214797
DCAR_015115	1.48462	8.61358e-17	NA	DCAR_015114	1582	DCAR_015116	-6655	coding	agmatine deiminase-like
DCAR_022194	1.48273	1.36015e-11	NA	DCAR_022193	21806	DCAR_022195	-5967	coding	E3 ubiquitin-protein ligase ATL6
DCAR_022306	1.48135	9.68549e-12	NA	DCAR_022305	5516	DCAR_022307	-5015	coding	NDR1/HIN1-like protein 12
DCAR_002097	1.48066	1.47258e-11	NA	DCAR_002098	1696	DCAR_002096	-19996	coding	F-box protein At2g32560-like
DCAR_022691	-1.83934	0.00539121	NA	DCAR_022690	25123	DCAR_022692	-44721	coding	NA
DCAR_029974	1.47956	1.10517e-10	NA	DCAR_029975	11634	DCAR_029973	-4904	coding	scarecrow-like protein 3
DCAR_013992	1.47906	9.94919e-05	NA	DCAR_013991	9648	DCAR_013993	-3055	coding	basic blue protein-like
DCAR_006494	1.4778	2.23586e-11	NA	MSTRG.5284	7908	DCAR_006493	-6238	coding	TMV resistance protein N-like, transcript variant X5
DCAR_004000	1.4709	0.00853696	NA	DCAR_004001	8083	DCAR_003999	-5194	coding	uncharacterized LOC108210429
MSTRG.20962	-1.82218	0.000307561	NA	DCAR_024079	27615	MSTRG.20961	-26539	noncoding	NA
DCAR_001765	1.46475	1.1009e-19	NA	DCAR_001766	8373	MSTRG.1041	-2739	coding	uncharacterized LOC108204784
DCAR_007545	1.45844	3.16253e-23	NA	DCAR_007546	5338	DCAR_007544	-5076	coding	pleiotropic drug resistance protein 1-like, transcript variant X1
DCAR_011383	1.45347	2.08063e-07	NA	DCAR_011384	4856	DCAR_011382	-1372	coding	beta-glucosidase 44-like
DCAR_017012	1.45184	8.02959e-06	NA	DCAR_017013	4494	DCAR_017011	-32565	coding	delta(12)-fatty-acid desaturase FAD2-like
DCAR_008875	1.44788	4.52276e-08	NA	DCAR_008876	4706	DCAR_008874	-2172	coding	E3 ubiquitin ligase BIG BROTHER-related-like, transcript variant X1
MSTRG.13842	1.44759	0.0062077	NA	DCAR_012753	2099	MSTRG.13840	-1249	coding	NA
DCAR_007362	1.44615	2.60916e-05	NA	DCAR_007363	14485	DCAR_007361	-9191	coding	mitogen-activated protein kinase kinase kinase ANP1-like
DCAR_018041	1.4454	2.07361e-06	NA	MSTRG.15532	5195	DCAR_018040	-1483	coding	probable WRKY transcription factor 70
DCAR_029773	1.4446	5.99783e-21	NA	DCAR_029774	9687	DCAR_029772	-31843	coding	protein AATF-like
DCAR_015060	1.44438	0.0053889	NA	MSTRG.11624	503	DCAR_015061	-2406	coding	oleosin 16.4 kDa-like
DCAR_002799	1.44358	1.97098e-06	NA	DCAR_002800	2384	DCAR_002798	-1182	coding	BTB/POZ domain-containing protein At1g03010, transcript variant X1
DCAR_022087	1.44308	1.69501e-06	NA	DCAR_022086	643	DCAR_022088	-2742	coding	non-symbiotic hemoglobin 1-like, transcript variant X2
DCAR_003597	1.44071	0.000319912	NA	DCAR_003598	4860	DCAR_003596	-308	coding	uncharacterized LOC108209854
MSTRG.24907	-1.79142	0.00297166	NA	DCAR_026763	3643	DCAR_026764	-2175	noncoding	NA
MSTRG.22230	-1.77411	0.00692753	NA	MSTRG.22232	1220	DCAR_025562	-11118	noncoding	NA
DCAR_020860	1.43261	9.62642e-09	NA	DCAR_020859	622	DCAR_020861	-3946	coding	glutathione S-transferase T3-like, transcript variant X2
DCAR_009105	1.43153	2.84607e-21	NA	DCAR_009106	1226	DCAR_009104	-4522	coding	14 kDa zinc-binding protein
DCAR_026591	1.4291	6.83952e-07	NA	MSTRG.25074 MSTRG.25074 MSTRG.25074	5333	DCAR_026592	-1934	coding	uncharacterized LOC108197626
DCAR_024871	1.42157	3.20702e-15	NA	DCAR_024872	5272	DCAR_024870	-1474	coding	probable glycosyltransferase At5g11130
DCAR_022736	1.41988	3.64114e-12	NA	DCAR_022735	3710	DCAR_022737	-21400	coding	uncharacterized LOC108228093
DCAR_027629	1.41874	2.40716e-08	NA	DCAR_027628	6121	DCAR_027630	-2383	coding	UPF0548 protein At2g17695
DCAR_014895	1.41244	0.000221807	NA	DCAR_014894	1902	DCAR_014896	-4092	coding	early nodulin-like protein 2
DCAR_007632	1.4113	3.69317e-08	NA	DCAR_007633	1183	DCAR_007631	-3869	coding	nuclear transcription factor Y subunit A-3, transcript variant X2
DCAR_015566	1.41047	1.04233e-18	NA	MSTRG.11213	10714	DCAR_015567	-4533	coding	mitogen-activated protein kinase 3-like, transcript variant X1
DCAR_007294	1.40821	0.00646317	NA	DCAR_007295	9464	DCAR_007293	-3996	coding	auxin efflux carrier component 7
MSTRG.9753	1.40565	2.79925e-13	NA	DCAR_011489	6092	DCAR_011488	-525	coding	NA
DCAR_005667	1.40367	0.000519517	NA	DCAR_005668	18946	MSTRG.4548	-3400	coding	ACT domain-containing protein ACR8-like
DCAR_018128	1.39834	0.00879781	NA	DCAR_018129	967	DCAR_018127	-21645	coding	uncharacterized LOC108220264
DCAR_013576	-1.69851	6.13309e-06	NA	DCAR_013575	2522	DCAR_013577	-1210	coding	NA
DCAR_031015	1.39814	1.35225e-05	NA	MSTRG.27034 MSTRG.27034	942	DCAR_031014	-9791	coding	uncharacterized LOC108200698
DCAR_018185	1.39655	0.000249437	NA	MSTRG.15633	6870	DCAR_018184	-6949	coding	leucine-rich repeat receptor protein kinase EMS1
DCAR_004162	1.39421	0.00020973	NA	DCAR_004163	1804	MSTRG.3224	-5603	coding	uncharacterized LOC108224124
DCAR_000949	1.39217	3.02358e-19	NA	DCAR_000950	18235	DCAR_000948	-17392	coding	serpin-ZX-like
DCAR_002716	1.39156	3.82548e-06	NA	MSTRG.1954	314	MSTRG.1952	-4570	coding	uncharacterized LOC108205230, transcript variant X5
DCAR_019004	1.39104	0.00273912	NA	MSTRG.16388	5686	DCAR_019003	-861	coding	circumsporozoite protein-like
DCAR_024427	1.39073	5.76074e-09	NA	MSTRG.21229	5965	DCAR_024426	-5076	coding	uncharacterized LOC108196325, transcript variant X2
MSTRG.19497	-1.61028	3.11617e-05	NA	MSTRG.19498	1347	DCAR_020592	-126	noncoding	NA
DCAR_008098	1.38886	1.35103e-15	NA	DCAR_008099	968	MSTRG.6779 MSTRG.6779	-11548	coding	uncharacterized LOC108207803
DCAR_016692	1.38465	0.00368125	NA	MSTRG.14431 MSTRG.14431	1938	MSTRG.14429	-15731	coding	plant intracellular Ras-group-related LRR protein 4-like
DCAR_008532	1.38463	9.51488e-08	NA	DCAR_008533	8201	DCAR_008531	-3101	coding	NA
DCAR_025696	1.38445	8.79599e-06	NA	DCAR_025697	1000	DCAR_025695	-1440	coding	polyneuridine-aldehyde esterase-like
DCAR_023559	1.38284	5.26319e-09	NA	DCAR_023560	14528	MSTRG.20526	-1557	coding	uncharacterized LOC108195242, transcript variant X1
DCAR_011801	1.38248	2.81325e-09	NA	MSTRG.10033	1019	DCAR_011800	-22785	coding	anthranilate synthase alpha subunit 1, chloroplastic
DCAR_001831	1.38056	3.79271e-23	NA	DCAR_001832	2827	DCAR_001830	-3429	coding	uncharacterized protein At4g06598-like, transcript variant X1
DCAR_013748	1.37824	0.0032016	NA	DCAR_013747	5797	DCAR_013749	-8619	coding	uncharacterized LOC108216328
DCAR_003387	1.37215	6.92136e-14	NA	DCAR_003388	5101	DCAR_003386	-2726	coding	dormancy-associated protein 1
DCAR_010783	1.36785	5.2987e-06	NA	DCAR_010784	11775	DCAR_010782	-8303	coding	homeobox-leucine zipper protein HAT22-like, transcript variant X2
DCAR_021433	1.36509	1.03319e-05	NA	MSTRG.18698	3506	DCAR_021434	-1140	coding	probable disease resistance protein At5g66900
DCAR_011088	1.35835	7.12256e-05	NA	DCAR_011089	2430	DCAR_011087	-6368	coding	expansin-A15
DCAR_026141	1.35521	0.000266097	NA	DCAR_026142	3669	DCAR_026140	-10236	coding	boron transporter 1-like
MSTRG.18932	1.35082	9.20573e-05	NA	DCAR_021198	520	MSTRG.18931	-820	coding	NA
DCAR_007363	1.35061	0.000684143	NA	MSTRG.6119	4733	DCAR_007362	-14485	coding	probable protein phosphatase 2C 25
DCAR_016276	1.3475	2.56166e-23	NA	DCAR_016277	3157	DCAR_016275	-1300	coding	codeine O-demethylase-like
DCAR_016167	-1.61003	0.00010291	NA	DCAR_016168	1500	DCAR_016166	-2310	coding	uncharacterized LOC108222206
DCAR_016635	-1.53804	8.64641e-10	NA	DCAR_016636	3037	DCAR_016634	-5448	coding	uncharacterized LOC108220405
DCAR_006967	1.33876	6.88329e-18	NA	DCAR_006968	4962	DCAR_006966	-10704	coding	jasmonic acid-amido synthetase JAR1-like, transcript variant X1
DCAR_011541	1.3373	2.60325e-13	NA	DCAR_011542	15205	MSTRG.9785	-14475	coding	zinc finger protein CONSTANS-LIKE 16-like
DCAR_023388	1.33681	2.5512e-05	NA	DCAR_023389	1541	MSTRG.20384 MSTRG.20384 MSTRG.20384 MSTRG.20384 MSTRG.20384 MSTRG.20384 MSTRG.20384 MSTRG.20384 MSTRG.20384	-1045	coding	late embryogenesis abundant protein At1g64065-like
DCAR_016914	1.33623	1.98562e-05	NA	DCAR_016915	11414	DCAR_016913	-413	coding	syntaxin-121
DCAR_015854	1.33536	0.00797866	NA	DCAR_015853	6219	DCAR_015855	-1189	coding	pleiotropic drug resistance protein 1-like
DCAR_028795	1.33338	3.09133e-41	NA	DCAR_028794	8462	MSTRG.23207	-5696	coding	uncharacterized LOC108199473, transcript variant X1
DCAR_025555	1.33262	1.40139e-08	NA	DCAR_025556	3889	DCAR_025554	-3062	coding	magnesium transporter MRS2-10-like, transcript variant X1
DCAR_003521	-1.4526	8.92875e-06	NA	MSTRG.2685	3786	DCAR_003520	-6311	coding	30S ribosomal protein S16-like
MSTRG.27106	1.32518	2.51008e-10	DCAR_031102	DCAR_031103	1545	DCAR_031101	-2413	coding	NA
DCAR_001880	1.32241	5.51286e-06	NA	MSTRG.1167	2333	DCAR_001879	-21515	coding	phytochrome A, transcript variant X1
DCAR_027372	1.32151	9.21653e-05	NA	DCAR_027371	2828	DCAR_027373	-12349	coding	probable pectate lyase 8
DCAR_025724	1.31538	2.66209e-06	NA	DCAR_025725	6180	DCAR_025723	-12395	coding	uncharacterized LOC108196421, transcript variant X1
MSTRG.236	1.31211	6.24579e-07	NA	DCAR_000749 DCAR_000749 DCAR_000749	6030	MSTRG.235 MSTRG.235 MSTRG.235	-3308	coding	NA
DCAR_009358	1.30797	9.29428e-12	NA	DCAR_009359	2857	DCAR_009357	-35213	coding	F-box/LRR-repeat protein At3g48880
DCAR_013702	1.30783	5.16499e-10	NA	DCAR_013701	1747	DCAR_013703	-441	coding	uncharacterized LOC108219118, transcript variant X1
DCAR_007534	1.30744	0.000179748	NA	MSTRG.6289 MSTRG.6289	1076	DCAR_007533	-4225	coding	protein NSP-INTERACTING KINASE 1-like, transcript variant X2
MSTRG.18353	1.30073	0.00055518	NA	DCAR_021777	372	DCAR_021778	-10212	coding	NA
DCAR_002962	1.30061	2.66084e-63	NA	DCAR_002963	4515	DCAR_002961	-1966	coding	glucose-6-phosphate 1-dehydrogenase, cytoplasmic isoform-like
DCAR_005902	1.29636	7.63975e-09	NA	DCAR_005903	4261	DCAR_005901	-3170	coding	ATPase WRNIP1
DCAR_021776	1.29139	5.74971e-06	NA	DCAR_021775	8089	DCAR_021777	-203	coding	triacylglycerol lipase 2
DCAR_004780	1.29077	1.61885e-14	NA	DCAR_004781	589	MSTRG.3807	-4001	coding	probable protein phosphatase 2C 39, transcript variant X2
DCAR_029603	1.28704	4.91101e-22	NA	DCAR_029604	4717	DCAR_029602	-6412	coding	protein N-terminal asparagine amidohydrolase
DCAR_015711	1.28503	4.9163e-21	NA	MSTRG.11095 MSTRG.11095	436	DCAR_015712	-7965	coding	callose synthase 2-like, transcript variant X1
DCAR_022122	1.285	1.1283e-10	NA	DCAR_022121	23292	DCAR_022123	-6497	coding	ras-related protein RABA3-like
DCAR_023538	1.28437	1.14155e-06	NA	DCAR_023539	861	DCAR_023537	-22199	coding	protein BASIC PENTACYSTEINE2-like
DCAR_001797	1.28429	0.00182012	NA	DCAR_001798	4562	DCAR_001796	-20606	coding	trimethylguanosine synthase, transcript variant X2
DCAR_014800	1.28287	2.55525e-05	NA	DCAR_014799	8977	DCAR_014801	-4316	coding	heptahelical transmembrane protein 2-like, transcript variant X2
DCAR_004755	1.2815	3.74196e-08	NA	MSTRG.3781	1100	DCAR_004754	-4978	coding	U-box domain-containing protein 9
DCAR_010666	1.27876	1.21625e-11	NA	DCAR_010667	950	DCAR_010665	-3352	coding	scarecrow-like protein 8
DCAR_023411	1.2757	5.57712e-07	NA	DCAR_023412	766	DCAR_023410	-18131	coding	tRNA pseudouridine synthase A 1
DCAR_029076	1.27516	3.18069e-11	NA	DCAR_029077	9099	DCAR_029075	-5125	coding	polyadenylate-binding protein 2-like, transcript variant X2
DCAR_004747	1.27434	2.57129e-08	NA	DCAR_004748	3864	DCAR_004746	-1090	coding	UV-B-induced protein At3g17800, chloroplastic, transcript variant X1
DCAR_018493	1.27325	6.73821e-05	NA	MSTRG.15915	237	DCAR_018492	-976	coding	uncharacterized LOC108223519, transcript variant X1
DCAR_002623	1.27268	1.6258e-15	NA	DCAR_002624	1454	DCAR_002622	-2620	coding	uncharacterized LOC108211723
DCAR_016538	1.27181	2.30033e-10	NA	DCAR_016539	9494	DCAR_016537	-8245	coding	HVA22-like protein a
DCAR_021738	1.27084	7.14538e-40	NA	MSTRG.18391	1380	DCAR_021739	-3855	coding	E3 ubiquitin-protein ligase RGLG2-like, transcript variant X1
DCAR_004210	1.26708	1.0219e-06	NA	DCAR_004211	575	DCAR_004209	-1248	coding	15.4 kDa class V heat shock protein
DCAR_007826	1.26379	5.32924e-06	NA	MSTRG.6567	1706	MSTRG.6566	-4769	coding	cannabidiolic acid synthase-like 1
DCAR_010453	1.26241	0.000264368	NA	DCAR_010454	27608	DCAR_010452	-1670	coding	probable chlorophyll(ide) b reductase NYC1, chloroplastic, transcript variant X1
DCAR_025727	1.26188	0.000513826	NA	MSTRG.22393	614	DCAR_025726	-7397	coding	cyclin-dependent kinase inhibitor 7-like
DCAR_002365	1.26097	1.30513e-05	NA	DCAR_002366	13526	DCAR_002364	-636	coding	stem-specific protein TSJT1-like
DCAR_030762	1.26036	4.26116e-06	NA	DCAR_030763	1162	DCAR_030761	-3371	coding	uncharacterized LOC108202774
DCAR_028975	1.25867	0.000932475	NA	DCAR_028976	721	DCAR_028974	-5229	coding	glucose-1-phosphate adenylyltransferase large subunit 1-like
DCAR_027488	1.25803	0.00279495	NA	DCAR_027487	7376	DCAR_027489	-9906	coding	NA
DCAR_009516	1.25476	0.00261437	NA	DCAR_009517	1122	DCAR_009515	-5722	coding	mechanosensitive ion channel protein 6-like
DCAR_011872	1.25434	3.69603e-05	NA	DCAR_011873	1371	DCAR_011871	-5565	coding	cysteine proteinase inhibitor B
DCAR_009579	1.25256	9.24022e-14	NA	DCAR_009580	1266	DCAR_009578	-3028	coding	blue copper protein-like
DCAR_009030	1.25009	1.34531e-18	NA	DCAR_009031	1291	DCAR_009029	-592	coding	probable folate-biopterin transporter 7
DCAR_021565	-1.45135	4.38797e-05	NA	MSTRG.18570	936	DCAR_021566	-1615	coding	protein DSS1 HOMOLOG ON CHROMOSOME V-like
DCAR_005980	-1.44445	2.18788e-05	NA	DCAR_005981	12743	DCAR_005979	-1848	coding	heat shock cognate 70 kDa protein 2-like
DCAR_032523	1.24524	2.96598e-31	NA	DCAR_032524	150	DCAR_032522	-107	coding	ribosomal protein L16
MSTRG.21292	1.24129	0.000787355	NA	DCAR_024514	214	DCAR_024513	-4344	coding	NA
DCAR_016672	1.24082	1.93663e-16	NA	DCAR_016673	4423	MSTRG.14411	-1935	coding	crossover junction endonuclease EME1B-like, transcript variant X3
DCAR_007921	1.23885	1.53441e-05	NA	DCAR_007922	5728	DCAR_007920	-814	coding	alpha,alpha-trehalose-phosphate synthase [UDP-forming] 1-like
DCAR_021682	1.23807	6.32825e-05	NA	DCAR_021681	500	DCAR_021683	-1643	coding	formate dehydrogenase, mitochondrial
DCAR_012591	1.23641	7.81634e-10	NA	DCAR_012592	848	MSTRG.10719	-6365	coding	auxin-responsive protein IAA13-like, transcript variant X1
DCAR_016037	1.2363	8.78035e-14	NA	DCAR_016036	1868	DCAR_016038	-13139	coding	uncharacterized LOC108215995
DCAR_020654	1.23563	4.05291e-09	NA	DCAR_020653	1729	DCAR_020655	-2991	coding	cationic amino acid transporter 2, vacuolar-like
DCAR_019614	1.2352	4.05482e-05	NA	DCAR_019615	1342	DCAR_019613	-1621	coding	protein ROOT INITIATION DEFECTIVE 3-like
MSTRG.7311	-1.35625	0.00120169	NA	MSTRG.7312 MSTRG.7312 MSTRG.7312	322	MSTRG.7310	-6731	noncoding	NA
MSTRG.19383	1.23358	2.06803e-10	NA	DCAR_020705	1773	DCAR_020706	-1262	coding	NA
DCAR_002818	1.23313	1.02507e-09	NA	DCAR_002819	3145	DCAR_002817	-743	coding	uncharacterized protein P8A3.02c
DCAR_022648	1.23219	1.55919e-21	NA	DCAR_022647	41016	DCAR_022649	-32624	coding	pectinesterase
DCAR_008713	1.2316	2.42941e-05	NA	DCAR_008714	132	DCAR_008712	-822	coding	TMV resistance protein N-like
DCAR_019933	1.2293	3.75705e-17	NA	DCAR_019932	562	DCAR_019934	-6107	coding	renalase
DCAR_004204	1.2278	0.00151922	NA	DCAR_004205	4757	DCAR_004203	-8762	coding	nuclear transport factor 2-like
DCAR_008068	1.22688	3.8552e-13	NA	MSTRG.6763	1258	DCAR_008067	-2401	coding	calmodulin-binding protein 60 D-like, transcript variant X1
DCAR_025675	1.22487	4.74085e-05	NA	DCAR_025676	6103	DCAR_025674	-10695	coding	uncharacterized LOC108195817
DCAR_029455	1.22438	7.0881e-10	NA	DCAR_029456	2343	DCAR_029454	-6369	coding	gibberellin receptor GID1C-like, transcript variant X2
DCAR_027971	1.22362	1.25375e-07	NA	DCAR_027970	2707	DCAR_027972	-3680	coding	U-box domain-containing protein 17
DCAR_004511	1.22349	1.46563e-17	NA	MSTRG.3555	5389	DCAR_004510	-4503	coding	uncharacterized LOC108205985, transcript variant X1
DCAR_013967	-1.25512	3.37954e-21	NA	DCAR_013966	1951	DCAR_013968	-2806	coding	uncharacterized LOC108215939
DCAR_017595	1.22155	1.59112e-06	NA	MSTRG.15178	8691	DCAR_017594	-5402	coding	succinate dehydrogenase assembly factor 1, mitochondrial-like, transcript variant X2
MSTRG.22324	-1.24163	7.88151e-09	NA	DCAR_025650	15711	DCAR_025649	-603	noncoding	NA
DCAR_007411	1.22016	0.00210835	NA	DCAR_007412	3850	DCAR_007410	-1621	coding	uncharacterized LOC108209718
DCAR_013754	1.21714	1.70622e-17	NA	MSTRG.12866	10268	DCAR_013755	-2404	coding	uncharacterized LOC108218567, transcript variant X1
DCAR_022096	1.21624	7.32867e-13	NA	DCAR_022095	2503	DCAR_022097	-3290	coding	E3 ubiquitin-protein ligase RNF5-like, transcript variant X2
DCAR_003783	1.21334	6.43465e-08	NA	DCAR_003784	1087	MSTRG.2916	-3584	coding	uncharacterized LOC108203470
DCAR_008037	1.21208	1.948e-09	NA	MSTRG.6730	650	DCAR_008036	-5006	coding	serine/threonine-protein kinase HT1-like
DCAR_004572	1.21088	2.06628e-07	NA	DCAR_004573	1113	MSTRG.3622	-1131	coding	phosphomevalonate kinase-like
DCAR_022938	-1.17916	0.000353178	NA	MSTRG.17398	3304	DCAR_022939	-4858	coding	bZIP transcription factor 27-like
DCAR_001463	1.20684	0.000470479	NA	DCAR_001464	2354	DCAR_001462	-7398	coding	putative methylesterase 12, chloroplastic
DCAR_002462	-1.14973	1.00724e-13	NA	MSTRG.1727	16769	DCAR_002461	-6413	coding	probable small nuclear ribonucleoprotein G, transcript variant X2
DCAR_007634	1.19698	9.6543e-08	NA	DCAR_007635	1401	DCAR_007633	-1884	coding	aminopeptidase M1-like, transcript variant X1
DCAR_001864	1.19593	0.00120238	NA	MSTRG.1153	1812	DCAR_001863	-2132	coding	phosphoribosylaminoimidazole carboxylase, chloroplastic-like
DCAR_027630	1.19533	0.00696136	NA	DCAR_027629	2383	DCAR_027631	-7538	coding	protein GDAP2 homolog
DCAR_009122	1.19532	2.65045e-06	NA	DCAR_009123	14176	DCAR_009121	-1314	coding	protein NRT1/ PTR FAMILY 3.1-like
MSTRG.7140	-1.13187	0.00682526	NA	MSTRG.7137 MSTRG.7137	132	MSTRG.7138	-9036	noncoding	NA
DCAR_005731	1.19177	0.000210747	NA	DCAR_005732	5806	MSTRG.4605	-2786	coding	uncharacterized LOC108206620
DCAR_008041	1.1899	0.00165406	NA	DCAR_008042	11145	MSTRG.6737	-8600	coding	probable ubiquitin-conjugating enzyme E2 24, transcript variant X1
DCAR_020470	-1.12129	2.6384e-41	NA	MSTRG.19598	2148	DCAR_020471	-3075	coding	NA
DCAR_021768	1.18595	8.70888e-13	NA	DCAR_021767	17978	DCAR_021769	-8461	coding	protoporphyrinogen oxidase, mitochondrial, transcript variant X1
DCAR_007798	1.18297	1.96128e-09	NA	MSTRG.6541 MSTRG.6541 MSTRG.6541 MSTRG.6541 MSTRG.6541 MSTRG.6541 MSTRG.6541 MSTRG.6541	11084	MSTRG.6539	-172	coding	patatin-like protein 7
DCAR_014183	1.18238	9.83526e-11	NA	DCAR_014182	1506	DCAR_014184	-6030	coding	uncharacterized LOC108219538
DCAR_010752	1.17772	6.6309e-05	NA	DCAR_010753	2445	MSTRG.9129	-6037	coding	protein C2-DOMAIN ABA-RELATED 4-like
DCAR_012903	1.17745	0.000277177	NA	DCAR_012902	4337	DCAR_012904	-9991	coding	uncharacterized LOC108219606, transcript variant X2
DCAR_009457	1.17715	3.08488e-11	NA	DCAR_009458	4658	DCAR_009456	-827	coding	ethylene-responsive transcription factor 5
MSTRG.11890	1.17131	1.069e-19	NA	MSTRG.11891	10507	MSTRG.11889	-28935	coding	NA
DCAR_011870	1.16985	6.76161e-19	NA	DCAR_011871	6553	DCAR_011869	-13150	coding	mediator of RNA polymerase II transcription subunit 10b-like, transcript variant X2
DCAR_002077	1.16736	4.04642e-05	NA	DCAR_002078	1450	MSTRG.1363	-744	coding	photosystem II 5 kDa protein, chloroplastic-like
DCAR_024764	-1.11896	0.00306234	NA	DCAR_024765	6217	DCAR_024763	-1202	coding	uncharacterized LOC108193985
DCAR_020067	1.16349	0.000340831	NA	DCAR_020066	9003	DCAR_020068	-7172	coding	AP2-like ethylene-responsive transcription factor ANT
DCAR_027889	1.16209	1.89765e-19	NA	DCAR_027888	1520	MSTRG.23942	-761	coding	uncharacterized LOC108197210, transcript variant X2
DCAR_013785	1.15553	0.000706948	NA	DCAR_013784	1375	DCAR_013786	-6158	coding	putative callose synthase 8, transcript variant X1
DCAR_017222	1.15337	2.08108e-20	NA	DCAR_017223	10349	MSTRG.14880	-1327	coding	uncharacterized MFS-type transporter YfnC, transcript variant X2
DCAR_030256	1.15316	3.89287e-06	NA	DCAR_030257	545	DCAR_030255	-7069	coding	mediator of RNA polymerase II transcription subunit 23-like
DCAR_011364	1.15113	1.14663e-08	NA	DCAR_011365	4864	DCAR_011363	-858	coding	tetratricopeptide repeat protein 7A-like
DCAR_029118	1.14732	2.35828e-05	NA	DCAR_029119	3581	MSTRG.25382	-3436	coding	dnaJ homolog subfamily C member 17-like, transcript variant X2
DCAR_013620	1.14707	4.60747e-06	NA	DCAR_013619	2847	MSTRG.13002	-2168	coding	protein EARLY RESPONSIVE TO DEHYDRATION 15-like
DCAR_012515	1.146	1.0136e-11	NA	DCAR_012516	1928	DCAR_012514	-1696	coding	transcription factor UNE12-like
DCAR_007513	1.14061	5.42683e-11	NA	MSTRG.6270	3031	DCAR_007512	-3942	coding	uncharacterized LOC108209080, transcript variant X3
MSTRG.27060	1.13911	5.90855e-07	NA	DCAR_031049	13830	DCAR_031048	-8600	coding	NA
DCAR_014518	1.13875	1.13705e-09	NA	DCAR_014517	4242	DCAR_014519	-2202	coding	deSI-like protein At4g17486
MSTRG.15521	1.13065	0.000123157	NA	MSTRG.15522	1471	DCAR_018034	-11813	coding	NA
DCAR_031016	1.12967	0.00153225	NA	DCAR_031017	3364	MSTRG.27034 MSTRG.27034	-851	coding	beta-1,3-galactosyltransferase GALT1-like
DCAR_019983	1.12666	1.41842e-05	NA	DCAR_019982	692	DCAR_019984	-5581	coding	uncharacterized LOC108228064, transcript variant X1
DCAR_006328	1.12538	1.80157e-09	NA	DCAR_006329	2367	DCAR_006327	-2804	coding	uncharacterized LOC108206523
DCAR_003898	1.12518	6.67026e-16	NA	DCAR_003899	1010	DCAR_003897	-3215	coding	uncharacterized LOC108211447, transcript variant X2
DCAR_008262	1.1251	2.33068e-05	NA	DCAR_008263	7182	DCAR_008261	-2198	coding	uncharacterized LOC108208724
DCAR_001956	1.12081	9.1051e-06	NA	DCAR_001957	10279	DCAR_001955	-7395	coding	phosphoenolpyruvate carboxylase kinase 2-like
DCAR_014345	1.12001	0.000172077	NA	MSTRG.12295	7124	DCAR_014346	-2277	coding	protein MKS1-like
DCAR_018416	1.11965	9.59035e-06	NA	DCAR_018417	1279	DCAR_018415	-7472	coding	probable F-box protein At1g60180, transcript variant X1
DCAR_028239	1.11939	0.00419445	NA	MSTRG.23532	15494	MSTRG.23530	-33156	coding	thaumatin-like protein 1b
DCAR_011434	1.11717	3.25395e-07	NA	DCAR_011435	4081	DCAR_011432	-68578	coding	type IV inositol polyphosphate 5-phosphatase 3-like, transcript variant X1
DCAR_028228	1.11707	4.79172e-27	NA	DCAR_028227	30758	DCAR_028229	-2407	coding	proline synthase co-transcribed bacterial homolog protein-like
DCAR_029533	1.11584	0.00626201	NA	DCAR_029534	8870	DCAR_029532	-10250	coding	protein ECERIFERUM 1-like
DCAR_017191	1.11568	8.731e-06	NA	DCAR_017192	1390	DCAR_017190	-869	coding	protein ABA DEFICIENT 4, chloroplastic-like
DCAR_007818	1.11501	0.00251305	NA	DCAR_007819	2625	DCAR_007817	-1797	coding	mediator of RNA polymerase II transcription subunit 15a-like, transcript variant X1
DCAR_009100	-1.0465	1.15097e-17	NA	DCAR_009101	1498	DCAR_009099	-1943	coding	BRASSINOSTEROID INSENSITIVE 1-associated receptor kinase 1-like
DCAR_014979	1.11466	1.02495e-06	NA	DCAR_014978	2874	MSTRG.11697	-4010	coding	probable E3 ubiquitin-protein ligase LOG2
DCAR_032522	1.11451	2.95186e-15	NA	DCAR_032523	107	DCAR_032521	-204	coding	ribosomal protein L14
DCAR_026748	1.11379	4.91222e-08	NA	DCAR_026747	4344	DCAR_026749	-2824	coding	uncharacterized LOC108197395
DCAR_001210	1.11068	0.00235334	NA	DCAR_001211	1062	DCAR_001209	-12118	coding	probable polygalacturonase
MSTRG.7333	1.10602	3.79609e-06	NA	DCAR_008723	3774	MSTRG.7332	-5848	coding	NA
DCAR_016317	1.10101	1.9452e-40	NA	DCAR_016318	7398	DCAR_016316	-4590	coding	uncharacterized LOC108219711, transcript variant X3
DCAR_001486	1.09488	1.09287e-05	NA	MSTRG.827	24446	MSTRG.824	-27388	coding	pollen-specific leucine-rich repeat extensin-like protein 2
DCAR_010839	1.09401	1.98622e-06	NA	DCAR_010840	11797	DCAR_010838	-10375	coding	subtilisin-like protease SBT1.7
DCAR_031207	1.09267	4.09855e-28	NA	DCAR_031208	2620	MSTRG.27203	-11387	coding	4-sulfomuconolactone hydrolase, transcript variant X2
DCAR_009527	1.09119	0.00141214	NA	DCAR_009528	1193	DCAR_009526	-3600	coding	putative methyltransferase DDB_G0268948
DCAR_009539	1.0903	2.08558e-10	NA	DCAR_009540	2929	MSTRG.8075	-10206	coding	uncharacterized LOC108214994, transcript variant X2
DCAR_016250	1.08517	5.48462e-07	NA	MSTRG.14055	6301	DCAR_016249	-5414	coding	caffeoylshikimate esterase
DCAR_029091	-0.897774	0.00061115	NA	DCAR_029092	2085	MSTRG.25358	-4064	coding	LYR motif-containing protein At3g19508
DCAR_017781	1.08285	1.04651e-09	NA	DCAR_017782	8224	MSTRG.15325	-2588	coding	calmodulin-like protein 7
DCAR_003399	1.08267	6.87721e-12	NA	DCAR_003400	1246	DCAR_003398	-1209	coding	nuclear speckle splicing regulatory protein 1-like
DCAR_016400	1.08203	0.0015004	NA	DCAR_016401	9121	DCAR_016399	-13232	coding	F-box protein At3g07870-like, transcript variant X1
DCAR_030944	1.0817	0.00751389	NA	DCAR_030945	3771	MSTRG.26958	-9474	coding	GDSL esterase/lipase At5g33370-like
DCAR_004518	1.07957	5.24636e-14	NA	MSTRG.3563	6054	DCAR_004517	-4159	coding	uncharacterized LOC108207648
DCAR_012895	1.07753	8.77841e-07	NA	DCAR_012894	1606	DCAR_012896	-1762	coding	RPM1-interacting protein 4-like, transcript variant X2
MSTRG.1456	1.07649	7.93147e-22	NA	MSTRG.1457 MSTRG.1457	4039	MSTRG.1455	-6721	coding	NA
DCAR_009060	1.07557	4.93135e-14	NA	MSTRG.7636	354	DCAR_009059	-1101	coding	leucine-rich repeat receptor-like tyrosine-protein kinase PXC3
DCAR_011315	1.07257	0.00407469	NA	DCAR_011316	1737	MSTRG.9598	-3996	coding	uncharacterized protein At3g27210-like
DCAR_006982	1.06907	4.0126e-16	NA	DCAR_006983	11074	DCAR_006981	-5627	coding	AAA-ATPase At2g46620
DCAR_006007	1.06784	0.00855226	NA	DCAR_006008	2182	DCAR_006006	-3589	coding	uncharacterized LOC108207009, transcript variant X3
DCAR_029282	1.06622	0.00817472	NA	DCAR_029283	3276	DCAR_029281	-12566	coding	fatty acid amide hydrolase, transcript variant X4
DCAR_006186	1.06465	4.97917e-12	NA	DCAR_006187	936	MSTRG.5009	-26254	coding	uncharacterized LOC108206050
DCAR_019529	1.06273	1.60441e-06	NA	DCAR_019530	31665	DCAR_019528	-3589	coding	uncharacterized LOC108222946, transcript variant X3
DCAR_029569	1.05484	1.92101e-05	NA	DCAR_029570	7440	DCAR_029568	-4634	coding	protein NLP2-like, transcript variant X17
MSTRG.3811	1.0539	3.13813e-21	DCAR_004783	DCAR_004784	4841	DCAR_004782	-847	coding	NA
DCAR_025701	1.05242	3.72807e-06	NA	DCAR_025702	5038	DCAR_025700	-1768	coding	L-ascorbate oxidase homolog, transcript variant X2
DCAR_030613	1.04735	1.63879e-10	NA	DCAR_030614	6675	DCAR_030612	-6221	coding	uncharacterized GPI-anchored protein At5g19250-like
DCAR_012782	1.0468	0.00112439	NA	DCAR_012781	2073	DCAR_012783	-1614	coding	NA
DCAR_022031	1.04637	7.45082e-58	NA	DCAR_022030	3844	MSTRG.18120	-15174	coding	zinc-binding alcohol dehydrogenase domain-containing protein 2
DCAR_029522	1.04591	1.02017e-06	NA	DCAR_029523	23859	DCAR_029521	-13172	coding	uncharacterized LOC108201202
DCAR_001530	1.0433	3.43603e-08	NA	DCAR_001531	17964	DCAR_001529	-45172	coding	uncharacterized LOC108209986
DCAR_020059	1.03773	2.67658e-07	NA	DCAR_020058	20280	DCAR_020060	-3277	coding	uncharacterized protein KIAA0930 homolog, transcript variant X2
DCAR_014843	1.03696	2.85951e-08	NA	DCAR_014842	5286	DCAR_014844	-6196	coding	heat shock cognate 70 kDa protein 2-like
DCAR_016329	1.03688	0.00188951	NA	DCAR_016330	1563	DCAR_016328	-1126	coding	uncharacterized LOC108223092, transcript variant X2
DCAR_005164	1.03686	2.9561e-13	NA	MSTRG.4131	1910	MSTRG.4129	-18530	coding	U-box domain-containing protein 17-like, transcript variant X1
DCAR_020464	1.03661	3.1616e-12	NA	DCAR_020463	1535	MSTRG.19601	-5815	coding	auxin response factor 19-like
DCAR_009104	1.03654	3.52937e-08	NA	DCAR_009105	4522	MSTRG.7667	-661	coding	14 kDa zinc-binding protein-like
MSTRG.18352	1.03591	8.98366e-07	NA	DCAR_021778	551	DCAR_021779	-1463	coding	NA
DCAR_007994	-0.836774	1.55292e-05	NA	DCAR_007995	4674	DCAR_007993	-3850	coding	uncharacterized LOC108207963
DCAR_029350	1.02948	7.20462e-06	NA	DCAR_029351	1712	MSTRG.25629	-9368	coding	protein kinase 2B, chloroplastic-like
DCAR_028889	1.02838	9.1693e-05	NA	DCAR_028888	9625	DCAR_028890	-14997	coding	uncharacterized LOC108199715
MSTRG.18513	1.02507	2.43122e-12	NA	MSTRG.18514	8071	DCAR_021620	-16477	coding	NA
DCAR_007679	1.02415	5.13242e-07	NA	MSTRG.6432	2589	DCAR_007678	-3664	coding	uncharacterized LOC108209115, transcript variant X1
DCAR_002180	1.0228	1.58456e-05	NA	DCAR_002181	7037	DCAR_002179	-6688	coding	filament-like plant protein 3, transcript variant X2
DCAR_006694	1.01942	1.54402e-05	NA	DCAR_006695	7840	DCAR_006693	-5895	coding	E3 ubiquitin-protein ligase RNF170-like, transcript variant X1
DCAR_020831	1.01852	0.00344066	NA	DCAR_020830	3758	DCAR_020832	-1370	coding	chromodomain-helicase-DNA-binding protein 3-like, transcript variant X4
DCAR_010057	1.01709	1.91832e-07	NA	DCAR_010058	6268	DCAR_010056	-21896	coding	phytoene synthase 2, chloroplastic, transcript variant X1
DCAR_020041	1.01285	7.61901e-07	NA	MSTRG.20019	1946	DCAR_020042	-5393	coding	putative lipase ROG1, transcript variant X1
DCAR_023995	1.01144	2.02186e-15	NA	DCAR_023996	1039	DCAR_023994	-3944	coding	macrophage migration inhibitory factor homolog, transcript variant X1
DCAR_029979	-0.827368	2.12281e-08	NA	DCAR_029980	25594	DCAR_029978	-18097	coding	uncharacterized LOC108200838
DCAR_026288	1.00472	0.00469392	NA	DCAR_026289	2543	DCAR_026287	-3439	coding	protein NSP-INTERACTING KINASE 1-like, transcript variant X1
DCAR_014647	1.00464	8.47145e-07	NA	DCAR_014646	4454	DCAR_014648	-7662	coding	mediator of RNA polymerase II transcription subunit 31
DCAR_022488	1.00193	1.42362e-20	NA	DCAR_022487	11736	DCAR_022489	-6145	coding	myosin-2-like
DCAR_010374	1.00036	0.00195813	NA	DCAR_010375	662	DCAR_010373	-14806	coding	integrator complex subunit 9 homolog
DCAR_018973	0.999695	0.00304922	NA	DCAR_018974	13114	DCAR_018972	-1377	coding	transcription factor GAMYB-like
DCAR_020017	0.998409	4.786e-07	NA	DCAR_020016	3728	MSTRG.20049	-4568	coding	universal stress protein PHOS34
DCAR_006284	0.998191	8.62438e-10	NA	DCAR_006285	1017	DCAR_006283	-17542	coding	Niemann-Pick C1 protein-like, transcript variant X1
DCAR_005944	0.995836	2.79341e-05	NA	DCAR_005945	1090	DCAR_005943	-8148	coding	NA
MSTRG.4745	0.994789	1.26213e-13	NA	DCAR_005895 DCAR_005895	1161	DCAR_005894	-5628	coding	NA
MSTRG.7420	0.993179	2.09132e-06	NA	DCAR_008820	1296	DCAR_008819	-3626	coding	NA
DCAR_015441	0.992108	1.50564e-05	NA	DCAR_015440	3496	DCAR_015442	-12428	coding	UPF0481 protein At3g47200-like
DCAR_005378	0.992096	0.000286809	NA	DCAR_005379	14812	DCAR_005377	-6677	coding	hydroquinone glucosyltransferase
DCAR_003804	0.987705	1.08213e-07	NA	DCAR_003805	2588	MSTRG.2933	-330	coding	uncharacterized LOC108204415
DCAR_003143	0.985481	1.38131e-13	NA	DCAR_003144	19017	DCAR_003142	-2368	coding	(S)-coclaurine N-methyltransferase
DCAR_006306	-0.800214	0.00494035	NA	DCAR_006307	4009	DCAR_006305	-19448	coding	pre-rRNA-processing protein TSR2 homolog
DCAR_000752	0.98171	0.00432423	NA	MSTRG.244	112274	DCAR_000751	-7937	coding	ethylene-responsive transcription factor TINY-like
MSTRG.15438	0.9816	5.73627e-11	NA	DCAR_017914	156	DCAR_017913	-8530	coding	NA
MSTRG.6580	0.981016	4.56418e-09	NA	DCAR_007845	913	DCAR_007844	-5522	coding	NA
MSTRG.8516	0.980916	0.00257798	DCAR_010042	DCAR_010043	2168	DCAR_010041	-4813	coding	NA
DCAR_001606	0.97793	0.0026917	NA	DCAR_001607	443	DCAR_001605	-2646	coding	extra-large guanine nucleotide-binding protein 1-like
DCAR_021653	0.976234	0.000100106	NA	DCAR_021652	5071	DCAR_021654	-14657	coding	3-dehydroquinate synthase homolog
DCAR_032136	0.975386	2.50674e-06	NA	MSTRG.28108	2001	DCAR_032135	-1971	coding	NA
DCAR_020240	0.97283	0.000603505	NA	DCAR_020239	2362	DCAR_020241	-9134	coding	protein phosphatase inhibitor 2-like, transcript variant X2
DCAR_029530	0.971655	4.97981e-20	NA	DCAR_029531	5759	DCAR_029529	-6336	coding	NADPH-dependent diflavin oxidoreductase 1-like
DCAR_002319	0.970916	0.000287243	NA	DCAR_002320	769	MSTRG.1604	-9301	coding	phosphoenolpyruvate carboxylase kinase 1-like, transcript variant X2
DCAR_014893	0.970712	0.000118891	NA	DCAR_014892	11386	DCAR_014894	-1902	coding	methyl-CpG-binding domain-containing protein 11-like
DCAR_018919	0.970316	3.58887e-11	NA	DCAR_018920	755	DCAR_018918	-5243	coding	scarecrow-like protein 14, transcript variant X3
DCAR_021167	0.96816	0.000167412	NA	DCAR_021166	1105	DCAR_021168	-2605	coding	uncharacterized LOC108225138
DCAR_008061	0.967837	2.85412e-10	NA	MSTRG.6756	1767	DCAR_008060	-8342	coding	uncharacterized LOC108209818, transcript variant X2
DCAR_019968	0.967297	2.45401e-12	NA	DCAR_019967	12816	DCAR_019969	-4463	coding	uncharacterized LOC108226479
DCAR_019307	0.964063	4.32854e-18	NA	MSTRG.16642	2827	DCAR_019306	-1330	coding	uncharacterized LOC108223729, transcript variant X2
DCAR_004152	0.959124	0.000284397	NA	DCAR_004153	2707	DCAR_004151	-10735	coding	lysine-specific demethylase JMJ25-like, transcript variant X1
DCAR_029531	0.956758	6.54025e-07	NA	DCAR_029532	1519	DCAR_029530	-5759	coding	UMP-CMP kinase 3-like, transcript variant X2
DCAR_024408	0.956605	1.45539e-07	NA	DCAR_024409	845	DCAR_024407	-1945	coding	uncharacterized LOC108193495, transcript variant X2
DCAR_014285	0.955607	8.16732e-05	NA	DCAR_014284	4322	DCAR_014286	-1725	coding	uncharacterized LOC108218363
DCAR_024244	0.954199	1.08213e-06	NA	MSTRG.21086	361	DCAR_024243	-10915	coding	RING-H2 finger protein ATL16-like
DCAR_016801	0.953647	0.0075937	NA	DCAR_016802	23142	DCAR_016800	-9472	coding	3-hydroxy-3-methylglutaryl-coenzyme A reductase 1-like
DCAR_005899	0.953072	7.13519e-12	NA	DCAR_005900	2399	DCAR_005898	-2624	coding	uncharacterized LOC108206357
DCAR_023367	0.948036	3.37563e-08	NA	DCAR_023368	2635	MSTRG.20361	-2665	coding	probable protein phosphatase 2C 42
DCAR_022532	0.947937	5.73901e-10	NA	DCAR_022531	7720	DCAR_022533	-1748	coding	DDRGK domain-containing protein 1, transcript variant X1
DCAR_015639	0.946197	0.000208096	NA	DCAR_015638	9052	DCAR_015640	-6014	coding	uncharacterized LOC108216295, transcript variant X1
DCAR_030620	0.945592	0.000159747	NA	DCAR_030621	1594	DCAR_030619	-5120	coding	mediator of RNA polymerase II transcription subunit 8, transcript variant X1
DCAR_007602	-0.753193	0.000717726	NA	DCAR_007603	2848	DCAR_007601	-4345	coding	40S ribosomal protein S30
DCAR_022365	0.943024	4.18532e-11	NA	MSTRG.17878	2863	DCAR_022366	-29017	coding	zinc finger CCCH domain-containing protein 53-like
DCAR_007335	0.942912	1.28381e-16	NA	DCAR_007336	4683	DCAR_007334	-1017	coding	uncharacterized LOC108206119
DCAR_016545	0.941513	1.28566e-09	NA	DCAR_016546	2716	DCAR_016544	-1844	coding	activating signal cointegrator 1
MSTRG.11034	-0.738223	0.0001412	DCAR_015799	DCAR_015798	927	DCAR_015800 DCAR_015800	-3013	noncoding	NA
MSTRG.6033	0.930651	8.26353e-06	NA	DCAR_007272	2471	MSTRG.6032 MSTRG.6032	-919	coding	NA
DCAR_015264	0.929894	6.16389e-07	NA	DCAR_015263	9400	DCAR_015265	-2299	coding	ethylene-responsive transcription factor RAP2-7-like
DCAR_003326	0.928371	3.37546e-17	NA	DCAR_003327	3074	DCAR_003325	-5528	coding	peroxisomal adenine nucleotide carrier 1-like
DCAR_013194	0.926903	0.000282589	NA	DCAR_013193	6182	DCAR_013195	-1565	coding	GDP-L-galactose phosphorylase 2-like
MSTRG.11892	0.926172	4.45631e-08	NA	MSTRG.11894	565	MSTRG.11891 MSTRG.11891	-1393	coding	NA
DCAR_014711	0.491808	0.00595211	NA	MSTRG.11966	10479	DCAR_014712	-1742	coding	small nuclear ribonucleoprotein E
MSTRG.3803	0.918941	3.40193e-06	NA	DCAR_004777	22950	DCAR_004776	-10574	coding	NA
DCAR_026410	0.918236	0.00845757	NA	DCAR_026411	3456	MSTRG.23046	-7453	coding	protein BIG GRAIN 1-like B
DCAR_002378	0.913438	0.000585633	NA	MSTRG.1657 MSTRG.1657	3931	DCAR_002377	-1460	coding	uncharacterized N-acetyltransferase p20-like
DCAR_001700	0.913317	8.5293e-05	NA	DCAR_001701	5121	DCAR_001699	-7065	coding	prolycopene isomerase, chloroplastic, transcript variant X2
DCAR_013339	0.594539	0.00672275	NA	DCAR_013338	7195	DCAR_013340	-3852	coding	protein FAR-RED ELONGATED HYPOCOTYL 3, transcript variant X2
DCAR_007920	0.911221	3.86819e-11	NA	DCAR_007921	814	DCAR_007919	-5452	coding	pentatricopeptide repeat-containing protein At4g18975, chloroplastic, transcript variant X2
DCAR_016486	0.91041	6.20146e-22	NA	DCAR_016487	4792	DCAR_016485	-3077	coding	uncharacterized LOC108223612
DCAR_008739	0.908795	8.87321e-08	NA	MSTRG.7350	14345	DCAR_008738	-2955	coding	probable protein phosphatase 2C 9
DCAR_017001	0.904497	0.000491935	NA	MSTRG.14705	2587	DCAR_017000	-9513	coding	serine/threonine-protein kinase Nek6-like, transcript variant X2
DCAR_015268	0.902427	0.000662022	NA	DCAR_015267	6779	DCAR_015269	-2099	coding	sporulation protein RMD1-like
DCAR_012353	0.596948	0.00301749	NA	MSTRG.10475	2316	DCAR_012352	-9325	coding	cytochrome c oxidase subunit 5C-like, transcript variant X2
DCAR_017775	0.897967	7.02049e-23	NA	DCAR_017776	27017	DCAR_017774	-1194	coding	calmodulin-binding receptor-like cytoplasmic kinase 3
DCAR_001464	0.896482	0.00596197	NA	DCAR_001465	5778	DCAR_001463	-2354	coding	elongation factor 1-gamma 2-like, transcript variant X1
DCAR_020657	0.895692	0.00724523	NA	DCAR_020656	1648	DCAR_020658	-2384	coding	uncharacterized protein At3g03773
DCAR_012308	0.891576	0.00547239	NA	DCAR_012309	6723	DCAR_012307	-1952	coding	S-adenosylmethionine synthase 5-like
MSTRG.10795	0.889011	3.17555e-23	NA	DCAR_012679 DCAR_012679	1313	DCAR_012678	-971	coding	NA
DCAR_018495	0.887702	0.000491901	NA	DCAR_018496	1710	DCAR_018494	-1115	coding	protein CHROMATIN REMODELING 8
DCAR_009103	0.747812	0.000108563	NA	MSTRG.7667	422	DCAR_009102	-891	coding	NA
DCAR_016844	0.885034	1.98937e-05	NA	DCAR_016845	1548	MSTRG.14569	-199	coding	ent-kaur-16-ene synthase, chloroplastic
DCAR_022600	0.883465	1.10916e-06	NA	DCAR_022599	46091	MSTRG.17683	-956	coding	glycerophosphodiester phosphodiesterase GDPDL3-like
DCAR_029911	0.88331	0.000626971	NA	DCAR_029912	18151	DCAR_029910	-837	coding	pentatricopeptide repeat-containing protein At3g46870-like, transcript variant X1
DCAR_029431	0.881242	0.00976056	NA	DCAR_029432	20873	DCAR_029430	-4125	coding	uncharacterized protein DDB_G0290685
DCAR_025903	0.876947	6.1375e-19	NA	DCAR_025904	4515	DCAR_025902	-1473	coding	lisH domain and HEAT repeat-containing protein KIAA1468
DCAR_030907	0.876858	0.00201466	NA	DCAR_030908	3261	DCAR_030906	-4135	coding	uncharacterized LOC108200659
DCAR_009566	0.875973	0.00288434	NA	DCAR_009567	10171	DCAR_009565	-10462	coding	uncharacterized LOC108214077
DCAR_001830	0.875024	4.14353e-08	NA	DCAR_001831	3429	DCAR_001829	-1492	coding	magnesium transporter MRS2-4-like
DCAR_007925	0.872376	6.45169e-06	NA	MSTRG.6653	2351	DCAR_007924	-5053	coding	probable LRR receptor-like serine/threonine-protein kinase RFK1, transcript variant X1
DCAR_028758	0.868741	7.25597e-09	NA	DCAR_028757	1956	DCAR_028759	-496	coding	uncharacterized LOC108197051
DCAR_012738	0.867377	0.00773307	NA	DCAR_012737	6977	DCAR_012739	-2432	coding	NA
DCAR_008405	0.866516	7.70734e-05	NA	MSTRG.7043	7992	DCAR_008404	-878	coding	probable LRR receptor-like serine/threonine-protein kinase At1g63430
DCAR_026255	0.866483	5.23515e-07	NA	MSTRG.22901	590	DCAR_026254	-5189	coding	uncharacterized LOC108196098
DCAR_030239	0.865302	0.000192238	NA	DCAR_030240	964	DCAR_030238	-4486	coding	uncharacterized LOC108203010
DCAR_013108	0.865258	4.64659e-05	NA	DCAR_013107	2493	DCAR_013109	-640	coding	tRNA-Ser
DCAR_014752	0.865068	1.98435e-06	NA	DCAR_014751	698	MSTRG.11918	-88	coding	protein sym-1
DCAR_027491	0.865006	0.000141583	NA	DCAR_027490	2701	DCAR_027492	-696	coding	uncharacterized LOC108200012, transcript variant X6
DCAR_008965	0.864302	5.93869e-08	NA	DCAR_008966	2999	MSTRG.7549	-2514	coding	GTPase-activating protein gyp7-like
DCAR_018721	0.863769	0.00477774	NA	MSTRG.16116	8166	DCAR_018720	-8210	coding	protein NRT1/ PTR FAMILY 5.5, transcript variant X2
DCAR_006376	0.863336	6.957e-58	NA	DCAR_006377	7544	DCAR_006375	-1080	coding	pyruvate kinase 1, cytosolic-like
DCAR_019014	0.862794	1.86002e-05	NA	DCAR_019015	3342	MSTRG.16394	-1957	coding	RING-H2 finger protein ATL38-like
MSTRG.13195	0.862015	1.38356e-09	NA	DCAR_013443	850	DCAR_013444	-3194	coding	NA
DCAR_018979	0.861393	0.0056397	NA	MSTRG.16372	1725	DCAR_018978	-987	coding	L-ascorbate oxidase-like
DCAR_004779	0.860455	2.71482e-18	NA	MSTRG.3807	8465	MSTRG.3805 MSTRG.3805	-2949	coding	uncharacterized LOC108228108
DCAR_008899	0.859381	0.00558312	NA	DCAR_008900	12260	MSTRG.7491	-3661	coding	putative cell division cycle ATPase
DCAR_010662	0.859377	1.60187e-11	NA	DCAR_010663	3595	DCAR_010661	-2054	coding	uncharacterized LOC108214679
DCAR_029526	0.858471	6.6042e-07	NA	DCAR_029527	93771	DCAR_029525	-9898	coding	nucleolar GTP-binding protein 1
DCAR_006853	0.759245	0.00446538	NA	DCAR_006854	916	DCAR_006852	-8727	coding	succinate dehydrogenase assembly factor 1, mitochondrial-like
DCAR_030708	0.852604	1.06784e-05	NA	DCAR_030709	431	DCAR_030707	-2363	coding	serine/threonine receptor-like kinase NFP
DCAR_023678	0.85229	0.00493902	NA	DCAR_023679	743	DCAR_023677	-3276	coding	uncharacterized LOC108194033
DCAR_018412	0.849894	3.41337e-12	NA	DCAR_018413	7308	DCAR_018411	-2737	coding	DUF21 domain-containing protein At4g14240, transcript variant X1
DCAR_002019	0.848343	7.04114e-06	NA	DCAR_002020	26238	DCAR_002018	-7266	coding	uncharacterized LOC108198366, transcript variant X1
DCAR_025331	0.846585	0.00670871	NA	MSTRG.22028	677	DCAR_025330	-7890	coding	probable disease resistance protein RF45
DCAR_023592	0.842889	8.77027e-05	NA	DCAR_023593	4382	DCAR_023591	-7463	coding	uncharacterized LOC108196609
DCAR_010582	0.841179	1.8704e-10	NA	DCAR_010583	246	MSTRG.8982	-19663	coding	UPF0160 protein-like
DCAR_003015	0.838968	0.00148895	NA	DCAR_003016	1775	DCAR_003014	-1269	coding	probable folate-biopterin transporter 2, transcript variant X2
DCAR_018756	0.835284	1.16001e-14	NA	DCAR_018757	5369	DCAR_018755	-8684	coding	uncharacterized LOC108219879, transcript variant X3
DCAR_006680	0.833926	3.48706e-08	NA	DCAR_006681	934	DCAR_006679	-2462	coding	embryogenesis-associated protein EMB8-like, transcript variant X3
DCAR_028574	0.83293	0.000246054	NA	DCAR_028573	11998	DCAR_028575	-11663	coding	protein SMAX1-LIKE 6-like, transcript variant X1
MSTRG.25526	0.831748	0.0064361	DCAR_029245	DCAR_029246	13324	DCAR_029244	-4710	coding	NA
DCAR_027152	0.831406	5.11698e-09	NA	DCAR_027151	2715	MSTRG.24575	-9354	coding	uncharacterized LOC108200070
DCAR_026491	0.828272	3.41171e-09	NA	DCAR_026490	6388	DCAR_026492	-3208	coding	probable E3 ubiquitin-protein ligase HERC4, transcript variant X3
DCAR_005810	0.825266	2.54542e-07	NA	DCAR_005811	6449	MSTRG.4682	-449	coding	uncharacterized LOC108208804, transcript variant X4
DCAR_019069	0.825246	2.70523e-14	NA	DCAR_019070	1356	DCAR_019068	-3044	coding	pullulanase 1, chloroplastic, transcript variant X1
DCAR_003616	0.822408	0.00353638	NA	DCAR_003617	3414	MSTRG.2770 MSTRG.2770	-6107	coding	nodulation protein H, transcript variant X2
DCAR_030189	0.81837	1.57362e-05	NA	MSTRG.26339	6962	DCAR_030188	-2330	coding	corepressor interacting with RBPJ 1, transcript variant X2
DCAR_021403	0.763689	1.60383e-05	NA	DCAR_021402	2647	DCAR_021404	-1711	coding	uncharacterized LOC108225236, transcript variant X2
MSTRG.13628	0.816664	0.000404907	DCAR_012997	DCAR_012996	3539	DCAR_013000	-1161	coding	NA
DCAR_010862	0.816415	0.00136707	NA	DCAR_010863	8099	DCAR_010861	-6062	coding	probable WRKY transcription factor 15, transcript variant X1
DCAR_006216	0.81064	0.00491451	NA	DCAR_006217	8601	DCAR_006215	-9255	coding	G-type lectin S-receptor-like serine/threonine-protein kinase SD2-5
DCAR_010568	0.805238	5.09255e-10	NA	DCAR_010569	2077	DCAR_010567	-10401	coding	NAC domain-containing protein 91-like
DCAR_012061	0.804133	4.34535e-09	NA	MSTRG.10267	8231	DCAR_012060	-1670	coding	auxin-responsive protein IAA27
DCAR_001847	0.804069	2.9207e-09	NA	DCAR_001848	2654	DCAR_001846	-3713	coding	methylmalonate-semialdehyde dehydrogenase [acylating], mitochondrial-like, transcript variant X1
DCAR_003448	0.802947	2.16619e-19	NA	DCAR_003449	7786	DCAR_003447	-1699	coding	exosome complex component RRP41-like
MSTRG.26524	0.800847	5.216e-11	NA	MSTRG.26526	236	DCAR_030421	-9386	coding	NA
DCAR_001360	0.800701	1.06996e-06	NA	DCAR_001361	49937	DCAR_001359	-1282	coding	probable pectinesterase/pectinesterase inhibitor 51
DCAR_011507	0.795707	1.13672e-05	NA	DCAR_011508	20709	MSTRG.9763	-10133	coding	acyl-coenzyme A oxidase 2, peroxisomal
DCAR_023360	0.794032	0.000227615	NA	DCAR_023361	6086	DCAR_023359	-2286	coding	galactokinase-like
DCAR_005393	0.793734	0.00125203	NA	DCAR_005394	5906	DCAR_005392	-1428	coding	UV-stimulated scaffold protein A homolog
MSTRG.23039	0.769843	2.48446e-05	NA	DCAR_026404	1821	DCAR_026403	-1031	noncoding	NA
DCAR_009365	0.78737	0.0024846	NA	MSTRG.7902	10272	DCAR_009364	-1733	coding	remorin
DCAR_012038	0.785153	1.24138e-05	NA	DCAR_012039	1089	MSTRG.10242 MSTRG.10242 MSTRG.10242	-1359	coding	cytochrome B5-like protein, transcript variant X1
DCAR_006569	0.784822	0.000930053	NA	DCAR_006570	974	DCAR_006568	-4988	coding	metal tolerance protein 1-like
DCAR_022934	0.782552	2.02166e-20	NA	DCAR_022933	2252	DCAR_022935	-4638	coding	catalase-like
DCAR_016325	0.781554	4.04843e-05	NA	MSTRG.14122	1340	DCAR_016324	-15936	coding	respiratory burst oxidase homolog protein C-like
DCAR_014814	0.780594	0.00462554	NA	DCAR_014813	3120	DCAR_014815	-2014	coding	reticulon-like protein B21
DCAR_014349	0.779568	0.000186621	NA	DCAR_014348	3953	DCAR_014350	-7047	coding	uncharacterized LOC108219127
DCAR_031193	0.778715	0.000124772	NA	DCAR_031194	5698	MSTRG.27189	-1292	coding	F-box/kelch-repeat protein At1g67480
DCAR_000439	0.775692	7.47457e-05	NA	.	-1	.	-1	coding	NA
DCAR_019765	0.773031	0.000413105	NA	DCAR_019766	2868	DCAR_019764	-10557	coding	protein RRP6-like 3, transcript variant X3
DCAR_006852	0.772693	0.00784719	NA	DCAR_006853	8727	DCAR_006851	-3312	coding	uncharacterized LOC108208907, transcript variant X3
MSTRG.15814	0.772329	6.58589e-10	NA	MSTRG.15815 MSTRG.15815	1439	DCAR_018406	-3480	coding	NA
MSTRG.13395	0.792853	7.31488e-06	NA	DCAR_013239 DCAR_013239	3784	DCAR_013240 DCAR_013240	-1085	noncoding	NA
DCAR_014801	0.769594	0.000394673	NA	DCAR_014800	4316	DCAR_014802	-1688	coding	uncharacterized LOC108216706
DCAR_029306	0.765623	0.000339798	NA	MSTRG.25594	4744	DCAR_029305	-7344	coding	NA
MSTRG.22275	0.817993	6.334e-05	NA	DCAR_025603	661	DCAR_025602	-16516	noncoding	NA
DCAR_001538	0.762472	0.00030521	NA	MSTRG.863	1140	DCAR_001537	-5591	coding	myosin-11
DCAR_007709	0.762306	1.17034e-06	NA	DCAR_007710	2563	DCAR_007708	-5888	coding	protein EMBRYONIC FLOWER 1-like, transcript variant X2
DCAR_023140	0.761829	0.000134548	NA	DCAR_023139	3237	DCAR_023141	-4180	coding	histidine kinase 1-like, transcript variant X1
DCAR_028707	0.761376	0.00940722	NA	MSTRG.23278 MSTRG.23278	849	DCAR_028708	-3308	coding	ESX-3 secretion system protein EccA3
DCAR_001205	0.760705	2.87237e-05	NA	DCAR_001206	1761	MSTRG.694	-4609	coding	histone deacetylase 14
DCAR_007563	0.855049	8.16118e-13	NA	DCAR_007564	1788	MSTRG.6319 MSTRG.6319	-558	coding	uncharacterized LOC108206097
DCAR_029074	0.759122	1.66888e-07	NA	DCAR_029075	10328	DCAR_029073	-123	coding	filament-like plant protein 7, transcript variant X3
MSTRG.2256	0.757319	9.91352e-08	NA	DCAR_003038	3358	DCAR_003037 DCAR_003037	-2020	coding	NA
DCAR_004072	0.755487	2.54272e-10	NA	DCAR_004073	4516	DCAR_004071	-5402	coding	serine/threonine-protein kinase HT1-like
DCAR_002864	0.754498	2.31703e-09	NA	MSTRG.2099	9706	DCAR_002863	-3039	coding	kinesin-4, transcript variant X2
DCAR_009254	0.753817	1.01023e-07	NA	DCAR_009255	3851	DCAR_009253	-1077	coding	uncharacterized LOC108214706
MSTRG.20184	0.885712	0.000207884	NA	DCAR_019890	2874	DCAR_019891	-2500	noncoding	NA
DCAR_018657	1.06748	0.000367461	NA	DCAR_018658	649	DCAR_018656	-7249	coding	alpha-ketoglutarate-dependent dioxygenase abh1-like, transcript variant X1
MSTRG.810	0.743808	0.000440456	NA	DCAR_001475	2124	DCAR_001474	-953	coding	NA
DCAR_020212	0.743762	2.34013e-05	NA	DCAR_020211	9438	DCAR_020213	-3858	coding	DEAD-box ATP-dependent RNA helicase 7-like
DCAR_011840	0.743395	0.000104854	NA	DCAR_011841	1018	DCAR_011839	-5508	coding	probable apyrase 7
DCAR_025158	0.742705	0.000234656	NA	DCAR_025159	1585	DCAR_025157	-1467	coding	protein NRT1/ PTR FAMILY 5.2-like, transcript variant X2
DCAR_006455	0.741771	1.6402e-13	NA	DCAR_006456	11468	DCAR_006454	-1338	coding	uncharacterized LOC108209391, transcript variant X1
DCAR_012174	0.741703	0.00162178	NA	DCAR_012175	1682	DCAR_012173	-4027	coding	tRNA dimethylallyltransferase 2
DCAR_002728	0.74121	0.000264001	NA	DCAR_002729	5873	MSTRG.1966	-946	coding	F-box protein SKIP17-like
DCAR_014713	0.741032	2.93258e-05	NA	DCAR_014712	10530	DCAR_014714	-7384	coding	diacylglycerol kinase 7
DCAR_003333	0.734074	3.28221e-09	NA	DCAR_003334	1743	DCAR_003332	-1899	coding	mannosylglycoprotein endo-beta-mannosidase-like, transcript variant X1
DCAR_029896	0.732754	1.39213e-06	NA	DCAR_029895	3750	DCAR_029897	-6968	coding	uncharacterized LOC108202591, transcript variant X2
DCAR_004626	0.732545	6.45042e-09	NA	DCAR_004627	3122	DCAR_004625	-3221	coding	short-chain dehydrogenase TIC 32, chloroplastic-like
DCAR_021588	0.73125	7.14535e-10	NA	DCAR_021587	3472	DCAR_021589	-3533	coding	protein NBR1 homolog
DCAR_008293	0.730414	7.79599e-07	NA	DCAR_008294	664	DCAR_008292	-6181	coding	kinesin-like protein KIN-7K, chloroplastic, transcript variant X1
DCAR_004218	0.729685	0.0013458	NA	DCAR_004219	11331	DCAR_004217	-3809	coding	peroxidase 42
DCAR_024804	0.729361	4.43886e-11	NA	DCAR_024805	6307	DCAR_024803	-6650	coding	probable methyltransferase PMT23
DCAR_017564	0.729214	5.38853e-19	NA	DCAR_017565	2524	DCAR_017563	-21624	coding	ethylene receptor
DCAR_026142	0.728209	1.80561e-08	NA	DCAR_026143	1264	DCAR_026141	-3669	coding	GDSL esterase/lipase At5g62930
DCAR_002072	0.727978	0.000293348	NA	DCAR_002073	14683	DCAR_002071	-5489	coding	uncharacterized LOC108227641, transcript variant X2
DCAR_009942	0.727783	4.41445e-10	NA	MSTRG.8427	14106	DCAR_009941	-2539	coding	V-type proton ATPase 16 kDa proteolipid subunit-like
DCAR_013501	0.725876	0.000181075	NA	DCAR_013500	836	DCAR_013502	-2806	coding	ELMO domain-containing protein A
DCAR_028344	0.72104	0.00273232	NA	DCAR_028343	1616	DCAR_028345	-5417	coding	uncharacterized protein At1g04910-like, transcript variant X3
DCAR_006219	0.716473	0.00709806	NA	DCAR_006220	3152	DCAR_006218	-2856	coding	EIN3-binding F-box protein 1-like
DCAR_030041	0.715933	0.00644357	NA	DCAR_030042	3486	DCAR_030040	-738	coding	protein root UVB sensitive 3
MSTRG.9234	0.713294	0.00513374	NA	MSTRG.9235	15488	DCAR_010870	-1316	coding	NA
DCAR_029474	0.711813	3.53339e-09	NA	DCAR_029475	2989	DCAR_029473	-6989	coding	coiled-coil domain-containing protein 94 homolog, transcript variant X1
DCAR_008185	0.711574	2.34751e-09	NA	DCAR_008186	2227	DCAR_008184	-3629	coding	cyclin-dependent kinase F-4, transcript variant X1
DCAR_009171	0.711115	0.00205821	NA	DCAR_009172	3355	MSTRG.7721	-343	coding	IAA-amino acid hydrolase ILR1-like 3, transcript variant X2
MSTRG.15973	0.710902	4.16144e-06	DCAR_018559	DCAR_018560	2247	DCAR_018558	-801	coding	NA
DCAR_030983	0.710788	1.91187e-09	NA	DCAR_030984	613	DCAR_030982	-1044	coding	cell division topological specificity factor homolog, chloroplastic-like
DCAR_012404	0.710663	1.08734e-05	NA	DCAR_012405	3068	DCAR_012403	-3030	coding	metal tolerance protein 2, transcript variant X1
DCAR_013304	0.709058	0.00158802	NA	DCAR_013303	4709	MSTRG.13317	-1519	coding	probable galacturonosyltransferase 15, transcript variant X1
DCAR_013131	0.708112	2.84446e-12	NA	DCAR_013130	7559	DCAR_013132	-4452	coding	uncharacterized LOC108215734
DCAR_007178	0.703712	7.79601e-07	NA	DCAR_007179	876	DCAR_007177	-2587	coding	transcription factor IIIA, transcript variant X1
DCAR_010441	0.69732	0.00014308	NA	DCAR_010442	8243	DCAR_010440	-5187	coding	NA
DCAR_007910	0.693	1.78138e-10	NA	MSTRG.6639	1150	DCAR_007909	-2684	coding	CTD small phosphatase-like protein 2
DCAR_014485	0.692887	2.77863e-06	NA	DCAR_014484	3552	DCAR_014486	-4437	coding	uncharacterized LOC108215963, transcript variant X1
DCAR_011930	0.690661	0.00251596	NA	DCAR_011931	3357	DCAR_011929	-20574	coding	auxin response factor 19-like
DCAR_002068	0.688349	0.00807537	NA	DCAR_002069	910	DCAR_002067	-11827	coding	GPN-loop GTPase 2
DCAR_008756	0.68567	0.00108131	NA	DCAR_008757	1078	DCAR_008755	-9478	coding	uncharacterized protein At1g01500
DCAR_019086	0.685623	0.00793783	NA	MSTRG.16459	893	DCAR_019085	-5959	coding	fructose-1,6-bisphosphatase, cytosolic
DCAR_030186	0.680234	1.14676e-05	NA	DCAR_030187	2233	DCAR_030185	-263	coding	sec-independent protein translocase protein TATC, chloroplastic-like, transcript variant X2
DCAR_003646	0.678835	0.000106176	NA	DCAR_003647	2693	DCAR_003645	-1029	coding	protein DETOXIFICATION 46, chloroplastic-like
DCAR_013319	0.67754	0.000229646	NA	DCAR_013318	6276	DCAR_013320	-5975	coding	uncharacterized LOC108216504
DCAR_012751	0.676343	6.6231e-06	NA	DCAR_012750	3792	DCAR_012752	-3088	coding	geranylgeranyl pyrophosphate synthase, chloroplastic-like
MSTRG.18706	0.672863	0.000765791	NA	MSTRG.18707	1984	MSTRG.18704	-4534	coding	NA
DCAR_010983	0.672284	6.58768e-19	NA	DCAR_010984	1872	DCAR_010982	-1957	coding	protein FLX-like 2, transcript variant X2
DCAR_015306	0.671475	0.00499005	NA	MSTRG.11436	1518	DCAR_015307	-2671	coding	transcription factor GTE6-like
DCAR_006792	0.670651	0.0018332	NA	DCAR_006793	4425	DCAR_006791	-1810	coding	transmembrane protein 64
DCAR_014146	0.66738	0.00011508	NA	DCAR_014145	1957	DCAR_014147	-6784	coding	isocitrate dehydrogenase [NADP], chloroplastic
DCAR_005407	0.667158	0.000182251	NA	DCAR_005408	2811	DCAR_005406	-15209	coding	uncharacterized LOC108209187, transcript variant X1
DCAR_031779	0.663947	0.0015218	NA	DCAR_031780	444	MSTRG.27877	-13520	coding	NA
MSTRG.26042	0.657906	0.00405619	NA	DCAR_029850	22028	DCAR_029851	-609	coding	NA
MSTRG.22930	0.657095	9.08706e-07	NA	DCAR_026287	998	DCAR_026286	-1863	coding	NA
DCAR_021429	0.654455	0.000102942	NA	DCAR_021428	10955	MSTRG.18707	-3774	coding	oxygen-evolving enhancer protein 1, chloroplastic
DCAR_022308	0.653789	0.00446718	NA	MSTRG.17928	2864	MSTRG.17926	-1789	coding	F-box protein At3g07870-like, transcript variant X3
DCAR_009528	0.648154	0.00829579	NA	DCAR_009529	1194	DCAR_009527	-1193	coding	putative methyltransferase DDB_G0268948
DCAR_017438	0.64747	0.00019356	NA	DCAR_017439	936	DCAR_017437	-24223	coding	protein NRT1/ PTR FAMILY 5.10-like
MSTRG.21112	0.6468	0.00211129	NA	DCAR_024268 DCAR_024268	5732	DCAR_024267	-289	coding	NA
DCAR_008296	0.644992	0.000804197	NA	DCAR_008297	2794	MSTRG.6948 MSTRG.6948 MSTRG.6948	-3964	coding	tobamovirus multiplication protein 2A-like, transcript variant X2
DCAR_014957	0.642967	3.91716e-15	NA	DCAR_014956	2715	DCAR_014958	-1234	coding	serine/threonine-protein kinase CDL1-like
DCAR_008780	0.640893	0.00780031	NA	DCAR_008781	3774	DCAR_008779	-8522	coding	probable E3 ubiquitin-protein ligase ARI2
DCAR_009024	0.634182	0.00658381	NA	DCAR_009025	5060	DCAR_009023	-8052	coding	transcription initiation factor TFIID subunit 7
DCAR_002177	0.631569	5.85141e-11	NA	DCAR_002178	701	DCAR_002176	-4776	coding	protein EIN4
DCAR_007952	0.629859	0.000193267	NA	DCAR_007953	4736	DCAR_007951	-8274	coding	putative lipase YDR444W, transcript variant X3
DCAR_010732	0.628972	0.000230477	NA	DCAR_010733	1799	DCAR_010731	-3389	coding	ELL-associated factor 1
DCAR_024188	0.628885	4.42691e-06	NA	MSTRG.21041	2189	DCAR_024187	-10967	coding	uncharacterized LOC108193992, transcript variant X1
DCAR_017123	0.627981	0.00944757	NA	DCAR_017124	841	MSTRG.14799	-9140	coding	uncharacterized LOC108223819
DCAR_019449	0.627806	3.32372e-12	NA	MSTRG.16786	7078	DCAR_019448	-1729	coding	ABSCISIC ACID-INSENSITIVE 5-like protein 5, transcript variant X1
DCAR_017892	0.625211	5.88854e-10	NA	DCAR_032551	2218	DCAR_017891	-7543	coding	serine/threonine-protein kinase AFC1-like
DCAR_008876	0.624192	0.00455095	NA	MSTRG.7469	532	DCAR_008875	-4706	coding	protein IQ-DOMAIN 14-like
DCAR_022793	0.623505	0.00947562	NA	DCAR_022792	2829	DCAR_022794	-753	coding	V-type proton ATPase 16 kDa proteolipid subunit, transcript variant X1
DCAR_015370	0.622133	0.000453269	NA	MSTRG.11376	2223	MSTRG.11374	-2930	coding	F-box/FBD/LRR-repeat protein At1g13570-like, transcript variant X2
DCAR_003182	0.621991	0.001825	NA	DCAR_003183	2716	MSTRG.2399 MSTRG.2399	-12840	coding	probable protein phosphatase 2C 28, transcript variant X1
DCAR_005834	0.617605	0.00214537	NA	MSTRG.4709 MSTRG.4709	4180	DCAR_005833	-4119	coding	nodulin homeobox-like, transcript variant X2
DCAR_001132	0.61718	2.68239e-08	NA	DCAR_001133	10947	MSTRG.625	-1856	coding	uncharacterized LOC108205358
DCAR_006623	0.617016	0.00462023	NA	DCAR_006624	6841	DCAR_006622	-2704	coding	ETHYLENE INSENSITIVE 3-like 1 protein
DCAR_012281	0.612977	0.000643576	NA	DCAR_012282	5862	DCAR_012280	-899	coding	gamma-interferon-inducible lysosomal thiol reductase
DCAR_012983	0.611437	0.000255593	NA	DCAR_012982	5075	DCAR_012984	-7764	coding	putative F-box protein At1g49610, transcript variant X2
DCAR_002338	0.610365	0.000733193	NA	MSTRG.1619	8209	MSTRG.1616	-3198	coding	ethylene receptor 2-like
DCAR_005676	0.60743	0.000306566	NA	DCAR_005677	1426	DCAR_005675	-12658	coding	calcium-dependent protein kinase 26
DCAR_028336	0.607378	0.000103815	NA	MSTRG.23454	29318	MSTRG.23452	-21358	coding	thiol protease aleurain-like
DCAR_004198	0.607346	0.00055658	NA	DCAR_004199	3148	DCAR_004197	-2209	coding	thiamine thiazole synthase 2, chloroplastic-like
DCAR_001756	0.607218	2.67936e-05	NA	MSTRG.1035	694	DCAR_001755	-3897	coding	uncharacterized LOC108204756, transcript variant X3
DCAR_009449	0.603184	1.32126e-09	NA	DCAR_009450	4869	DCAR_009448	-621	coding	protein RFT1 homolog, transcript variant X4
DCAR_015663	0.601917	0.000201199	NA	DCAR_015662	14053	DCAR_015664	-11149	coding	uncharacterized LOC108218988, transcript variant X2
DCAR_002221	0.899162	0.00917093	NA	DCAR_002222	1156	DCAR_002220	-903	coding	V-type proton ATPase subunit e2-like
MSTRG.18105	0.596325	0.00134806	DCAR_022058	DCAR_022057	5640	DCAR_022059	-3978	coding	NA
DCAR_021762	0.595768	2.51666e-06	NA	DCAR_021761	7082	DCAR_021763	-2783	coding	protein TPLATE
DCAR_023398	0.594843	0.00167221	NA	DCAR_023399	2517	DCAR_023397	-13979	coding	pto-interacting protein 1, transcript variant X2
MSTRG.15257	0.911777	0.000768621	NA	MSTRG.15258	2476	DCAR_017697	-8790	noncoding	NA
DCAR_005588	0.592609	0.00722019	NA	DCAR_005589	5994	DCAR_005587	-1563	coding	serine/threonine-protein kinase SAPK3-like
DCAR_013644	0.59096	9.25643e-07	NA	DCAR_013643	8716	DCAR_013645	-2377	coding	TGACG-sequence-specific DNA-binding protein TGA-2.1-like, transcript variant X4
DCAR_020540	0.582047	1.95161e-06	NA	DCAR_020539	7347	DCAR_020541	-7692	coding	probable calcium-binding protein CML35
DCAR_006685	0.581675	1.54526e-07	NA	DCAR_006686	955	DCAR_006684	-1429	coding	ubiquitin-like domain-containing CTD phosphatase
DCAR_002732	0.581383	0.00327545	NA	DCAR_002733	8265	DCAR_002731	-1363	coding	cyclin-P3-1
DCAR_025040	0.580198	6.12208e-06	NA	DCAR_025041	4722	DCAR_025039	-3506	coding	NA
DCAR_019669	0.580003	0.000445453	NA	DCAR_019670	967	DCAR_019668	-3245	coding	long chain acyl-CoA synthetase 8-like
MSTRG.25234	0.577605	0.00994144	NA	DCAR_028962	8089	DCAR_028961	-2589	coding	NA
DCAR_009001	0.574386	0.000275297	NA	DCAR_009002	2347	MSTRG.7582	-1305	coding	cell division cycle 20.1, cofactor of APC complex-like, transcript variant X2
DCAR_020659	0.573829	0.000288536	NA	DCAR_020658	3838	DCAR_020660	-2171	coding	5-methyltetrahydropteroyltriglutamate--homocysteine methyltransferase
DCAR_015492	0.569901	0.00130593	NA	DCAR_015491	1873	DCAR_015493	-3345	coding	serine/threonine-protein kinase SRPK-like
DCAR_029435	0.569569	2.7558e-05	NA	DCAR_029436	41779	MSTRG.25700	-237	coding	UPF0603 protein At1g54780, chloroplastic, transcript variant X2
DCAR_014945	0.566933	0.000592314	NA	MSTRG.11731	7789	DCAR_014946	-3133	coding	ankyrin repeat-containing protein At5g02620-like, transcript variant X2
DCAR_009636	0.565761	0.00549359	NA	DCAR_009637	3944	DCAR_009635	-5229	coding	protein RRNAD1, transcript variant X1
DCAR_021763	0.559917	6.56899e-06	NA	DCAR_021762	2783	MSTRG.18367	-813	coding	phosducin-like protein 3
DCAR_009749	0.559709	0.00411521	NA	DCAR_009750	13059	DCAR_009748	-1999	coding	mannan endo-1,4-beta-mannosidase 2-like, transcript variant X1
DCAR_014698	0.559667	0.0036439	NA	DCAR_014697	15181	DCAR_014699	-704	coding	(DL)-glycerol-3-phosphatase 2, transcript variant X1
DCAR_014917	0.558991	0.000110754	NA	DCAR_014916	8362	DCAR_014918	-1936	coding	protein S-acyltransferase 24-like
DCAR_019080	0.557953	1.41992e-09	NA	DCAR_019081	2586	MSTRG.16449 MSTRG.16449 MSTRG.16449	-1108	coding	exosome complex exonuclease RRP44 homolog A
DCAR_018499	0.55716	0.00983139	NA	DCAR_018500	2523	DCAR_018498	-1486	coding	vacuolar protein sorting-associated protein 2 homolog 3
MSTRG.5716	0.554061	1.2833e-05	NA	DCAR_006943	5102	MSTRG.5715	-1461	coding	NA
DCAR_006891	0.548566	1.71946e-06	NA	DCAR_006892	1633	DCAR_006890	-23193	coding	lysophospholipid acyltransferase LPEAT2
DCAR_010773	0.547127	0.00052097	NA	DCAR_010774	19163	MSTRG.9145	-9817	coding	tubulin alpha chain, transcript variant X2
DCAR_012931	0.546528	7.26965e-05	NA	DCAR_012930	895	DCAR_012932	-1069	coding	uncharacterized LOC108216264
DCAR_007891	0.544966	0.000329226	NA	DCAR_007892	1764	MSTRG.6620	-230	coding	katanin p60 ATPase-containing subunit A-like 2
DCAR_012332	0.543636	4.54023e-06	NA	DCAR_012333	5622	DCAR_012331	-3010	coding	pentatricopeptide repeat-containing protein At2g31400, chloroplastic
DCAR_008128	0.541049	0.00107457	NA	DCAR_008129	3458	DCAR_008127	-662	coding	vacuolar protein sorting-associated protein 28 homolog 1-like, transcript variant X1
DCAR_021886	0.539955	1.58733e-13	NA	DCAR_021885	1073	DCAR_021887	-3145	coding	serine/threonine-protein kinase PEPKR2-like, transcript variant X2
MSTRG.4727	0.538954	7.91913e-11	NA	DCAR_005870	1368	DCAR_005869	-6018	coding	NA
DCAR_026153	0.535112	9.94812e-06	NA	DCAR_026154	34077	DCAR_026152	-1105	coding	glutaredoxin
DCAR_014263	0.532905	0.00126021	NA	DCAR_014262	2340	DCAR_014264	-9903	coding	DNA-directed RNA polymerase II subunit 4
DCAR_022692	0.530154	0.00757112	NA	DCAR_022691	44721	DCAR_022693	-1443	coding	probable GTP diphosphokinase RSH2, chloroplastic
DCAR_012858	0.527151	0.000409658	NA	DCAR_012857	7046	DCAR_012859	-5169	coding	probable ubiquitin-like-specific protease 2B, transcript variant X1
DCAR_014697	0.52092	3.29197e-05	NA	DCAR_014696	4663	DCAR_014698	-15181	coding	VIN3-like protein 2, transcript variant X3
DCAR_019921	0.519427	0.00040528	NA	DCAR_019920	3012	DCAR_019922	-5147	coding	TELO2-interacting protein 1 homolog, transcript variant X1
DCAR_028202	0.519064	4.22892e-05	NA	DCAR_028201	2587	DCAR_028203	-2205	coding	uncharacterized LOC108200120
DCAR_016769	0.518942	5.80331e-06	NA	DCAR_016770	1720	DCAR_016768	-2055	coding	carboxypeptidase A6
DCAR_016806	0.518349	1.89641e-05	NA	DCAR_016807	4251	DCAR_016805	-5183	coding	uncharacterized protein At4g26450
DCAR_000659	0.517068	0.000143988	NA	DCAR_000660	871	DCAR_000658	-10556	coding	calcineurin B-like protein 1
DCAR_015675	0.515398	0.000568423	NA	DCAR_015674	4108	DCAR_015676	-7157	coding	probable serine/threonine-protein kinase At4g35230
DCAR_015650	0.515098	0.00737998	NA	DCAR_015649	1009	DCAR_015651	-3935	coding	sodium-dependent phosphate transport protein 1, chloroplastic-like
DCAR_004284	0.512232	3.19303e-07	NA	DCAR_004285	3514	DCAR_004283	-5690	coding	syntaxin-22-like
MSTRG.9229	0.509681	6.06824e-05	NA	DCAR_010869 DCAR_010869	1662	DCAR_010868	-1315	coding	NA
DCAR_021154	0.508508	0.00793346	NA	DCAR_021153	1934	DCAR_021155	-2132	coding	uncharacterized membrane protein YuiD
DCAR_026012	0.505035	0.000426613	NA	DCAR_026013	590	DCAR_026011	-1805	coding	uncharacterized LOC108196579
DCAR_008773	0.495053	9.78461e-06	NA	DCAR_008774	6256	DCAR_008772	-3081	coding	protein BRASSINAZOLE-RESISTANT 1
DCAR_027110	0.493984	0.00134517	NA	DCAR_027109	1758	MSTRG.24618	-2288	coding	uncharacterized LOC108200058
DCAR_012335	0.492315	0.00169803	NA	DCAR_012336	5063	DCAR_012334	-6889	coding	proline-rich receptor-like protein kinase PERK3, transcript variant X1
DCAR_007684	0.921859	0.0077212	NA	MSTRG.6438	1017	DCAR_007683	-501	coding	NA
DCAR_009352	0.48918	5.25807e-05	NA	DCAR_009353	1770	DCAR_009351	-5104	coding	membrane steroid-binding protein 2-like
DCAR_009659	0.485905	0.000136331	NA	DCAR_009660	12745	MSTRG.8190	-310	coding	ALA-interacting subunit 3-like
MSTRG.18990	0.485398	0.000149803	NA	DCAR_021127	2164	DCAR_021128	-335	coding	NA
DCAR_009092	0.485106	0.000178044	NA	DCAR_009093	1167	DCAR_009091	-7336	coding	2-keto-3-deoxy-L-rhamnonate aldolase-like
DCAR_022329	0.485059	0.00857	NA	DCAR_022328	2463	DCAR_022330	-16488	coding	enhancer of polycomb-like protein 1
DCAR_020922	0.483376	6.73912e-05	NA	DCAR_020921	2277	DCAR_020923	-3639	coding	polyadenylate-binding protein 8-like
DCAR_015063	0.47917	1.02682e-05	NA	DCAR_015062	2981	DCAR_015064	-7751	coding	serine/threonine-protein kinase D6PK-like, transcript variant X1
DCAR_006512	0.475263	0.000496052	NA	DCAR_006513	3008	DCAR_006511	-596	coding	protein ABIL2, transcript variant X2
DCAR_023307	0.471323	0.000970189	NA	MSTRG.20303	2361	DCAR_023306	-770	coding	uncharacterized LOC108196451
DCAR_013459	0.470317	0.00159234	NA	DCAR_013458	1847	DCAR_013460	-1012	coding	prolycopene isomerase, chloroplastic
DCAR_018107	0.468405	0.00820879	NA	DCAR_018108	2231	DCAR_018106	-3787	coding	E3 ubiquitin protein ligase RIN2, transcript variant X2
DCAR_023079	0.464845	1.48114e-09	NA	DCAR_023078	3915	DCAR_023080	-5191	coding	NADP-dependent malic enzyme-like
DCAR_011805	0.464572	0.00197295	NA	DCAR_011806	12274	DCAR_011804	-2880	coding	protein yippee-like
MSTRG.616	0.457405	0.00812913	NA	MSTRG.617 MSTRG.617	5605	DCAR_001122	-12984	coding	NA
DCAR_006641	0.457052	0.00128729	NA	MSTRG.5422	1438	DCAR_006640	-538	coding	protein WVD2-like 1, transcript variant X2
DCAR_012837	0.451766	0.000621731	NA	MSTRG.13765	3084	DCAR_012838	-6481	coding	sucrose transport protein SUC4-like, transcript variant X3
DCAR_021303	0.446599	0.00261529	NA	DCAR_021302	2560	MSTRG.18829	-3462	coding	uncharacterized LOC108227211
DCAR_016445	0.446391	0.000103742	NA	DCAR_016446	3584	DCAR_016444	-17524	coding	serine/threonine-protein kinase AFC2, transcript variant X1
DCAR_007873	0.43535	9.01084e-06	NA	DCAR_007874	3943	DCAR_007872	-3406	coding	putative ALA-interacting subunit 2, transcript variant X1
DCAR_007484	0.420324	1.00589e-08	NA	DCAR_007485	7658	DCAR_007483	-3199	coding	elongation factor 1-delta-like
MSTRG.13432	0.413249	2.79457e-05	NA	DCAR_013201 DCAR_013201	3547	DCAR_013202 DCAR_013202	-933	coding	NA
DCAR_012090	0.395115	0.00706156	NA	DCAR_012091	5445	DCAR_012089	-4175	coding	NA
MSTRG.10601	0.393064	0.000615631	NA	MSTRG.10602	1092	DCAR_012475	-1853	coding	NA
DCAR_008874	0.38855	0.00820142	NA	DCAR_008875	2172	DCAR_008873	-3752	coding	probable transcriptional regulator SLK2
DCAR_028436	0.385909	0.000200901	NA	DCAR_028435	11403	DCAR_028437	-56697	coding	diphthamide biosynthesis protein 2
DCAR_015155	0.357758	0.00046907	NA	DCAR_015154	2379	MSTRG.11533	-2455	coding	nuclear poly(A) polymerase 1, transcript variant X1
DCAR_030726	0.350435	1.25412e-09	NA	DCAR_030727	11409	DCAR_030725	-527	coding	cathepsin B-like
DCAR_019216	0.346314	0.00968799	NA	DCAR_019217	2860	DCAR_019215	-3087	coding	F-box protein At1g78280
DCAR_014560	0.34355	0.000631169	NA	DCAR_014559	1090	DCAR_014561	-1948	coding	protein GPR107
DCAR_023900	0.342782	0.00150123	NA	DCAR_023901	15228	DCAR_023899	-7540	coding	probable E3 ubiquitin-protein ligase ARI8
DCAR_009724	-0.294997	0.00970837	NA	DCAR_009725	3320	DCAR_009723	-270	coding	vacuolar protein sorting-associated protein 18 homolog
MSTRG.7816	-0.299905	0.00639473	NA	DCAR_009271	3981	DCAR_009270	-2439	coding	NA
DCAR_006220	-0.344166	0.00151927	NA	DCAR_006221	29784	DCAR_006219	-3152	coding	DEAD-box ATP-dependent RNA helicase 56
DCAR_006072	-0.347458	0.00387443	NA	DCAR_006073	18004	DCAR_006071	-7865	coding	uncharacterized LOC108209452
DCAR_010617	-0.35979	0.00607083	NA	DCAR_010618	6526	DCAR_010616	-26847	coding	ATP-dependent zinc metalloprotease FTSH 11, chloroplastic/mitochondrial, transcript variant X1
DCAR_026870	-0.389945	0.000200644	NA	DCAR_026869	1315	DCAR_026871	-2195	coding	pyruvate kinase, cytosolic isozyme-like
DCAR_013349	-0.391796	0.00531059	NA	DCAR_013348	2517	DCAR_013350	-3901	coding	histone deacetylase 19-like, transcript variant X1
DCAR_031187	-0.395132	0.00187108	NA	DCAR_031188	2278	DCAR_031186	-3140	coding	NADH dehydrogenase [ubiquinone] flavoprotein 1, mitochondrial
DCAR_007943	-0.397849	0.00893593	NA	DCAR_007944	5553	DCAR_007942	-2339	coding	peroxisome biogenesis protein 7
DCAR_028292	-0.400857	0.00183817	NA	DCAR_028291	13455	DCAR_028293	-2154	coding	40S ribosomal protein S3-2-like
DCAR_028250	-0.405241	0.000174981	NA	DCAR_028249	4470	MSTRG.23523	-15000	coding	mitochondrial Rho GTPase 1-like
MSTRG.5845	-0.405923	0.000994842	NA	DCAR_007074	4041	DCAR_007073	-1460	coding	NA
DCAR_024898	-0.409535	3.53773e-06	NA	DCAR_024899	24313	DCAR_024897	-4197	coding	eukaryotic translation initiation factor 3 subunit D-like
MSTRG.13864	-0.414529	2.92847e-05	NA	DCAR_012734	1838	DCAR_012735 DCAR_012735	-991	coding	NA
DCAR_014159	-0.418889	1.00376e-12	NA	DCAR_014158	3753	DCAR_014160	-3497	coding	NADH dehydrogenase [ubiquinone] iron-sulfur protein 1, mitochondrial
DCAR_015400	-0.428079	2.21082e-05	NA	DCAR_015399	2508	DCAR_015401	-2490	coding	acyl-coenzyme A oxidase 4, peroxisomal
DCAR_015906	-0.429291	9.31028e-08	NA	MSTRG.10972	1603	DCAR_015907	-4318	coding	chloroplastic group IIB intron splicing facilitator CRS2-B, chloroplastic-like
DCAR_023508	-0.434511	0.00378322	NA	DCAR_023509	5998	DCAR_023507	-12462	coding	aldo-keto reductase family 4 member C10-like, transcript variant X2
DCAR_028640	-0.436046	0.000536383	NA	DCAR_028639	62024	DCAR_028641	-2415	coding	mitochondrial-processing peptidase subunit alpha-like
DCAR_011353	-0.443558	0.00715738	NA	DCAR_011354	4721	DCAR_011352	-8717	coding	NADH dehydrogenase [ubiquinone] 1 beta subcomplex subunit 10-B-like
DCAR_002471	-0.447475	4.33946e-08	NA	DCAR_002472	2746	DCAR_002470	-3302	coding	eukaryotic translation initiation factor 2 subunit gamma-like
DCAR_018978	-0.447665	0.0094229	NA	DCAR_018979	987	DCAR_018977	-10801	coding	protein argonaute 4
MSTRG.2429	-0.450906	0.000552853	NA	DCAR_003221	516	DCAR_003220	-1781	coding	NA
DCAR_003751	-0.455859	3.44347e-09	NA	DCAR_003752	1086	DCAR_003750	-5591	coding	protein PLASTID TRANSCRIPTIONALLY ACTIVE 14, transcript variant X1
DCAR_008310	-0.456705	0.00528308	NA	DCAR_008311	1654	DCAR_008309	-6919	coding	poly(U)-specific endoribonuclease-B, transcript variant X2
DCAR_023589	-0.456911	0.00100156	NA	DCAR_023590	3637	DCAR_023588	-6751	coding	phosphoglucomutase, cytoplasmic-like, transcript variant X2
DCAR_021583	-0.458142	8.02339e-06	NA	DCAR_021582	3209	DCAR_021584	-2140	coding	60S ribosomal protein L27a-3
DCAR_009465	-0.460446	0.00255585	NA	DCAR_009466	1620	DCAR_009464	-494	coding	translocase of chloroplast 34
DCAR_018790	-0.461501	0.00136131	NA	DCAR_018791	1716	DCAR_018789	-5810	coding	ruBisCO large subunit-binding protein subunit alpha
[truncated: 1,571 more rows]
